# Supplementary material for: Fine mapping of a QTL on bovine chromosome 6 using imputed full sequence data suggests a key role for the group-specific component (GC) gene in clinical mastitis and milk production
Source: Genet Sel Evol. 2016 Oct 19;48:79. doi: 10.1186/s12711-016-0257-2 (PMC5072345; doi:10.1186/s12711-016-0257-2)
Supplement: Supplementary file 1 — Additional file 1: Table S1. SNP genotype, pregnancy status, age, lactation number and lactation status for the cows used for analyses of protein concentrations and ligand binding. [file 12711_2016_257_MOESM1_ESM.xlsx]

## Sheet: Sheet1
Additional File 1. SNP genotype, pregnancy status, age, lactation number and lactation status for the cows used for analyses of protein concentrations and ligand binding.
Animal_ID	Genotype (rs110483492)	Pregnancy status at the time of sampling	Age (days at the time of sampling)	Lactation number (number of calves)	Lactation stage (months after calving)	Lactation status (days in milk)
1	AA	Not pregnant	731	1	1	23
2	GG	Not pregnant	726	1	1	7
3	AA	Pregnant	810	1	1	-7
4	AA	Not pregnant	750	1	1	9
5	AA	Pregnant	794	1	1	-14
6	AA	Not pregnant	790	1	2	30
7	GG	Pregnant	716	1	1	-42
8	AA	Pregnant	736	1	1	-35
9	AA	Not pregnant	789	1	1	8
10	AA	Pregnant	802	1	1	-67
11	GG	Pregnant	666	1	6	152
12	AA	Not pregnant	778	1	1	6
13	AA	Pregnant	774	1	1	-46
14	GG	Pregnant	838	1	1	-40
15	GG	Not pregnant	1004	2	4	105
16	GG	Not pregnant	NA	NA	NA	NA
17	AA	Not pregnant	3147	5	4	104
18	AA	Not pregnant	751	1	4	107
19	AA	Not pregnant	693	1	3	67
20	AA	Not pregnant	747	1	3	88
21	GG	Not pregnant	1120	2	5	121
22	GG	Pregnant	1567	3	1	25
23	GG	Pregnant	802	1	6	326
24	AA	Pregnant	799	1	2	38
25	AA	Not pregnant	958	2	6	164
26	GG	Not pregnant	1162	2	3	67
27	GG	Not pregnant	NA	0	1	0
28	AA	Pregnant	1142	2	6	415
29	AA	Pregnant	1454	3	2	31
30	AA	Pregnant	848	1	6	348
31	AA	Not pregnant	659	1	5	145
32	AA	Not pregnant	693	1	6	170
33	AA	Not pregnant	657	1	6	151
34	AA	Not pregnant	1856	4	2	52
35	AA	Not pregnant	668	1	5	134
36	AA	Pregnant	823	1	6	339
37	AA	Pregnant	1456	3	1	27
38	AA	Pregnant	1224	2	1	7
39	AA	Pregnant	NA	0	1	0
40	GG	Not pregnant	NA	0	1	0
41	GG	Pregnant	809	1	6	336
42	AA	Not pregnant	1046	2	5	132
43	AA	Pregnant	NA	0	1	0
44	GG	Not pregnant	NA	0	1	0
45	AA	Pregnant	NA	0	1	0
46	GG	Not pregnant	1320	2	3	62
47	AA	Not pregnant	1019	2	5	128
48	AA	Not pregnant	NA	0	1	0
49	AA	Not pregnant	1507	3	3	63
50	AA	Not pregnant	1830	4	4	111
