# Supplementary material for: Fine mapping of a QTL on bovine chromosome 6 using imputed full sequence data suggests a key role for the group-specific component (GC) gene in clinical mastitis and milk production
Source: Genet Sel Evol. 2016 Oct 19;48:79. doi: 10.1186/s12711-016-0257-2 (PMC5072345; doi:10.1186/s12711-016-0257-2)
Supplement: Supplementary file 4 — Additional file 4: Table S3. Results for single marker association analyses of seven mastitis traits and five milk traits on BTA6 markers from the Illumina BovineHD BeadChip. rs numbers, positions in basepairs, −log10(p value), SNP effects and alleles for all markers on BTA6 on the Illumina BovineHD BeadChip. The file contains twelve sheets, one for each trait. [file 12711_2016_257_MOESM4_ESM.xlsx]

## Sheet: CM1
Additional File 4
Results for single marker association analyses on BTA6 markers from the Bovine HD chip and CM1
SNP	rs number	BP	minus log10(p-value)	effect	se	A1	A2
BovineHD0600024297	rs110300280	88744593	18.0992732044412	0.007153	0.0008019	1	3
BovineHD0600024301	rs110679276	88750266	17.0908071495766	0.006889	0.0007963	1	3
BovineHD0600024360	rs135985514	88933791	15.4467458037903	0.006405	0.0007813	1	3
BovineHD4100005334	rs109066341	88890502	15.2069877102119	0.006358	0.000782	3	1
BTB-01654826	rs42766480	88891318	15.2069877102119	0.006358	0.000782	1	3
BovineHD0600024355	rs110434046	88919352	15.1543515723574	0.00655	0.0008071	3	1
BovineHD0600024365	rs110352004	88948552	15.0639457589976	0.006426	0.0007944	1	3
BovineHD0600024172	rs42250569	88429201	12.8438327281474	0.005944	0.0008001	1	3
Hapmap50881-BTA-119376	rs41617692	89505004	12.6970846530806	0.006564	0.000889	3	1
BovineHD0600024288	rs133300430	88724389	12.1800548332249	-0.005464	0.0007568	3	1
BovineHD0600024707	rs110281621	90245678	12.0145588935586	0.006309	0.0008802	1	3
BovineHD0600024180	rs42250120	88444041	11.6666663655105	0.006225	0.0008824	3	1
BovineHD0600025156	rs42592154	91628856	11.5761769143473	0.006159	0.0008767	2	1
BovineHD0600024717	rs110955943	90276491	11.3842807388683	0.005464	0.0007849	1	3
BovineHD0600024718	rs110104193	90277007	11.3842807388683	0.005464	0.0007849	3	1
BovineHD0600024277	rs134342291	88696832	11.1395284089512	-0.005245	0.0007623	3	1
BTB-01466630	rs42592169	91631355	10.8916316680089	0.007041	0.001036	3	1
BovineHD0600025158	rs42592170	91631897	10.8916316680089	0.007041	0.001036	3	1
BovineHD0600025160	rs42592174	91634816	10.8916316680089	0.007041	0.001036	3	1
BovineHD0600024289	rs110310151	88728581	10.8366323041403	0.00543	0.000801	1	2
BovineHD0600025163	rs136667691	91636917	10.7980361855814	0.007012	0.001036	3	1
BovineHD0600025161	rs42592177	91635373	10.7805351233029	0.007008	0.001037	3	1
BovineHD0600024279	rs132720609	88704865	10.6269845220856	-0.005413	0.000807	3	1
BovineHD0600024281	rs136359868	88711884	10.6269845220856	-0.005413	0.000807	3	1
BovineHD0600024282	rs132901985	88714676	10.6269845220856	-0.005413	0.000807	3	1
BovineHD0600024318	rs133823594	88809793	10.5833834459998	0.005335	0.0007971	1	3
BovineHD0600024320	rs43338598	88814928	10.5833834459998	0.005335	0.0007971	1	3
BovineHD0600024321	rs110152546	88816055	10.5833834459998	0.005335	0.0007971	1	3
BovineHD0600024323	rs133145570	88819232	10.5833834459998	0.005335	0.0007971	1	2
ARS-BFGL-NGS-17376	rs108988814	88822266	10.5833834459998	0.005335	0.0007971	1	3
BovineHD0600024324	rs42768135	88826554	10.5833834459998	0.005335	0.0007971	1	3
BovineHD0600024325	rs42768145	88827315	10.5790306159233	0.005334	0.0007972	1	3
BovineHD0600024328	rs42767507	88836125	10.5790306159233	0.005334	0.0007972	1	2
BovineHD0600024315	rs109452259	88800322	10.4145308269624	0.005374	0.00081	1	2
BovineHD0600024316	rs135736015	88803843	10.4145308269624	0.005374	0.00081	1	3
BovineHD0600024317	rs132704853	88808116	10.4145308269624	0.005374	0.00081	1	3
BovineHD0600024322	rs137396952	88817457	10.4145308269624	0.005374	0.00081	1	3
BovineHD0600024327	rs134055603	88832335	10.4101754971142	0.005372	0.00081	1	3
BovineHD0600024437	rs134062129	89153518	10.2905821577539	0.006766	0.001026	3	1
BovineHD0600024578	rs109684145	89596106	10.2034033546746	0.005336	0.0008132	1	3
BovineHD0600024332	rs42767489	88846304	10.2013201837576	0.005191	0.0007912	3	1
BovineHD0600024185	rs109278661	88459974	10.1767829359915	0.005599	0.0008545	3	1
BovineHD0600024183	rs42250116	88456255	9.96458510133808	0.005531	0.0008537	2	1
BovineHD0600024330	rs134668940	88838658	9.96048663632004	0.005123	0.0007911	1	2
BovineHD0600024333	rs42767482	88849690	9.94501860019741	-0.005112	0.0007899	1	3
BovineHD0600024335	rs136486523	88855694	9.94501860019741	-0.005112	0.0007899	3	1
BovineHD0600024337	rs42767467	88860192	9.94501860019741	-0.005112	0.0007899	3	1
BovineHD0600024339	rs110346098	88870177	9.94501860019741	-0.005112	0.0007899	1	3
BovineHD0600024340	rs109127879	88871315	9.94501860019741	-0.005112	0.0007899	1	3
BovineHD0600024342	rs42767280	88875684	9.89024064373623	-0.005096	0.0007898	1	3
BovineHD0600024343	rs42767299	88876401	9.89024064373623	-0.005096	0.0007898	1	3
BovineHD0600024344	rs135280858	88877307	9.89024064373623	-0.005096	0.0007898	3	1
BovineHD0600024345	rs42767439	88878089	9.89024064373623	-0.005096	0.0007898	1	3
BovineHD0600024347	rs42767257	88880852	9.89024064373623	-0.005096	0.0007898	1	3
BovineHD0600024349	rs42766495	88886925	9.89024064373623	-0.005096	0.0007898	3	1
BovineHD0600024350	rs137147462	88887995	9.89024064373623	-0.005096	0.0007898	1	3
BovineHD0600024286	rs134769643	88723381	9.71545354573104	0.004823	0.0007548	3	1
BovineHD0600024287	rs137622197	88723856	9.71545354573104	0.004823	0.0007548	1	2
BovineHD0600024338	rs136287830	88865430	9.56521941628672	0.005063	0.0007993	3	1
BovineHD0600024613	rs132779049	89746629	9.37353977476405	0.005274	0.0008417	1	3
BovineHD0600022974	rs135063119	83559466	9.33297786801937	0.007291	0.001166	3	1
BovineHD0600022830	rs136048407	82896236	9.24478297289073	0.007074	0.001137	3	1
BovineHD0600022831	rs136499310	82898792	9.24478297289073	0.007074	0.001137	3	1
BovineHD0600022834	rs136560941	82907694	9.24478297289073	0.007074	0.001137	3	1
BovineHD0600022835	rs134383135	82912559	9.24478297289073	0.007074	0.001137	3	1
BovineHD0600022837	rs132864694	82920849	9.24478297289073	0.007074	0.001137	3	1
BovineHD0600022838	rs134101925	82925435	9.24478297289073	0.007074	0.001137	3	1
BovineHD0600022839	rs135693518	82929947	9.24478297289073	0.007074	0.001137	3	1
BovineHD0600025148	rs42591020	91618847	9.21370625899903	0.006887	0.001109	3	1
BovineHD0600025157	rs42592160	91629532	9.21370625899903	0.006887	0.001109	3	1
BovineHD0600024189	rs136361792	88469658	9.04332902228831	0.005158	0.0008393	3	1
BovineHD0600022833	rs135577932	82905087	9.01899829788471	0.007186	0.001171	3	1
BovineHD0600025151	rs133055167	91624358	8.88840116263563	0.005768	0.0009475	3	1
BovineHD0600024420	rs109290609	89095279	8.81873737155098	-0.004941	0.0008151	3	1
BovineHD0600025165	rs42592186	91643910	8.78205338183407	0.006941	0.001148	3	1
BovineHD0600025149	rs42591023	91620163	8.68151954432028	0.005698	0.0009481	3	1
BTB-01466661	rs42592200	91660390	8.67979926018015	-0.004858	0.0008085	1	3
BovineHD0600024354	rs108983037	88913092	8.44169604902228	0.0047	0.0007942	1	3
BovineHD0600021969	rs135094056	79460734	8.43172294500588	0.005402	0.0009132	3	1
BovineHD0600025152	rs42592134	91625207	8.34003683560208	0.005579	0.000949	3	1
BovineHD0600025154	rs42592147	91627211	8.34003683560208	0.005579	0.000949	3	1
BovineHD0600025155	rs42592153	91628097	8.34003683560208	0.005579	0.000949	3	1
BovineHD0600026438	rs133537397	95186892	8.33172787982264	0.005039	0.0008574	1	3
BTA-77077-no-rs	rs41588957	85527109	8.32335338267393	0.006372	0.001085	3	1
BovineHD0600025139	rs110950627	91586681	8.25162629903992	0.004539	0.0007766	1	3
BovineHD0600024736	rs108967769	90351090	8.21041948776069	0.004588	0.0007871	1	3
BovineHD0600024737	rs109021084	90353549	8.21041948776069	0.004588	0.0007871	1	3
BovineHD0600024738	rs110989399	90354648	8.21041948776069	0.004588	0.0007871	1	2
BovineHD0600025138	rs42590984	91585486	8.20308732100013	0.004525	0.0007766	1	2
BovineHD0600025141	rs137610211	91594569	8.20308732100013	0.004525	0.0007766	3	1
BovineHD0600024313	rs110371122	88791761	8.1901014806401	-0.004598	0.0007899	2	1
BovineHD0600024744	rs110969803	90368205	8.13099112721132	0.004559	0.0007863	1	3
BovineHD0600024777	rs136698800	90470826	8.12664873673769	0.004578	0.0007898	1	3
BovineHD0600025135	rs109928433	91575955	8.07491574832322	0.004531	0.0007844	1	2
BovineHD0600024523	rs133924038	89359639	8.06008053713886	0.005542	0.0009604	1	3
BovineHD0600024769	rs133851432	90443733	8.05155432162388	0.004559	0.0007904	1	3
BovineHD0600024770	rs137430216	90445539	8.05155432162388	0.004559	0.0007904	1	2
BovineHD0600026431	rs42472602	95171308	8.02912688991236	0.004893	0.0008496	1	3
BovineHD0600020569	rs110459980	73878270	7.99330150039942	0.005278	0.0009188	3	1
BovineHD0600023973	rs109991847	87593266	7.98260800950173	0.005108	0.0008899	3	1
BovineHD0600025361	rs133208560	92412100	7.96222278889678	-0.004428	0.0007725	3	1
BovineHD0600024752	rs110185652	90382995	7.9277500143808	0.004503	0.0007874	1	3
BovineHD0600026421	rs43478989	95139479	7.89340521535325	0.005606	0.0009825	1	3
BovineHD0600026422	rs43478027	95141844	7.89340521535325	0.005606	0.0009825	1	2
BovineHD0600025053	rs109220623	91380952	7.80955453552316	0.005474	0.000965	3	1
BovineHD0600025270	rs134963097	92055913	7.7120972018599	0.005453	0.0009681	3	1
BovineHD0600025269	rs133990685	92051825	7.6412754949584	0.005428	0.0009686	3	1
BovineHD0600024791	rs109793149	90557327	7.63042287048566	0.005572	0.000995	3	1
BovineHD0600025359	rs109969936	92406290	7.60354095449692	0.004788	0.0008568	3	1
BovineHD0600023497	rs137320152	85438819	7.59707474259786	0.006076	0.001088	1	2
BovineHD0600023499	rs136895341	85452843	7.59707474259786	0.006076	0.001088	2	1
BovineHD0600025357	rs43478103	92401096	7.57456532075753	0.004733	0.0008485	3	1
BovineHD0600023969	rs136280561	87583872	7.55128506039255	0.004723	0.0008482	3	1
BovineHD0600023970	rs133269078	87588721	7.55128506039255	0.004723	0.0008482	3	1
BovineHD0600023971	rs110955316	87589557	7.55128506039255	0.004723	0.0008482	3	1
UA-IFASA-2111	rs29012417	84351311	7.51321029840009	0.004854	0.0008741	3	1
BovineHD0600023748	rs108955154	86476551	7.44725294458512	0.00561	0.001015	3	1
BovineHD0600023751	rs136522539	86487222	7.44725294458512	0.00561	0.001015	1	2
BovineHD0600022086	rs42518928	80013381	7.43739918268853	0.006162	0.001116	3	1
BovineHD0600021971	rs133595578	79462734	7.41921513854475	0.006116	0.001109	3	1
BovineHD0600021972	rs109961524	79464151	7.41921513854475	0.006116	0.001109	2	1
BovineHD0600021973	rs43460528	79467002	7.41921513854475	0.006116	0.001109	3	1
BovineHD0600021974	rs137116261	79468079	7.41921513854475	0.006116	0.001109	3	1
BovineHD0600021975	rs43461780	79468969	7.41921513854475	0.006116	0.001109	3	1
BovineHD0600021976	rs43461773	79469923	7.41921513854475	0.006116	0.001109	3	1
BovineHD0600023500	rs134975072	85456450	7.4153717688634	0.006033	0.001094	3	1
BovineHD0600021956	rs43460450	79416106	7.3793473655874	0.006096	0.001109	3	1
BovineHD0600021959	rs135058426	79431677	7.3793473655874	0.006096	0.001109	3	1
BovineHD0600034817	rs134534951	87141515	7.36843564787078	0.006356	0.001157	3	1
BovineHD4100005270	rs29020592	84042568	7.3378878558881	0.005279	0.0009631	2	1
BTA-77009-no-rs	rs41654962	90486780	7.33237013190003	0.004321	0.0007888	1	3
BovineHD0600025057	rs111026799	91390837	7.33059335368863	-0.004318	0.0007882	3	1
BovineHD0600022715	rs136814827	82223990	7.222411497352	0.006006	0.001105	3	1
BovineHD0600021981	rs137684407	79491790	7.21310931262771	0.006011	0.001107	3	1
BovineHD0600023879	rs135456231	87160102	7.17551127064755	0.006149	0.001136	3	1
BovineHD0600022090	rs42518880	80044839	7.14081743316007	0.00577	0.001069	1	3
BovineHD0600022080	rs42519372	79964162	7.11624631156382	0.005908	0.001096	3	1
BovineHD0600022081	rs42519378	79967115	7.11624631156382	0.005908	0.001096	3	1
Hapmap44211-BTA-121987	rs42519394	79977378	7.11624631156382	0.005908	0.001096	1	3
BovineHD0600022082	rs42519362	79987353	7.11624631156382	0.005908	0.001096	1	3
BovineHD0600022103	rs137511777	80121036	7.09641557838146	0.00574	0.001067	1	2
BovineHD0600024808	rs109398822	90640004	7.09004339420045	0.004827	0.0008976	3	1
BovineHD0600024809	rs109568702	90644540	7.09004339420045	0.004827	0.0008976	3	1
BovineHD0600024605	rs136723198	89697375	7.08537368949751	0.004936	0.0009181	3	1
BovineHD0600021963	rs43460490	79446865	7.08459996922655	0.005892	0.001096	3	1
BovineHD0600024307	rs134653104	88768704	7.06587889840598	-0.004277	0.0007968	3	1
BovineHD0600024763	rs136724903	90418908	7.04278774754655	0.005405	0.001009	3	1
BovineHD0600024764	rs134841267	90423438	7.02727315705126	0.005395	0.001008	3	1
BovineHD0600024433	rs110694875	89139865	7.02139606976642	-0.004172	0.0007801	3	1
BovineHD0600022088	rs134462695	80034241	7.01652246989316	0.00571	0.001068	3	1
BovineHD0600022078	rs42519402	79949617	7.0118745550406	0.005862	0.001097	1	3
BovineHD0600022096	rs133260578	80083589	6.99871144122136	0.005705	0.001068	3	1
BovineHD0600024296	rs136644041	88742786	6.97244766655515	-0.004576	0.0008588	3	1
BovineHD0600021013	rs134824109	75505552	6.97128883037094	0.005545	0.001041	3	1
BovineHD0600021014	rs135987029	75511796	6.97128883037094	0.005545	0.001041	3	1
BovineHD0600024292	rs134658432	88733976	6.95689689830328	-0.004569	0.0008585	1	3
BovineHD0600022075	rs109972434	79937551	6.93629654395713	0.005743	0.001081	3	1
BovineHD0600024410	rs110682384	89066109	6.89182188089839	-0.004622	0.0008731	3	1
BovineHD0600024411	rs110579462	89067342	6.89182188089839	-0.004622	0.0008731	3	1
BovineHD0600024412	rs110255601	89068359	6.89182188089839	-0.004622	0.0008731	3	1
BovineHD0600024413	rs132879841	89070462	6.89182188089839	-0.004622	0.0008731	3	1
BovineHD0600024414	rs110586436	89071227	6.89182188089839	-0.004622	0.0008731	3	1
BovineHD0600024415	rs109164521	89072600	6.89182188089839	-0.004622	0.0008731	3	1
BovineHD0600024416	rs109240776	89073649	6.89182188089839	-0.004622	0.0008731	3	1
BovineHD0600022097	rs42518129	80085945	6.85648311007865	0.005625	0.001066	3	1
BovineHD4100005182	rs110017704	75492005	6.79788861887404	0.005482	0.001043	3	1
BovineHD0600024720	rs137324890	90283272	6.79182106165895	0.00534	0.001017	3	1
BovineHD0600025363	rs43478055	92415966	6.76991088430889	-0.003964	0.0007562	2	1
BovineHD0600025273	rs43479279	92065177	6.7317841239761	0.004821	0.0009226	3	1
BovineHD0600025031	rs137322226	91320901	6.71288614210737	0.004712	0.000903	3	1
BovineHD0600024298	rs135518423	88745989	6.63878570027184	-0.004508	0.0008693	3	1
BovineHD0600026115	rs43475937	94186842	6.62067426206087	0.005467	0.001056	3	1
BovineHD0600025812	rs136734574	93308071	6.57989463701225	0.004022	0.0007793	3	1
BovineHD0600021613	rs137292458	77895597	6.56414136687022	0.004611	0.0008947	3	1
BovineHD0600023514	rs134857067	85522879	6.55079741759356	0.004972	0.0009658	3	1
BovineHD0600025553	rs136621418	92840676	6.54258022711116	0.003993	0.0007762	1	3
BovineHD0600025557	rs110713592	92843049	6.54258022711116	0.003993	0.0007762	1	3
BovineHD0600022007	rs134529569	79639309	6.52454267970807	0.004197	0.0008172	1	3
ARS-BFGL-NGS-119068	rs109552476	92855916	6.50220447608936	0.004974	0.0009702	3	1
BovineHD0600024052	rs135304664	87864181	6.48279886492001	0.004192	0.0008191	1	3
BovineHD0600021264	rs134991627	76566108	6.46464288421219	0.005429	0.001062	3	1
Hapmap33210-BTA-144234	rs109592101	87838493	6.43821395579349	0.00417	0.000818	3	1
BovineHD0600025168	rs135511775	91652389	6.43753938785553	0.004675	0.0009172	3	1
BovineHD0600025162	rs42592178	91636147	6.43594097339813	0.004135	0.0008112	2	1
BovineHD0600024799	rs135376852	90604188	6.42268618855952	0.004629	0.0009093	2	1
BovineHD0600025638	rs109083860	93010666	6.41540896376917	0.003928	0.0007719	1	3
BovineHD0600021744	rs110945276	78404987	6.41303586454927	0.005077	0.0009978	1	3
BovineHD0600024123	rs41655356	88224600	6.3934753895475	-0.003844	0.000757	3	1
BovineHD0600024124	rs133293031	88226031	6.3934753895475	-0.003844	0.000757	3	1
BovineHD0600024299	rs133180588	88746656	6.35348396339056	-0.004414	0.0008721	3	1
BovineHD0600024300	rs134732701	88747793	6.35348396339056	-0.004414	0.0008721	2	1
BovineHD0600024182	rs134950378	88452594	6.35324475829823	-0.003874	0.0007656	2	1
BovineHD0600017081	rs133438894	61897212	6.32179249451631	-0.003986	0.0007897	3	1
BovineHD0600021750	rs109541455	78430980	6.28764756142774	0.005218	0.001037	3	1
BovineHD0600024369	rs137653140	88964217	6.26673934260882	-0.004014	0.0007994	3	1
BovineHD0600025166	rs42592187	91646782	6.25964896364144	-0.004044	0.0008058	1	2
BovineHD0600024131	rs43474150	88239061	6.25286719283115	-0.003795	0.0007566	2	1
BovineHD0600024132	rs43474151	88240398	6.25286719283115	-0.003795	0.0007566	2	1
BovineHD0600023014	rs132652789	83769383	6.24970259106034	0.004535	0.0009043	3	1
BovineHD0600025549	rs136402578	92834201	6.23703129697739	0.003898	0.0007782	1	3
BovineHD0600026047	rs137019059	93997388	6.20686532593067	0.004538	0.0009085	1	3
BovineHD0600026433	rs134913973	95175991	6.19209120143429	0.004003	0.0008024	1	3
BovineHD0600026434	rs110811491	95176827	6.19209120143429	0.004003	0.0008024	1	3
BovineHD0600025745	rs43475542	93176974	6.18959509640455	0.004307	0.0008635	1	3
BovineHD0600024302	rs110347054	88751491	6.17674459052016	-0.004144	0.0008317	3	1
BovineHD0600024126	rs135397663	88227821	6.17244835060487	-0.00377	0.000757	3	1
BovineHD0600025457	rs135473158	92648735	6.15232038936984	0.003887	0.000782	1	3
Hapmap48462-BTA-77136	rs41655332	93080797	6.1518351114168	0.00405	0.0008147	1	3
BovineHD0600025544	rs133215400	92828795	6.14312987239054	0.003861	0.0007774	1	3
BovineHD0600025545	rs135479972	92829568	6.14312987239054	0.003861	0.0007774	1	2
BovineHD0600025551	rs136998170	92838029	6.14312987239054	0.003861	0.0007774	1	3
BovineHD0600025552	rs110334671	92839988	6.14312987239054	0.003861	0.0007774	1	3
BovineHD4100005286	rs110218742	87111602	6.13621444429512	0.00458	0.0009226	3	1
BovineHD0600026435	rs109210714	95178138	6.12281499419437	0.00398	0.0008028	1	2
BovineHD0600024181	rs133642574	88446027	6.08289222699508	-0.003804	0.0007702	1	3
BovineHD0600017067	rs43457224	61863918	6.07384794427706	-0.003887	0.0007876	3	1
BovineHD0600025776	rs43476531	93250593	6.0354023213785	0.004638	0.000943	1	3
ARS-BFGL-NGS-36707	rs109823008	86354888	6.02658554308619	0.00512	0.001042	3	1
BovineHD0600023722	rs109454452	86363385	6.02658554308619	0.00512	0.001042	3	1
BovineHD0600023723	rs109056571	86364241	6.02658554308619	0.00512	0.001042	3	1
BovineHD0600023724	rs110621878	86370486	6.02658554308619	0.00512	0.001042	3	1
BovineHD0600023725	rs109397038	86375478	6.02658554308619	0.00512	0.001042	3	1
BovineHD0600023726	rs110955141	86376318	6.02658554308619	0.00512	0.001042	3	1
BovineHD0600023728	rs109818231	86383477	6.02658554308619	0.00512	0.001042	3	1
BovineHD0600023729	rs109471205	86391231	6.02658554308619	0.00512	0.001042	2	1
BovineHD0600023730	rs136049147	86392050	6.02658554308619	0.00512	0.001042	2	1
BovineHD0600023731	rs137030112	86395735	6.02658554308619	0.00512	0.001042	3	1
BovineHD0600023733	rs110355125	86403320	6.02658554308619	0.00512	0.001042	3	1
BovineHD0600026413	rs136301458	95124157	6.0172839310731	0.004167	0.0008485	1	3
BovineHD0600021977	rs43461752	79473506	6.01534000396796	0.004729	0.0009634	3	1
BovineHD0600017079	rs43458425	61894198	6.00675710957842	-0.003866	0.0007882	3	1
BovineHD0600025621	rs110435595	92966142	5.99989895638612	0.003825	0.0007803	1	3
BovineHD0600025555	rs135293713	92842005	5.99344470519257	0.003772	0.00077	1	2
BovineHD0600025556	rs108976654	92842512	5.99344470519257	0.003772	0.00077	1	3
BovineHD0600025558	rs135458772	92845663	5.99344470519257	0.003772	0.00077	1	2
BovineHD0600025559	rs132652041	92849555	5.99344470519257	0.003772	0.00077	1	3
BovineHD0600025560	rs137189663	92850340	5.99344470519257	0.003772	0.00077	1	3
BovineHD0600025561	rs135837465	92851144	5.99344470519257	0.003772	0.00077	1	3
BovineHD0600025562	rs110570874	92851701	5.99344470519257	0.003772	0.00077	1	3
BovineHD0600025564	rs135007852	92852749	5.99344470519257	0.003772	0.00077	1	3
BovineHD0600025565	rs110391650	92854000	5.99344470519257	0.003772	0.00077	1	3
BovineHD0600025566	rs110332547	92854904	5.99344470519257	0.003772	0.00077	1	3
BovineHD0600025567	rs135199132	92856692	5.99344470519257	0.003772	0.00077	1	3
BovineHD0600025568	rs137737569	92857630	5.99344470519257	0.003772	0.00077	1	3
BovineHD0600023503	rs135047269	85477380	5.98895371684634	0.004343	0.0008868	1	3
BovineHD0600024452	rs110865180	89224493	5.98005297363198	0.004596	0.0009395	2	1
BovineHD0600024806	rs133549245	90631225	5.97122399679713	0.004395	0.0008991	3	1
BovineHD0600024803	rs133251050	90614447	5.96224946180165	0.004381	0.0008968	3	1
BovineHD0600025749	rs110666131	93184080	5.94586095676811	0.004277	0.0008768	1	3
BTB-00267864	rs43475613	93243643	5.93918138664525	0.004599	0.0009434	1	3
BovineHD0600034359	rs136927314	89833574	5.92830971039919	0.00466	0.0009569	3	1
BovineHD0600025746	rs43475535	93178157	5.92587176240774	0.004254	0.0008737	1	3
BovineHD0600025747	rs43474713	93180588	5.92587176240774	0.004254	0.0008737	1	3
BovineHD0600025748	rs43474700	93182735	5.92587176240774	0.004254	0.0008737	1	3
BovineHD0600021708	rs111019244	78293735	5.92146010944364	0.0045	0.0009247	3	1
BovineHD0600024133	rs134195051	88255502	5.91522300447656	0.003693	0.0007594	1	3
BovineHD0600024805	rs135954560	90624301	5.9130200946885	0.004378	0.0009004	3	1
BovineHD0600023712	rs110301782	86310106	5.89004784556717	0.005085	0.001048	3	1
BovineHD0600023714	rs132718986	86318956	5.89004784556717	0.005085	0.001048	3	1
BovineHD0600023719	rs137091603	86351426	5.89004784556717	0.005085	0.001048	3	1
BovineHD0600024801	rs134352162	90608241	5.88836970722811	0.004354	0.0008977	3	1
BovineHD0600024802	rs137624583	90613478	5.88836970722811	0.004354	0.0008977	3	1
BovineHD0600024804	rs137206761	90615996	5.88836970722811	0.004354	0.0008977	3	1
BovineHD0600024306	rs136800576	88763821	5.87962817668692	-0.004038	0.0008333	3	1
BovineHD0600022954	rs109740791	83443997	5.87675013699717	0.004277	0.0008827	3	1
BovineHD0600021706	rs109056214	78292030	5.87451986297568	0.004492	0.0009272	3	1
BovineHD0600022953	rs136621832	83440323	5.87226920047939	0.004277	0.0008831	2	1
BovineHD0600021958	rs133461988	79426835	5.86780689818259	0.004752	0.0009815	3	1
BovineHD0600021705	rs108945112	78291073	5.86779938455169	0.004489	0.0009273	3	1
BovineHD0600021709	rs109794107	78294811	5.86779938455169	0.004489	0.0009273	3	1
BovineHD0600021710	rs108984404	78295932	5.86779938455169	0.004489	0.0009273	3	1
BovineHD0600023061	rs134264671	83927253	5.85928238628079	-0.003861	0.0007981	3	1
BovineHD0600024174	rs42250557	88436000	5.85224174655725	-0.003785	0.0007829	3	1
BovineHD0600021707	rs110755205	78292633	5.84316940701199	0.004473	0.000926	2	1
BovineHD0600024944	rs43479250	91053984	5.82335084565275	0.004539	0.0009415	2	1
BTB-00264414	rs43468580	79843283	5.82066410362574	0.00485	0.001006	3	1
BovineHD0600022058	rs110100117	79844588	5.82066410362574	0.00485	0.001006	3	1
BovineHD0600022059	rs43468570	79847304	5.82066410362574	0.00485	0.001006	2	1
BovineHD0600022060	rs135093917	79853041	5.82066410362574	0.00485	0.001006	3	1
BovineHD0600022065	rs43468542	79868294	5.82066410362574	0.00485	0.001006	3	1
BovineHD0600022067	rs43467830	79876077	5.82066410362574	0.00485	0.001006	2	1
BovineHD0600022068	rs133054145	79880479	5.82066410362574	0.00485	0.001006	3	1
BovineHD0600022069	rs43467826	79882350	5.82066410362574	0.00485	0.001006	3	1
BovineHD0600021269	rs134377493	76594160	5.79191949554962	0.004658	0.0009691	1	3
BovineHD0600021010	rs110755779	75493534	5.76886683330263	0.004798	0.001	3	1
BovineHD0600021012	rs133068771	75502165	5.76886683330263	0.004798	0.001	3	1
BovineHD0600022364	rs134882528	81162831	5.7553345288246	0.004512	0.000942	3	1
BovineHD0600023505	rs134457136	85481500	5.74924013975309	0.004156	0.0008682	1	3
BovineHD0600022901	rs133707775	83208169	5.74219522732154	0.004162	0.0008701	2	1
BovineHD0600023080	rs135134157	83978123	5.72240144756876	-0.003877	0.000812	3	1
BovineHD0600021720	rs137226295	78318830	5.71767928765489	0.004421	0.0009266	3	1
BovineHD0600021721	rs135938319	78322054	5.71767928765489	0.004421	0.0009266	2	1
BovineHD0600024515	rs109859427	89349453	5.70012048663217	0.004851	0.001018	1	3
BovineHD0600022900	rs136032473	83203318	5.69288284578896	0.004137	0.0008691	1	3
BovineHD0600024531	rs132884047	89393043	5.6779612863828	-0.003905	0.0008215	3	1
Hapmap38629-BTA-76891	rs41654388	78289101	5.66383592775951	0.004397	0.0009262	2	1
BovineHD0600021965	rs136945052	79456560	5.6509315865611	0.003827	0.0008074	1	3
BovineHD0600021966	rs134560316	79457558	5.6509315865611	0.003827	0.0008074	1	3
BovineHD0600021967	rs43460523	79458678	5.6509315865611	0.003827	0.0008074	1	3
BovineHD0600020817	rs43168242	74829996	5.64866252274157	0.005689	0.0012	3	1
BovineHD0600025524	rs133314613	92807466	5.62148545614192	0.00373	0.0007893	1	3
BovineHD0600025529	rs136457468	92812576	5.62148545614192	0.00373	0.0007893	1	2
BovineHD0600022618	rs109159696	81772445	5.61491333880268	-0.004543	0.0009619	3	1
BovineHD0600025532	rs109978262	92816217	5.61247196719141	0.003641	0.000771	1	3
BovineHD0600025533	rs134257549	92816852	5.61247196719141	0.003641	0.000771	1	3
BovineHD0600025534	rs109053546	92818239	5.61247196719141	0.003641	0.000771	1	3
BovineHD0600025536	rs109566051	92819308	5.61021533489384	0.003639	0.0007708	1	3
BovineHD0600025537	rs135576060	92820098	5.61021533489384	0.003639	0.0007708	1	3
BovineHD0600025538	rs133283332	92821994	5.61021533489384	0.003639	0.0007708	1	3
BovineHD0600025539	rs134077837	92824160	5.61021533489384	0.003639	0.0007708	1	3
BovineHD0600025540	rs135692419	92825144	5.61021533489384	0.003639	0.0007708	1	3
BovineHD0600025541	rs136847773	92826293	5.61021533489384	0.003639	0.0007708	1	3
BovineHD0600025542	rs134746441	92827790	5.61021533489384	0.003639	0.0007708	1	3
BovineHD0600025543	rs110248086	92828257	5.61021533489384	0.003639	0.0007708	1	3
BovineHD0600025546	rs109523953	92830302	5.61021533489384	0.003639	0.0007708	1	2
ARS-BFGL-NGS-63919	rs109363627	92830946	5.61021533489384	0.003639	0.0007708	1	2
BovineHD0600025547	rs134017020	92831923	5.61021533489384	0.003639	0.0007708	1	3
BovineHD0600025548	rs135089186	92833333	5.61021533489384	0.003639	0.0007708	1	3
BovineHD0600022655	rs110366193	81868888	5.60599959665538	-0.004508	0.0009554	2	1
BovineHD4100005357	rs41655021	93075605	5.60565179460081	0.003688	0.0007815	1	3
BovineHD0600022017	rs135497608	79688050	5.60351767634054	0.003828	0.0008114	1	3
BovineHD0600023504	rs136583383	85478229	5.58763883196568	0.004142	0.0008793	3	1
BovineHD0600024582	rs135985214	89617909	5.5835968493674	0.003742	0.0007948	1	3
BovineHD0600024585	rs134497399	89626766	5.5835968493674	0.003742	0.0007948	1	3
BTB-00261083	rs43473669	73575770	5.56527516615129	0.004628	0.0009847	1	3
BovineHD0600020827	rs43471942	74866760	5.55429908520903	0.005815	0.001239	3	1
BovineHD0600026166	rs42801431	94401855	5.55412654565273	0.004261	0.0009077	2	1
BovineHD0600026167	rs135467277	94405478	5.55412654565273	0.004261	0.0009077	3	1
BovineHD0600026169	rs42801443	94411975	5.55412654565273	0.004261	0.0009077	3	1
BovineHD0600026176	rs43102524	94442428	5.55412654565273	0.004261	0.0009077	3	1
BovineHD0600025169	rs42592192	91653533	5.55154525518905	0.004373	0.0009316	3	1
Hapmap48129-BTA-95633	rs41598313	91578337	5.54769430391078	0.00436	0.0009292	3	1
BovineHD0600025137	rs42590980	91584637	5.54769430391078	0.00436	0.0009292	3	1
BovineHD0600021757	rs109851507	78473504	5.53996474558369	0.004733	0.001009	1	3
BovineHD0600022654	rs110523353	81864863	5.52964732413388	-0.004472	0.0009551	3	1
BovineHD4100005354	rs210160183	92782460	5.52492889355022	0.003695	0.0007894	1	3
BovineHD0600023855	rs135679764	87005244	5.52480088936312	0.004654	0.0009943	3	1
BovineHD4100005293	rs109384810	87164876	5.51310075665527	0.004106	0.0008782	2	1
BovineHD4100005294	rs41620252	87165643	5.51310075665527	0.004106	0.0008782	3	1
BovineHD0600024453	rs109941532	89227028	5.49369016588927	0.004084	0.0008753	2	1
BovineHD0600020828	rs43471943	74869004	5.46895148569111	0.005338	0.001147	3	1
BovineHD0600024618	rs135410897	89779804	5.45721399005243	0.004125	0.0008874	3	1
BovineHD0600024623	rs43475143	89797768	5.45721399005243	0.004125	0.0008874	3	1
BovineHD0600026150	rs43477935	94327569	5.45302952569292	0.004222	0.0009087	2	1
BovineHD0600024789	rs134041250	90546173	5.44417133492664	0.004064	0.0008754	3	1
BovineHD0600024790	rs135044999	90553395	5.44417133492664	0.004064	0.0008754	3	1
BovineHD0600024920	rs108941726	90966966	5.43487458422859	0.003822	0.000824	3	1
BovineHD0600023288	rs135420573	84680306	5.42764772469228	0.004058	0.0008756	3	1
BovineHD0600023289	rs133144302	84684798	5.42764772469228	0.004058	0.0008756	3	1
ARS-BFGL-NGS-27958	rs110239739	84689991	5.42764772469228	0.004058	0.0008756	2	1
BovineHD0600022014	rs135394236	79678221	5.41482018988824	0.003734	0.0008068	3	1
ARS-BFGL-NGS-112473	rs110385997	79680793	5.41482018988824	0.003734	0.0008068	1	3
BovineHD0600022015	rs136499469	79682858	5.41482018988824	0.003734	0.0008068	1	3
BovineHD0600022016	rs134046878	79684443	5.41482018988824	0.003734	0.0008068	3	1
BovineHD0600022018	rs133074440	79691940	5.41482018988824	0.003734	0.0008068	3	1
BTA-76934-no-rs	rs41654414	82167284	5.39664530387031	0.005234	0.001133	2	1
BovineHD0600023805	rs110004937	86756256	5.39485879328292	-0.003855	0.0008347	3	1
BovineHD0600022645	rs109784900	81833772	5.3947208441866	-0.004296	0.0009301	3	1
BovineHD0600021719	rs133310519	78316865	5.39197060912943	0.004374	0.0009472	3	1
BovineHD0600023822	rs110623821	86829517	5.38345042086543	0.003664	0.0007943	3	1
BovineHD0600023827	rs109863543	86845850	5.38345042086543	0.003664	0.0007943	2	1
BovineHD0600024620	rs134395181	89786433	5.38299537576622	0.004348	0.0009427	3	1
BovineHD0600024621	rs137625453	89789826	5.38299537576622	0.004348	0.0009427	3	1
Hapmap25708-BTC-043671	rs110063049	87113639	5.36951978808505	0.004062	0.0008817	3	1
BovineHD0600022647	rs110340581	81843062	5.35874347690292	-0.004422	0.0009612	3	1
BovineHD0600022648	rs135504456	81844072	5.35874347690292	-0.004422	0.0009612	3	1
BovineHD4100005208	rs110053808	81848160	5.35874347690292	-0.004422	0.0009612	3	1
BovineHD0600022649	rs133280974	81848853	5.35874347690292	-0.004422	0.0009612	3	1
BovineHD0600022651	rs109451912	81852629	5.35874347690292	-0.004422	0.0009612	3	1
BovineHD0600022652	rs137837305	81857048	5.35874347690292	-0.004422	0.0009612	3	1
BovineHD0600022653	rs110654056	81858553	5.35874347690292	-0.004422	0.0009612	3	1
BovineHD0600017592	rs134926136	63564679	5.34536833772161	0.00462	0.001006	3	1
BovineHD0600023840	rs109172703	86917522	5.32055530863679	-0.003821	0.0008337	3	1
BovineHD0600021716	rs134693064	78308549	5.30873869827098	0.004331	0.0009462	3	1
BovineHD0600024079	rs43472157	88023038	5.29086131849551	0.00456	0.0009982	3	1
BovineHD0600026068	rs42861109	94043146	5.28389560627538	0.003824	0.0008378	3	1
BovineHD0600026779	rs136578504	96275504	5.27062350924021	0.004102	0.0008999	3	1
BovineHD0600024457	rs109637180	89234088	5.26627723194367	0.004318	0.0009478	3	1
BovineHD0600024909	rs109634836	90944360	5.26147431678182	0.003813	0.0008374	3	1
BovineHD0600024910	rs137516707	90944915	5.26147431678182	0.003813	0.0008374	3	1
BovineHD0600024911	rs110457355	90945509	5.26147431678182	0.003813	0.0008374	2	1
BovineHD0600024912	rs109261770	90946281	5.26147431678182	0.003813	0.0008374	3	1
BTB-01946648	rs43052940	89572513	5.25958384723792	0.004096	0.0008995	3	1
BovineHD0600022612	rs109064955	81759143	5.24164584269575	-0.004228	0.0009303	3	1
BovineHD0600022613	rs109797048	81761964	5.24164584269575	-0.004228	0.0009303	3	1
BovineHD0600022614	rs109705671	81763700	5.24164584269575	-0.004228	0.0009303	3	1
BovineHD0600022615	rs133579168	81766092	5.24164584269575	-0.004228	0.0009303	3	1
Hapmap56688-rs29025335	rs29025335	81767374	5.24164584269575	-0.004228	0.0009303	3	2
BovineHD0600022616	rs109333912	81770100	5.24164584269575	-0.004228	0.0009303	3	1
BovineHD0600022617	rs111002878	81771861	5.24164584269575	-0.004228	0.0009303	2	1
BovineHD0600022619	rs110050537	81774760	5.24164584269575	-0.004228	0.0009303	3	1
BovineHD0600022620	rs110748278	81778536	5.24164584269575	-0.004228	0.0009303	3	1
BovineHD0600022621	rs134833335	81782613	5.24164584269575	-0.004228	0.0009303	3	1
BovineHD0600022622	rs109622592	81787030	5.24164584269575	-0.004228	0.0009303	3	1
BovineHD0600022624	rs110334311	81793326	5.24164584269575	-0.004228	0.0009303	3	1
BovineHD0600022625	rs110154992	81796516	5.24164584269575	-0.004228	0.0009303	3	1
BovineHD0600022626	rs109800211	81797603	5.24164584269575	-0.004228	0.0009303	2	1
BovineHD0600022627	rs133422617	81799241	5.24164584269575	-0.004228	0.0009303	3	1
BovineHD0600022628	rs109592677	81800565	5.24164584269575	-0.004228	0.0009303	3	1
BovineHD0600022629	rs110838218	81801273	5.24164584269575	-0.004228	0.0009303	2	1
BovineHD0600022631	rs110408338	81804444	5.24164584269575	-0.004228	0.0009303	3	1
BovineHD0600022632	rs136229275	81806171	5.24164584269575	-0.004228	0.0009303	3	1
BovineHD0600022633	rs109176588	81807443	5.24164584269575	-0.004228	0.0009303	3	1
BovineHD0600022634	rs134960259	81809906	5.24164584269575	-0.004228	0.0009303	3	1
BovineHD0600022635	rs109713976	81811022	5.24164584269575	-0.004228	0.0009303	3	1
BovineHD0600022636	rs110110678	81812151	5.24164584269575	-0.004228	0.0009303	3	1
BovineHD0600022638	rs132763719	81818460	5.24164584269575	-0.004228	0.0009303	3	1
BovineHD0600022639	rs134495995	81820695	5.24164584269575	-0.004228	0.0009303	3	1
BovineHD0600022640	rs110358527	81821735	5.24164584269575	-0.004228	0.0009303	3	1
BovineHD0600022641	rs110907459	81822574	5.24164584269575	-0.004228	0.0009303	3	1
BovineHD0600022643	rs109593497	81831276	5.24164584269575	-0.004228	0.0009303	3	1
BovineHD0600022644	rs135641067	81832056	5.24164584269575	-0.004228	0.0009303	2	1
BovineHD0600017071	rs43458751	61874456	5.23917285227502	-0.003571	0.000786	2	1
BovineHD0600017072	rs43458749	61876377	5.23917285227502	-0.003571	0.000786	3	1
BTB-00248845	rs43458406	61905913	5.2368977648182	-0.003565	0.0007848	2	1
BovineHD0600025230	rs134002939	91851518	5.2323421512371	0.00368	0.0008106	1	3
BovineHD0600023272	rs109111721	84617088	5.22331979162497	-0.003759	0.000829	3	1
BovineHD0600020088	rs133407271	72349111	5.22284514761466	0.003939	0.0008684	3	1
BovineHD0600023816	rs110523394	86801008	5.21891028830691	0.003639	0.0008029	3	1
BovineHD0600022630	rs133552448	81802044	5.19432881854276	-0.004184	0.0009255	3	1
BovineHD0600025136	rs136665610	91583617	5.16040614005545	0.003752	0.0008329	2	1
BovineHD0600020480	rs43473673	73576688	5.15798998267685	0.004252	0.0009443	1	3
BovineHD0600020481	rs110378455	73577453	5.15798998267685	0.004252	0.0009443	3	1
BovineHD0600024898	rs133839173	90920556	5.15557717750114	0.003772	0.0008377	3	1
BovineHD0600024899	rs109598484	90921662	5.15557717750114	0.003772	0.0008377	3	1
BovineHD0600024900	rs109608624	90922692	5.15557717750114	0.003772	0.0008377	3	1
BovineHD0600024902	rs109122220	90929264	5.15557717750114	0.003772	0.0008377	2	1
BovineHD0600024903	rs109361388	90932668	5.15557717750114	0.003772	0.0008377	3	1
BovineHD0600024905	rs110613158	90934256	5.15557717750114	0.003772	0.0008377	3	1
BovineHD0600024907	rs135193888	90942548	5.15557717750114	0.003772	0.0008377	2	1
BovineHD0600024908	rs132762855	90943772	5.15557717750114	0.003772	0.0008377	3	1
BovineHD0600022593	rs110190062	81710166	5.12221658267948	-0.004155	0.0009263	3	1
BovineHD0600022594	rs132933955	81711146	5.12221658267948	-0.004155	0.0009263	3	1
BovineHD0600022595	rs110747929	81712012	5.12221658267948	-0.004155	0.0009263	3	1
BovineHD0600022596	rs134995573	81717684	5.12221658267948	-0.004155	0.0009263	3	1
BovineHD0600022601	rs134099321	81728718	5.12221658267948	-0.004155	0.0009263	3	1
BovineHD0600022602	rs109680490	81729666	5.12221658267948	-0.004155	0.0009263	3	1
BovineHD0600022603	rs110722646	81730353	5.12221658267948	-0.004155	0.0009263	3	1
BovineHD0600022604	rs135122501	81731239	5.12221658267948	-0.004155	0.0009263	3	1
BovineHD0600022605	rs43702995	81732133	5.12221658267948	-0.004155	0.0009263	3	1
BovineHD0600022607	rs110406133	81739136	5.12221658267948	-0.004155	0.0009263	3	1
BovineHD0600022608	rs109937064	81743442	5.12221658267948	-0.004155	0.0009263	3	1
BovineHD0600022609	rs136949396	81745124	5.12221658267948	-0.004155	0.0009263	3	1
BovineHD0600020473	rs109775156	73565406	5.11966198751673	0.004234	0.0009441	1	3
BovineHD0600020474	rs109296599	73568756	5.11966198751673	0.004234	0.0009441	1	3
BovineHD0600020475	rs110456867	73569464	5.11966198751673	0.004234	0.0009441	3	1
BovineHD0600020476	rs110131826	73570977	5.11966198751673	0.004234	0.0009441	1	3
BovineHD0600020478	rs43473710	73573137	5.11966198751673	0.004234	0.0009441	2	1
BovineHD0600026808	rs109682027	96400799	5.11963812962344	0.004041	0.0009012	3	1
BovineHD0600026787	rs109367787	96296326	5.11963646251926	0.004042	0.0009015	3	1
BovineHD0600026802	rs109458443	96371278	5.11963646251926	0.004042	0.0009015	3	1
BovineHD0600026785	rs109494939	96294291	5.10610664698715	0.004032	0.0009006	3	1
BovineHD0600022610	rs134512922	81751611	5.09288566783221	-0.004145	0.0009271	2	1
BovineHD0600026083	rs43479297	94080867	5.09238430344498	0.003736	0.0008357	3	1
BovineHD0600026920	rs109943552	96953099	5.08591055624581	0.003844	0.0008605	1	3
BovineHD0600026921	rs110941678	96954161	5.08591055624581	0.003844	0.0008605	3	1
BovineHD0600026922	rs109215953	96954933	5.08591055624581	0.003844	0.0008605	1	3
BovineHD0600026923	rs137562200	96955671	5.08591055624581	0.003844	0.0008605	3	1
BovineHD0600026924	rs109380299	96957329	5.08591055624581	0.003844	0.0008605	1	3
BovineHD0600026925	rs110392931	96959205	5.08591055624581	0.003844	0.0008605	3	1
BovineHD0600020483	rs110059552	73578611	5.08579841286563	0.004224	0.0009455	1	3
BovineHD0600020485	rs43473702	73580776	5.08579841286563	0.004224	0.0009455	3	1
BovineHD0600020486	rs43473666	73584022	5.08579841286563	0.004224	0.0009455	3	1
BovineHD0600020488	rs110830983	73586588	5.08579841286563	0.004224	0.0009455	3	1
BovineHD0600024896	rs41654947	90916809	5.0698751685048	0.003738	0.0008381	3	1
BovineHD0600024897	rs136440707	90918308	5.0698751685048	0.003738	0.0008381	3	1
BovineHD4100005343	rs41654945	90918805	5.0698751685048	0.003738	0.0008381	3	1
BovineHD0600023720	rs110476233	86353964	5.05633738128794	0.004615	0.001036	3	1
BovineHD0600020823	rs43168108	74844645	5.05226061522943	0.004482	0.001007	3	1
BovineHD0600020490	rs43473638	73597608	5.05194083093028	0.004066	0.0009135	1	3
BovineHD0600020491	rs43473631	73599705	5.05194083093028	0.004066	0.0009135	1	2
BovineHD4100005176	rs41605943	73601110	5.05194083093028	0.004066	0.0009135	3	1
BovineHD0600026927	rs110931932	96961007	5.04530191474456	0.003821	0.0008593	2	1
BovineHD0600026780	rs109892907	96277529	5.02485989990075	0.004004	0.0009024	3	1
BovineHD0600020818	rs134005723	74830537	5.01388799543102	0.004462	0.001007	3	1
BovineHD0600020482	rs43473683	73578073	5.01357789746414	0.004189	0.0009453	1	2
BovineHD0600024913	rs110079824	90950168	5.01352936197633	0.003693	0.0008332	2	1
BovineHD0600024915	rs110397709	90953742	5.01352936197633	0.003693	0.0008332	3	1
BovineHD0600024916	rs136307526	90955900	5.01352936197633	0.003693	0.0008332	3	1
BovineHD0600024917	rs110116208	90957379	5.01352936197633	0.003693	0.0008332	3	1
BovineHD0600022570	rs109101077	81679970	5.00033942691637	-0.004098	0.0009261	2	1
BovineHD0600022572	rs110291545	81682831	5.00033942691637	-0.004098	0.0009261	3	1
BovineHD0600022573	rs110465042	81684024	5.00033942691637	-0.004098	0.0009261	3	1
BovineHD0600022574	rs109735180	81686003	5.00033942691637	-0.004098	0.0009261	3	1
BovineHD0600022575	rs108938406	81688286	5.00033942691637	-0.004098	0.0009261	3	1
BovineHD0600022576	rs109126838	81690023	5.00033942691637	-0.004098	0.0009261	3	1
BovineHD0600022577	rs110155301	81691504	5.00033942691637	-0.004098	0.0009261	2	1
BovineHD0600022578	rs110726944	81692627	5.00033942691637	-0.004098	0.0009261	3	1
BovineHD0600022579	rs108959132	81694426	5.00033942691637	-0.004098	0.0009261	2	1
BovineHD0600022580	rs110453581	81695261	5.00033942691637	-0.004098	0.0009261	3	1
BovineHD0600022582	rs133175627	81698725	5.00033942691637	-0.004098	0.0009261	3	1
BovineHD0600022583	rs110419225	81700136	5.00033942691637	-0.004098	0.0009261	2	1
BovineHD0600022584	rs110756593	81701716	5.00033942691637	-0.004098	0.0009261	3	1
BovineHD0600022587	rs136533051	81705280	5.00033942691637	-0.004098	0.0009261	2	1
BovineHD0600022588	rs109334885	81706091	5.00033942691637	-0.004098	0.0009261	2	1
BovineHD0600022590	rs110321193	81707602	5.00033942691637	-0.004098	0.0009261	3	1
BovineHD0600022591	rs109190030	81708352	5.00033942691637	-0.004098	0.0009261	3	1
BovineHD0600017060	rs43457873	61852559	4.99331033430331	-0.003471	0.000785	3	1
BovineHD0600023793	rs137214759	86681499	4.98858347666309	0.003658	0.0008278	3	1
BovineHD0600026144	rs136749903	94309493	4.98210069244784	0.003947	0.0008938	2	1
BovineHD0600024125	rs43474133	88226673	4.97532251731316	0.003414	0.0007737	1	3
BovineHD0600024127	rs133522334	88228866	4.97532251731316	0.003414	0.0007737	1	3
BovineHD0600024128	rs134747486	88230966	4.97532251731316	0.003414	0.0007737	1	3
BovineHD0600023815	rs109069304	86790341	4.97321518643039	0.003507	0.000795	3	1
BovineHD0600025525	rs109904285	92809263	4.96412695682712	0.003402	0.0007721	1	3
BovineHD0600025526	rs110980561	92809966	4.96412695682712	0.003402	0.0007721	1	3
BovineHD0600025528	rs109057672	92811650	4.96412695682712	0.003402	0.0007721	1	3
BovineHD0600026773	rs133668484	96248292	4.95712237242193	0.003967	0.000901	3	1
BovineHD0600023655	rs133847639	86093664	4.94325736894801	0.00431	0.0009804	2	1
BovineHD0600022955	rs109267759	83447697	4.92773275531711	0.003672	0.0008366	2	1
Hapmap50775-BTA-76767	rs41653805	73932576	4.90481722586224	0.00358	0.000818	3	1
BovineHD0600020583	rs135649551	73946835	4.90481722586224	0.00358	0.000818	1	3
BovineHD0600020580	rs137502361	73939168	4.9025602812333	0.003579	0.000818	1	2
BovineHD0600020584	rs132751806	73948226	4.9025602812333	0.003579	0.000818	3	1
BovineHD0600022611	rs136130501	81756277	4.88065127835952	-0.003774	0.0008648	3	1
BovineHD0600026781	rs110202522	96283753	4.87351631459766	0.003989	0.0009145	3	1
BovineHD0600022906	rs135147137	83238377	4.86918524030587	0.003566	0.0008179	3	1
Hapmap57992-rs29022820	rs29022820	75746331	4.86445595217477	0.003746	0.0008598	3	1
Hapmap50102-BTA-77074	rs41655005	85494324	4.86230252715593	-0.003535	0.0008117	3	1
BovineHD0600022592	rs133586796	81709047	4.86026868768177	-0.00401	0.0009209	3	1
BovineHD0600026200	rs109943908	94545403	4.84635990544654	0.004038	0.0009287	3	1
BovineHD0600026201	rs109082931	94551609	4.84635990544654	0.004038	0.0009287	3	1
BovineHD0600021879	rs137236798	79160617	4.8374544084801	-0.003433	0.0007905	1	3
BovineHD0600026786	rs137156717	96295534	4.8260084773848	0.00397	0.0009155	3	1
BovineHD0600024558	rs109920294	89514569	4.82176277058942	-0.003384	0.0007807	1	2
BovineHD4100005342	rs41654946	90916087	4.81468176992437	0.003569	0.000824	3	1
ARS-BFGL-NGS-115051	rs109255454	71278609	4.80822910976943	0.005457	0.001261	3	1
BovineHD0600023734	rs110315810	86403813	4.79851796077687	0.003711	0.0008584	2	1
BovineHD0600022599	rs135724723	81721585	4.79468607942291	-0.003727	0.0008628	1	3
BovineHD0600025743	rs136224885	93173245	4.79431750606375	0.00338	0.0007822	1	3
BovineHD0600025744	rs136963369	93174872	4.79431750606375	0.00338	0.0007822	1	3
ARS-BFGL-NGS-92582	rs109766893	93175994	4.79431750606375	0.00338	0.0007822	1	3
BovineHD0600022040	rs136664114	79780696	4.77622839386068	0.00346	0.0008026	3	1
BovineHD0600022669	rs110694171	81925149	4.77184499025305	-0.004414	0.001024	2	1
BovineHD0600022672	rs110292608	81938118	4.77184499025305	-0.004414	0.001024	3	1
BovineHD0600022673	rs109644514	81940616	4.77184499025305	-0.004414	0.001024	2	1
BovineHD0600022674	rs109353886	81946116	4.77184499025305	-0.004414	0.001024	2	1
BovineHD0600022675	rs109318073	81947769	4.77184499025305	-0.004414	0.001024	3	1
BovineHD0600021080	rs134659742	75745144	4.76942293749919	0.003702	0.0008594	1	3
BovineHD0600021083	rs134671553	75758926	4.76942293749919	0.003702	0.0008594	1	3
BovineHD0600021084	rs135816301	75762022	4.76942293749919	0.003702	0.0008594	1	3
BovineHD0600023806	rs135791055	86762514	4.76497722870522	0.003457	0.000803	3	1
BovineHD0600025750	rs109938433	93184913	4.75130556289997	0.003362	0.0007822	1	3
BTB-00265288	rs43467549	81286240	4.73337608826639	0.0035	0.0008159	2	1
BovineHD0600023798	rs109842593	86686814	4.73301270623493	0.003555	0.0008288	3	1
BovineHD0600034815	rs109986534	86699764	4.73301270623493	0.003555	0.0008288	3	1
BovineHD0600024245	rs109769607	88612310	4.71758551917296	-0.003513	0.0008207	3	1
BovineHD0600026931	rs135125308	96963711	4.69691086441158	0.003635	0.0008509	3	1
BovineHD0600021880	rs136235443	79166927	4.69254536929844	-0.003376	0.0007909	1	2
BovineHD0600021881	rs133768779	79167559	4.69254536929844	-0.003376	0.0007909	1	3
BovineHD0600021882	rs135086588	79170447	4.69254536929844	-0.003376	0.0007909	1	3
BovineHD0600021884	rs133585991	79177416	4.69254536929844	-0.003376	0.0007909	3	1
BovineHD0600021885	rs135390189	79178520	4.69254536929844	-0.003376	0.0007909	1	3
BovineHD4100005194	rs136048935	79180565	4.69254536929844	-0.003376	0.0007909	3	1
BovineHD0600021886	rs136659915	79181388	4.69254536929844	-0.003376	0.0007909	3	1
BovineHD0600021888	rs137529587	79185477	4.69254536929844	-0.003376	0.0007909	2	1
BTB-00271721	rs43479036	95670290	4.68982591033758	0.003313	0.0007764	1	3
BovineHD0600021889	rs133089782	79193620	4.68574744890399	-0.003373	0.0007909	2	1
BovineHD0600021890	rs134701245	79196985	4.68574744890399	-0.003373	0.0007909	2	1
Hapmap52479-rs29018853	rs29018853	79203343	4.68574744890399	-0.003373	0.0007909	1	2
BovineHD4100005209	rs109037162	81966383	4.68350214727109	-0.004367	0.001024	3	1
BovineHD0600025787	rs43477741	93272716	4.68109724278262	-0.003321	0.0007793	2	1
BovineHD0600025788	rs43477779	93273970	4.68109724278262	-0.003321	0.0007793	3	1
BovineHD0600017570	rs137484578	63500195	4.67454692476357	0.004229	0.0009929	3	1
BovineHD0600025793	rs136034778	93278742	4.67430012736528	-0.003321	0.0007799	3	1
BovineHD0600020637	rs43469655	74125810	4.66963329754776	0.003788	0.00089	3	1
BovineHD4100005386	rs41589931	96005199	4.65863175056355	0.003289	0.0007738	3	1
BovineHD0600026072	rs42861107	94050591	4.64722382273123	-0.003405	0.0008021	3	1
BovineHD4100005336	rs29025895	89058193	4.61088156062613	-0.003596	0.000851	3	1
BovineHD0600022030	rs137634674	79728889	4.59270610243187	0.003363	0.0007976	1	3
BovineHD0600022606	rs109994088	81733370	4.59070514590718	-0.003656	0.0008673	2	1
BovineHD0600023707	rs109522300	86282745	4.58815729172001	0.003414	0.00081	3	1
BovineHD0600023708	rs136932330	86286978	4.58815729172001	0.003414	0.00081	3	1
BovineHD0600022024	rs43469257	79713887	4.57914924724408	0.004229	0.001005	3	1
BovineHD0600024970	rs110422256	91150454	4.57714087977341	-0.003227	0.000767	3	1
BovineHD0600023075	rs133695953	83957376	4.57663933445112	0.003671	0.0008725	3	1
BovineHD0600023077	rs135098429	83970194	4.57663933445112	0.003671	0.0008725	3	1
BovineHD0600022029	rs134856879	79727547	4.57455366309693	0.003354	0.0007974	3	1
BovineHD0600022031	rs133333349	79730280	4.57455366309693	0.003354	0.0007974	3	1
BovineHD4100005210	rs109202609	81989779	4.57247456292158	-0.003827	0.00091	1	3
BovineHD0600020489	rs109525120	73592450	4.56544657022743	0.003873	0.0009217	1	3
BovineHD0600024404	rs110520211	89041773	4.54507322333536	-0.003566	0.0008507	3	1
BovineHD0600023871	rs133754740	87085164	4.54485497923387	0.003498	0.0008346	2	1
BovineHD0600023872	rs135157619	87088882	4.54485497923387	0.003498	0.0008346	3	1
BovineHD0600024294	rs137023501	88735599	4.53821278900355	-0.00362	0.0008644	3	1
BTA-76599-no-rs	rs41597210	64733603	4.53619289638548	0.004514	0.001078	3	1
BovineHD0600026799	rs133145026	96354057	4.51769407399886	0.004162	0.0009963	3	1
BovineHD0600026795	rs109657032	96330150	4.51769236436839	0.004164	0.0009968	3	1
BovineHD0600026796	rs136183279	96331052	4.51769236436839	0.004164	0.0009968	3	1
BovineHD0600022679	rs136073415	81982462	4.51116763201134	-0.003795	0.0009095	1	2
BovineHD0600017632	rs136245330	63699957	4.50438322329984	0.004575	0.001097	3	1
BovineHD0600017807	rs42434078	64464922	4.50186485022253	-0.00344	0.0008251	3	1
BovineHD0600022897	rs135817778	83186065	4.49688672247341	0.004135	0.0009923	3	1
BovineHD0600021703	rs133762813	78281466	4.49294347924632	0.003603	0.0008652	3	1
BovineHD0600024901	rs136948479	90926307	4.49260980219228	0.003515	0.0008443	3	1
BTB-00753076	rs41911481	95386878	4.48158364602252	-0.003294	0.0007923	3	1
BovineHD0600026499	rs41911473	95394118	4.48158364602252	-0.003294	0.0007923	3	1
BovineHD0600025770	rs135074590	93235224	4.47690681091154	-0.00324	0.0007798	2	1
BovineHD0600022049	rs43014243	79811800	4.47468410480487	0.004171	0.001004	3	1
BovineHD0600021085	rs110872472	75762847	4.47457947878375	0.003496	0.0008416	1	2
BovineHD0600022033	rs43469280	79738220	4.4724222560914	0.004174	0.001005	3	1
BovineHD0600023083	rs136015643	83985219	4.46992558097851	0.003622	0.0008723	2	1
BovineHD0600022670	rs110855129	81929326	4.4656275659597	-0.004252	0.001025	2	1
ARS-BFGL-NGS-114609	rs109825631	84713584	4.44277205669101	0.003817	0.0009225	3	1
BovineHD0600023583	rs137756118	85753171	4.43819597136951	0.0033	0.0007982	3	1
Hapmap52482-ss46526125	rs41255269	73639744	4.43393774939859	0.00349	0.0008444	2	1
BovineHD0600020512	rs43473341	73638410	4.422568489505	0.003487	0.000845	2	1
BovineHD0600020513	rs43472330	73641790	4.422568489505	0.003487	0.000845	3	1
BovineHD0600020514	rs136640408	73643173	4.422568489505	0.003487	0.000845	3	1
BovineHD0600020516	rs43472310	73644207	4.422568489505	0.003487	0.000845	3	1
BovineHD0600024635	rs109446415	89859537	4.42030778543188	0.003277	0.0007944	1	3
BovineHD0600024638	rs43475199	89869630	4.42030778543188	0.003277	0.0007944	1	3
BovineHD0600022933	rs109396853	83326809	4.37684671818134	0.003212	0.0007829	1	3
BovineHD0600022934	rs110953887	83327873	4.37684671818134	0.003212	0.0007829	1	3
BovineHD0600022935	rs135441369	83332973	4.37684671818134	0.003212	0.0007829	1	3
BovineHD0600022936	rs133161769	83336050	4.37684671818134	0.003212	0.0007829	3	1
BovineHD0600022937	rs137361106	83341021	4.37684671818134	0.003212	0.0007829	1	3
BovineHD0600022938	rs135828419	83345310	4.37684671818134	0.003212	0.0007829	1	3
Hapmap32099-BTA-151095	rs110391990	83345994	4.37684671818134	0.003212	0.0007829	3	1
BovineHD0600025742	rs109792409	93171185	4.37455087953925	0.003253	0.0007931	1	3
BovineHD0600023196	rs136686609	84297499	4.37441240807071	0.003336	0.0008135	1	2
BovineHD0600024919	rs111014375	90962840	4.36763610390583	0.003425	0.0008359	3	1
BovineHD0600022918	rs136128319	83288818	4.36547073074131	0.003205	0.0007825	2	1
BTA-76959-no-rs	rs41654428	83290843	4.36547073074131	0.003205	0.0007825	3	1
BovineHD0600022920	rs134728370	83291401	4.36547073074131	0.003205	0.0007825	3	1
BovineHD0600022921	rs109616112	83292214	4.36547073074131	0.003205	0.0007825	1	3
BovineHD0600022922	rs110031486	83293507	4.36547073074131	0.003205	0.0007825	3	1
BovineHD0600022923	rs136033028	83294282	4.36547073074131	0.003205	0.0007825	1	3
BovineHD0600022924	rs136494721	83295005	4.36547073074131	0.003205	0.0007825	1	3
BovineHD0600022928	rs137004902	83313431	4.36547073074131	0.003205	0.0007825	3	1
BovineHD0600022929	rs135135811	83314092	4.36547073074131	0.003205	0.0007825	3	1
BovineHD0600022930	rs108998335	83320156	4.36547073074131	0.003205	0.0007825	3	1
BovineHD0600022931	rs109306155	83322546	4.36547073074131	0.003205	0.0007825	3	1
BovineHD0600024401	rs109068101	89028327	4.32451733441716	-0.003479	0.0008537	3	1
BovineHD0600023565	rs132743063	85709311	4.31305646994396	0.003249	0.0007984	3	1
BovineHD0600023569	rs132824077	85716452	4.31305646994396	0.003249	0.0007984	3	1
BovineHD0600023571	rs110823649	85718453	4.31305646994396	0.003249	0.0007984	3	1
BovineHD0600023572	rs133436479	85719757	4.31305646994396	0.003249	0.0007984	3	1
BovineHD0600023573	rs109780127	85721074	4.31305646994396	0.003249	0.0007984	3	1
BovineHD0600023574	rs109572008	85722638	4.31305646994396	0.003249	0.0007984	3	1
BovineHD0600023580	rs109290537	85728577	4.31305646994396	0.003249	0.0007984	2	1
BovineHD0600024639	rs43475209	89876621	4.30658718170668	-0.003282	0.0008075	2	1
BovineHD0600023570	rs110185344	85717079	4.29256133527087	0.003238	0.0007981	3	1
BovineHD0600022718	rs110837008	82239788	4.29029397911324	0.003823	0.0009427	3	1
BovineHD0600021796	rs132676919	78692601	4.28109790802163	0.003431	0.0008471	2	1
BovineHD0600023787	rs109691409	86662518	4.27917731559848	-0.003362	0.0008301	3	1
BovineHD0600023788	rs133627704	86665030	4.27917731559848	-0.003362	0.0008301	1	3
BovineHD0600021903	rs137402690	79260207	4.27434928466025	0.003802	0.0009396	3	1
BovineHD0600022919	rs136850117	83289548	4.26984318703713	0.003174	0.0007848	1	3
BovineHD0600025786	rs43477735	93271907	4.26747074993968	0.003195	0.0007902	1	3
BovineHD0600022809	rs136943452	82798924	4.26305339975507	0.003708	0.0009177	3	1
BovineHD0600025799	rs43477811	93290585	4.26299579164503	0.003164	0.000783	1	2
BovineHD0600025802	rs43477829	93293135	4.26299579164503	0.003164	0.000783	1	3
BovineHD0600025803	rs43478836	93293874	4.26299579164503	0.003164	0.000783	1	2
BovineHD0600021794	rs133754808	78682360	4.26058429904526	0.003423	0.0008473	3	1
BovineHD0600021795	rs109069881	78684288	4.26058429904526	0.003423	0.0008473	2	1
BovineHD0600023033	rs135416846	83834031	4.26056794261439	0.003535	0.0008749	2	1
BovineHD0600023577	rs136361077	85725358	4.25610423660489	0.003222	0.0007981	3	1
BovineHD0600025818	rs134261782	93332463	4.24919678168871	0.003618	0.000897	3	1
BovineHD0600019655	rs134562676	70763535	4.24715803529324	0.004427	0.001098	3	1
BovineHD0600024940	rs135945519	91043231	4.2470278292209	0.003354	0.0008318	3	1
BovineHD0600023566	rs110376844	85713373	4.24698149126084	0.003222	0.000799	3	1
BovineHD0600023778	rs110529397	86624529	4.24034028162083	0.00373	0.0009257	3	1
BovineHD0600022785	rs43702999	82676154	4.23783193378199	0.003352	0.0008322	3	1
BovineHD0600023093	rs135364045	84004133	4.2377952884727	0.003272	0.0008124	3	1
BovineHD0600022926	rs135717790	83298083	4.23108929832796	0.003167	0.0007872	1	3
BovineHD0600025785	rs43476618	93270189	4.22872105367452	0.003177	0.0007899	1	2
ARS-BFGL-NGS-112355	rs109721869	93271051	4.22872105367452	0.003177	0.0007899	1	3
BovineHD0600021570	rs134582051	77689343	4.21969576206444	0.003093	0.0007699	3	1
BovineHD0600025891	rs136031349	93584690	4.21294679656065	0.003316	0.0008262	3	1
BovineHD0600025892	rs133080025	93585588	4.21294679656065	0.003316	0.0008262	2	1
BovineHD0600025893	rs109686500	93586465	4.21294679656065	0.003316	0.0008262	3	1
BovineHD0600025894	rs109200940	93587375	4.21294679656065	0.003316	0.0008262	3	1
BovineHD0600025895	rs132673375	93587948	4.21294679656065	0.003316	0.0008262	3	1
BovineHD0600025896	rs137184855	93588506	4.21294679656065	0.003316	0.0008262	1	3
BovineHD0600025897	rs135846996	93589569	4.21294679656065	0.003316	0.0008262	1	3
BovineHD0600025898	rs136622570	93590149	4.21294679656065	0.003316	0.0008262	1	2
BovineHD0600025899	rs134133613	93591116	4.21294679656065	0.003316	0.0008262	2	1
BovineHD0600025900	rs135339697	93592065	4.21294679656065	0.003316	0.0008262	1	2
BovineHD0600025901	rs133465820	93593102	4.21294679656065	0.003316	0.0008262	2	1
BovineHD0600025902	rs134703173	93593913	4.21294679656065	0.003316	0.0008262	1	3
BovineHD0600025903	rs137595462	93595057	4.21294679656065	0.003316	0.0008262	1	2
BovineHD0600025907	rs108945044	93610167	4.21294679656065	0.003316	0.0008262	1	3
BovineHD0600025909	rs136962444	93612890	4.21294679656065	0.003316	0.0008262	3	1
BovineHD0600021792	rs134556224	78674260	4.21042541952755	0.003401	0.0008476	3	1
BovineHD0600024406	rs137844449	89050323	4.20624434380263	-0.00352	0.0008778	1	3
BovineHD0600025810	rs134707992	93304361	4.20381216890014	0.003034	0.0007568	1	3
BovineHD4100005389	rs41633313	96832308	4.19252826061206	0.003273	0.000818	2	1
BovineHD0600026199	rs43478438	94540024	4.19014756806386	0.00423	0.001057	3	1
BovineHD0600023298	rs109412958	84721598	4.18993599491075	0.003349	0.0008371	3	1
BovineHD0600021788	rs133654952	78653718	4.18761488055529	0.003462	0.0008656	3	1
BovineHD0600024647	rs43475442	89909994	4.18103154208215	-0.003443	0.0008616	3	1
BovineHD0600000965	rs137711573	3689522	4.17605322238771	0.003179	0.000796	1	3
BovineHD0600020497	rs137216244	73611716	4.17189064137094	0.003517	0.0008811	2	1
BovineHD0600020498	rs135887387	73614000	4.17189064137094	0.003517	0.0008811	1	2
ARS-BFGL-NGS-117025	rs110496040	73617318	4.17189064137094	0.003517	0.0008811	3	1
BovineHD0600020500	rs136861558	73619114	4.17189064137094	0.003517	0.0008811	1	3
BovineHD0600020501	rs134754232	73619742	4.17189064137094	0.003517	0.0008811	3	1
BovineHD0600022037	rs43469244	79761007	4.16271284842281	0.003985	0.0009999	3	1
BovineHD0600026501	rs41911465	95403145	4.16047643808625	-0.003257	0.0008171	3	1
BovineHD0600026039	rs42975320	93937532	4.15836481100606	0.003785	0.0009501	3	1
BovineHD0600023735	rs110834607	86411107	4.15789702992488	0.003271	0.0008211	3	1
BovineHD0600025356	rs110488474	92399660	4.1535592828606	-0.003419	0.000859	2	1
BovineHD0600022036	rs43469238	79755266	4.14903143314541	0.003835	0.0009641	2	1
BovineHD0600025796	rs43477798	93284306	4.14666378178245	0.003116	0.0007835	1	3
BovineHD0600025690	rs110677517	93089447	4.14395645880057	-0.004445	0.001118	3	1
BovineHD0600025691	rs43472391	93091028	4.14395645880057	-0.004445	0.001118	3	1
BovineHD0600025692	rs43472396	93092107	4.14395645880057	-0.004445	0.001118	3	1
BovineHD0600025693	rs43472412	93093173	4.14395645880057	-0.004445	0.001118	2	1
BovineHD0600025695	rs43473439	93095240	4.14395645880057	-0.004445	0.001118	2	1
BovineHD0600025696	rs43473442	93095930	4.14395645880057	-0.004445	0.001118	3	1
BovineHD0600025697	rs43473446	93096493	4.14395645880057	-0.004445	0.001118	3	1
BovineHD0600025700	rs137755935	93102624	4.14395645880057	-0.004445	0.001118	3	1
BovineHD0600025701	rs110206169	93104440	4.14395645880057	-0.004445	0.001118	3	1
BovineHD0600025702	rs136040395	93105868	4.14395645880057	-0.004445	0.001118	3	1
BovineHD0600025752	rs109065177	93186939	4.13962907979259	0.003306	0.0008318	1	3
BovineHD0600020813	rs134795410	74816172	4.13532881994964	0.004471	0.001126	2	1
BovineHD0600025805	rs43478861	93296515	4.13295671844099	0.003113	0.000784	1	3
ARS-BFGL-NGS-115085	rs43478867	93297733	4.13295671844099	0.003113	0.000784	1	3
BovineHD0600027120	rs109048679	97662798	4.12143023567395	0.004268	0.001077	3	1
BovineHD0600025614	rs43478219	92951855	4.11691267385733	0.003175	0.0008017	1	3
BovineHD0600024478	rs133572525	89275523	4.11486657861858	-0.003837	0.0009691	3	1
BovineHD0600023779	rs109472767	86627280	4.1102167028573	0.003554	0.0008982	1	3
BovineHD0600020142	rs110588388	72524472	4.10321066276943	0.003425	0.0008663	2	1
BovineHD0600024135	rs43474156	88264152	4.1011004633519	-0.004256	0.001077	3	1
BovineHD0600021989	rs135002739	79531801	4.10096766720767	-0.003647	0.000923	3	1
BovineHD0600019763	rs134097895	70992402	4.09407723402191	-0.003838	0.0009722	3	1
BovineHD0600025968	rs42745288	93724223	4.08967642331673	0.003979	0.001008	3	1
BovineHD0600025880	rs43480088	93549460	4.08949608514387	0.003432	0.0008698	1	3
BovineHD0600024027	rs135757312	87729715	4.08739402785996	0.003359	0.0008516	1	3
BovineHD0600024029	rs133968126	87737973	4.08510856246889	0.003359	0.0008517	3	1
BovineHD0600024030	rs137499137	87743848	4.08510856246889	0.003359	0.0008517	1	3
BovineHD0600025825	rs109657383	93360970	4.08034288277644	0.003065	0.0007777	1	2
BovineHD0600023693	rs133627509	86242921	4.0781593600218	0.003141	0.0007973	3	1
BovineHD0600025804	rs43478850	93295223	4.07815666790712	0.003089	0.000784	1	3
BovineHD4100005361	rs41655334	93259055	4.06664411028709	0.003107	0.0007898	1	2
BovineHD0600025779	rs137135220	93262297	4.06664411028709	0.003107	0.0007898	1	2
BovineHD0600025782	rs134851167	93266448	4.06664411028709	0.003107	0.0007898	1	3
BovineHD0600023702	rs135797527	86256252	4.0644490737996	0.00313	0.000796	2	1
BovineHD0600025965	rs42745306	93715224	4.05995461831084	0.003967	0.00101	3	1
BTB-01428718	rs42553777	92195532	4.05761751621338	0.003097	0.0007884	3	1
BovineHD0600025985	rs137084069	93792871	4.05540778067918	0.003962	0.001009	3	1
BovineHD0600025991	rs110029284	93800292	4.05540778067918	0.003962	0.001009	3	1
BovineHD0600018888	rs110127281	68448327	4.04846432302566	-0.003153	0.0008038	1	3
BovineHD0600023694	rs135339650	86243824	4.04616139375484	0.003124	0.0007966	3	1
BovineHD0600023696	rs136296485	86246526	4.04615941068975	0.003123	0.0007963	3	1
BovineHD0600023697	rs109998229	86248396	4.04615941068975	0.003123	0.0007963	2	1
BovineHD0600023698	rs110808883	86249634	4.04615941068975	0.003123	0.0007963	3	1
BovineHD0600023699	rs137831132	86250664	4.04615941068975	0.003123	0.0007963	3	1
BovineHD0600023701	rs134587679	86254342	4.04615941068975	0.003123	0.0007963	3	1
BovineHD0600027763	rs133320136	99499989	4.03250115237015	0.003172	0.0008104	1	3
BovineHD0600018588	rs135474423	67313253	4.02576395982991	0.00489	0.00125	3	1
BovineHD0600018886	rs137445707	68444510	4.02560243442062	-0.003138	0.0008024	2	1
BovineHD0600025704	rs134080626	93107752	4.01369661214258	-0.004312	0.001105	2	1
BovineHD0600026918	rs132782315	96942816	4.01205471383359	0.003038	0.0007783	3	1
BovineHD0600018887	rs109875978	68447396	4.00729966458629	-0.003134	0.0008035	1	3
BovineHD0600025816	rs135056613	93323981	4.00256620035581	0.003446	0.0008842	1	3
BTB-00268287	rs43470932	93646389	3.99592527917706	0.003925	0.001008	3	1
BovineHD0600017583	rs109063290	63530303	3.99358322579572	0.003184	0.000818	3	1
BovineHD0600017585	rs109989398	63534420	3.99358322579572	0.003184	0.000818	3	1
BovineHD0600017586	rs109952332	63535558	3.99358322579572	0.003184	0.000818	3	1
BovineHD0600023192	rs137480045	84282856	3.99338054510505	0.003172	0.0008149	1	2
BovineHD0600022909	rs136015949	83247962	3.98893955957976	0.00305	0.0007842	1	2
BovineHD0600025780	rs43476560	93263113	3.98659720069664	0.003071	0.0007897	1	3
BovineHD0600022911	rs134280306	83266209	3.98436270187248	0.00305	0.0007844	3	1
BovineHD0600023833	rs134383758	86863238	3.97991659602779	-0.003139	0.000808	3	1
BovineHD0600019783	rs134444506	71029914	3.97745732637898	-0.003846	0.0009906	3	1
BovineHD0600020091	rs136731228	72372852	3.97718078478986	0.003566	0.0009182	3	1
BovineHD0600025777	rs43476543	93254617	3.96828370695044	0.003063	0.0007898	1	3
BovineHD0600025778	rs43476548	93256106	3.96828370695044	0.003063	0.0007898	1	3
BovineHD4100005360	rs29016392	93258019	3.96828370695044	0.003063	0.0007898	1	2
BovineHD0600025944	rs133273774	93674135	3.95013562717467	0.003268	0.0008448	1	3
BovineHD0600025945	rs109779530	93674959	3.95013562717467	0.003268	0.0008448	1	3
BovineHD0600025946	rs43470954	93676344	3.95013562717467	0.003268	0.0008448	1	3
BovineHD0600025948	rs134585030	93678472	3.95013562717467	0.003268	0.0008448	1	3
BovineHD0600025949	rs137709247	93679627	3.95013562717467	0.003268	0.0008448	1	2
BovineHD0600025950	rs133497218	93683261	3.95013562717467	0.003268	0.0008448	1	2
BovineHD0600025951	rs137309527	93684475	3.95013562717467	0.003268	0.0008448	1	3
BovineHD0600025952	rs135871612	93685085	3.95013562717467	0.003268	0.0008448	1	3
BovineHD0600025953	rs133625868	93685954	3.95013562717467	0.003268	0.0008448	1	3
BovineHD0600025954	rs135311493	93686500	3.95013562717467	0.003268	0.0008448	1	3
BovineHD0600025955	rs136092288	93688474	3.95013562717467	0.003268	0.0008448	1	3
BovineHD0600025956	rs133750992	93689864	3.95013562717467	0.003268	0.0008448	1	3
BovineHD0600025958	rs136557418	93695114	3.95013562717467	0.003268	0.0008448	1	3
BovineHD0600025959	rs134436414	93700342	3.95013562717467	0.003268	0.0008448	1	3
BovineHD0600025960	rs137465349	93704657	3.95013562717467	0.003268	0.0008448	1	3
ARS-BFGL-NGS-116877	rs109036196	90966250	3.94553057632127	0.003511	0.0009084	3	1
BovineHD0600019905	rs134940877	71460024	3.94323441627275	-0.003213	0.0008316	1	3
BovineHD0600025973	rs42745277	93739872	3.94095700154124	0.003328	0.0008614	1	3
BovineHD4100005366	rs41605397	93740890	3.94095700154124	0.003328	0.0008614	1	3
BovineHD0600021019	rs135135919	75547468	3.93861767348785	0.004296	0.001112	3	1
BovineHD0600025278	rs109713889	92089802	3.93404929005004	-0.00304	0.0007877	2	1
BovineHD0600025279	rs132916988	92093466	3.93404929005004	-0.00304	0.0007877	3	1
BovineHD0600025807	rs208441358	93299639	3.93400704088765	0.00303	0.0007852	1	3
BovineHD0600025808	rs43478878	93301595	3.93400704088765	0.00303	0.0007852	1	3
BovineHD0600025809	rs43478887	93302361	3.93400704088765	0.00303	0.0007852	1	3
BovineHD0600025916	rs133683798	93626385	3.92952362610826	0.003257	0.0008447	1	3
BovineHD0600025917	rs137372653	93627115	3.92952362610826	0.003257	0.0008447	1	3
BovineHD0600025918	rs133028683	93627915	3.92952362610826	0.003257	0.0008447	1	3
BovineHD4100005365	rs41256867	93634391	3.92952362610826	0.003257	0.0008447	1	3
BovineHD0600025922	rs134384069	93636434	3.92952362610826	0.003257	0.0008447	1	3
BovineHD0600025923	rs135838385	93637681	3.92952362610826	0.003257	0.0008447	1	3
BovineHD0600025924	rs136783252	93638746	3.92952362610826	0.003257	0.0008447	1	3
BovineHD0600025925	rs134139367	93639763	3.92952362610826	0.003257	0.0008447	1	3
BovineHD0600025926	rs137527778	93641403	3.92952362610826	0.003257	0.0008447	1	3
BovineHD0600025927	rs133674795	93643775	3.92952362610826	0.003257	0.0008447	1	2
BovineHD0600025929	rs136452536	93645750	3.92952362610826	0.003257	0.0008447	1	3
BovineHD0600025930	rs133261018	93647275	3.92952362610826	0.003257	0.0008447	1	3
BovineHD0600025931	rs137357047	93648163	3.92952362610826	0.003257	0.0008447	1	2
BovineHD0600025932	rs136246268	93651472	3.92952362610826	0.003257	0.0008447	1	3
BovineHD0600025934	rs110636311	93652748	3.92952362610826	0.003257	0.0008447	1	3
BovineHD0600025935	rs137702298	93653903	3.92952362610826	0.003257	0.0008447	1	3
BovineHD0600024931	rs132761939	90995336	3.91123635139793	-0.00321	0.0008348	3	1
BovineHD0600017777	rs133152547	64299833	3.90882889759124	0.003026	0.0007872	1	3
BovineHD0600017778	rs134853630	64304440	3.90882889759124	0.003026	0.0007872	1	3
BovineHD0600017779	rs137635056	64315608	3.90882889759124	0.003026	0.0007872	1	3
BTB-00264506	rs43469271	79732129	3.90429173511064	0.003706	0.0009647	3	1
BovineHD0600019906	rs109465215	71461648	3.90428356606937	-0.003197	0.000832	3	1
BovineHD0600018885	rs110668740	68440001	3.90425714241603	-0.003085	0.0008031	1	3
BovineHD0600025974	rs137306968	93742212	3.89971815843723	0.003305	0.0008609	1	3
BovineHD0600022815	rs134484714	82836942	3.89730213090095	0.00345	0.000899	3	1
BovineHD0600025937	rs135208202	93659543	3.88827251622986	0.003237	0.0008445	1	3
BovineHD0600025939	rs134094737	93661955	3.88827251622986	0.003237	0.0008445	1	3
BovineHD0600025940	rs109312557	93666065	3.88827251622986	0.003237	0.0008445	1	3
BovineHD0600025941	rs133024534	93667655	3.88827251622986	0.003237	0.0008445	1	3
BovineHD0600025942	rs43470950	93668199	3.88827251622986	0.003237	0.0008445	1	3
BovineHD0600025806	rs132857141	93298930	3.88817707718046	0.00301	0.0007852	1	3
BovineHD0600017584	rs109448670	63531822	3.88373055734552	0.003496	0.000913	3	1
BovineHD0600026811	rs136752399	96411130	3.87421939587294	0.004023	0.001052	3	1
BovineHD0600021711	rs110966855	78296942	3.87207319457521	-0.002994	0.0007829	1	3
BovineHD0600024952	rs42581535	91101265	3.86548962870458	-0.003273	0.0008569	3	1
BovineHD0600022002	rs43469885	79612923	3.85842306232017	-0.003089	0.0008093	3	1
BovineHD0600022004	rs43469892	79616541	3.85842306232017	-0.003089	0.0008093	3	1
BovineHD0600025938	rs132854961	93660111	3.85617202797863	0.003219	0.0008438	1	3
BTB-00272812	rs43479230	97666752	3.85389049407488	0.003012	0.00079	2	1
BovineHD0600026002	rs110956690	93826549	3.85386743040992	0.003875	0.001016	3	1
BovineHD0600022925	rs134010762	83296409	3.8537909522642	-0.003039	0.000797	3	1
BovineHD0600026500	rs41911468	95401835	3.85150076220116	-0.003015	0.0007907	1	3
BovineHD0600020520	rs43472259	73652447	3.84940139893979	0.003386	0.0008886	3	1
BovineHD0600017780	rs133283523	64337379	3.84692303215147	0.003	0.0007874	1	2
BovineHD0600022823	rs133265001	82866218	3.842242717419	0.003371	0.0008855	3	1
BovineHD0600023120	rs134247996	84069355	3.84007874907904	-0.00304	0.0007989	3	1
BovineHD0600027116	rs109094793	97654753	3.83766550673904	0.004056	0.001066	3	1
BovineHD0600022724	rs109538345	82332185	3.82845208937431	0.003583	0.0009432	3	1
ARS-BFGL-NGS-17891	rs110446277	5025746	3.82842373897965	-0.004026	0.00106	3	1
BTB-00267167	rs43477315	92922752	3.82621176448897	0.003026	0.0007968	1	3
BovineHD0600021764	rs133482745	78515118	3.82173160101171	0.003004	0.0007917	2	1
BovineHD0600021765	rs137298429	78520512	3.82173160101171	0.003004	0.0007917	3	1
BovineHD0600026691	rs43481242	96007022	3.8194110632762	0.003119	0.0008222	1	2
BovineHD0600026693	rs41589936	96008360	3.8194110632762	0.003119	0.0008222	3	1
BovineHD0600026694	rs43481257	96008909	3.8194110632762	0.003119	0.0008222	1	3
BovineHD0600017407	rs42373380	62995889	3.81937937015623	0.003022	0.0007968	3	1
BovineHD0600020519	rs43472283	73649404	3.81267995940921	0.003371	0.0008897	3	1
BovineHD0600025820	rs109039464	93341680	3.81001835153691	0.003037	0.0008016	3	1
BovineHD0600021789	rs137296576	78659910	3.80545028997609	0.003228	0.0008527	3	1
BovineHD0600021790	rs136214581	78661035	3.80545028997609	0.003228	0.0008527	3	1
BovineHD0600021791	rs136944852	78668366	3.80545028997609	0.003228	0.0008527	2	1
BovineHD0600024472	rs133255151	89260371	3.7988749733233	-0.003675	0.0009718	3	1
BovineHD0600024474	rs136287498	89266379	3.7988749733233	-0.003675	0.0009718	3	1
BovineHD0600024480	rs136629886	89280495	3.7988749733233	-0.003675	0.0009718	3	1
BovineHD0600020081	rs134937131	72297419	3.79383156392298	0.003462	0.0009161	3	1
ARS-BFGL-NGS-13173	rs109621031	72301044	3.79383156392298	0.003462	0.0009161	3	1
BovineHD0600026791	rs133371668	96315909	3.79162832886105	0.003972	0.001052	3	1
BovineHD0600022296	rs137817833	80924442	3.76683859740399	-0.004191	0.001114	2	1
BovineHD0600013292	rs110751114	48367561	3.76661128105011	-0.003345	0.0008889	3	1
BovineHD0600021793	rs136167407	78676761	3.76652436036416	0.003586	0.0009531	3	1
BovineHD0600027121	rs43479224	97667700	3.76185553130472	0.00399	0.001061	3	1
BovineHD0600024673	rs41870457	90050306	3.75506753543685	0.002965	0.0007893	3	1
BovineHD0600024473	rs137207754	89263906	3.74604018110266	-0.003644	0.0009714	3	1
BovineHD0600017879	rs42437058	64620597	3.74563985454611	-0.004104	0.001094	2	1
BovineHD0600021763	rs109015759	78509812	3.73902989613869	0.002942	0.0007851	1	3
BovineHD0600013285	rs108988480	48329901	3.73673967668395	-0.003329	0.0008887	1	3
BTB-01885835	rs42992679	92279760	3.73673058125786	0.003036	0.0008105	3	1
BovineHD0600022053	rs110533424	79824962	3.73213936962675	0.00365	0.0009752	2	1
BovineHD0600022705	rs109608522	82162402	3.72757962118524	-0.003031	0.0008105	3	1
BovineHD0600021862	rs136657393	79049663	3.71834821303778	0.002934	0.0007855	1	3
BovineHD0600020080	rs136915459	72289214	3.71802208088891	0.003421	0.0009158	3	1
BovineHD0600027152	rs136543465	97787359	3.71153808847163	0.002913	0.0007807	2	1
BovineHD0600027153	rs109874306	97788195	3.71153808847163	0.002913	0.0007807	3	1
BovineHD0600026475	rs133642147	95315360	3.71138114038766	0.003032	0.0008126	1	2
BovineHD0600026476	rs134982617	95318205	3.71138114038766	0.003032	0.0008126	1	3
BovineHD0600006020	rs42960037	21831152	3.70907136253828	-0.003227	0.0008651	3	1
BovineHD0600006021	rs110551832	21832413	3.70907136253828	-0.003227	0.0008651	1	3
BovineHD0600027000	rs136205266	97252413	3.70686793847937	0.0037	0.0009922	2	1
BovineHD0600018881	rs110484364	68424318	3.70222377549412	-0.003017	0.0008099	1	2
BovineHD0600026013	rs136449039	93845367	3.7000128207408	0.003211	0.0008622	1	3
BovineHD0600017588	rs109385532	63548120	3.69311155366531	0.003361	0.0009036	3	1
BovineHD0600000992	rs42961866	3803139	3.68384765802343	-0.002995	0.0008062	2	1
BovineHD0600021727	rs136012353	78334666	3.68154228096429	0.00287	0.0007731	3	1
BovineHD0600023790	rs136277783	86679696	3.6793649018551	-0.00307	0.000827	3	1
BovineHD0600023792	rs133261206	86681017	3.6793649018551	-0.00307	0.000827	3	1
BovineHD0600023795	rs109723943	86683066	3.6793649018551	-0.00307	0.000827	1	3
BovineHD0600023796	rs110098900	86683535	3.6793649018551	-0.00307	0.000827	1	2
BovineHD0600023797	rs135797682	86686282	3.6793649018551	-0.00307	0.000827	3	1
BovineHD0600023968	rs110326544	87581798	3.67697791912627	-0.002832	0.000763	1	3
BovineHD0600025061	rs134530926	91409231	3.67678094651909	-0.002987	0.0008049	3	1
BovineHD0600025062	rs136534955	91410901	3.67678094651909	-0.002987	0.0008049	3	1
ARS-BFGL-NGS-115014	rs110199757	91411581	3.67678094651909	-0.002987	0.0008049	3	1
BovineHD0600025064	rs135846443	91413525	3.67678094651909	-0.002987	0.0008049	3	1
BovineHD0600022038	rs109813567	79762809	3.67474432642662	0.004175	0.001126	2	1
BovineHD0600018882	rs133606260	68426189	3.67232544580751	-0.002999	0.0008087	3	1
BovineHD0600024020	rs133525759	87705515	3.6654243749143	0.003294	0.0008893	3	1
BovineHD0600018884	rs110115156	68433268	3.65159945211233	-0.002994	0.0008101	1	3
BovineHD0600024424	rs110152781	89123248	3.64707123871702	-0.0034	0.0009207	3	1
BovineHD0600023185	rs136907262	84265468	3.64452978750717	0.002997	0.0008118	1	3
BovineHD0600013284	rs109213937	48328031	3.63777894245522	-0.003364	0.0009122	1	3
BovineHD0600017647	rs136799955	63753992	3.63326026691379	0.003446	0.0009351	3	1
BovineHD0600023758	rs109875960	86527101	3.63079940874908	0.002936	0.0007972	3	1
BovineHD0600018878	rs109300035	68410488	3.62856346110156	-0.002977	0.0008087	3	1
BovineHD0600021905	rs109274546	79265836	3.62853230809995	0.003295	0.0008948	3	1
BovineHD0600020505	rs43473354	73630051	3.62634115342393	0.003934	0.001069	3	1
BovineHD0600024434	rs109420430	89143841	3.62633911335834	-0.003142	0.0008535	1	3
BovineHD0600018880	rs108973440	68412280	3.62627065406806	-0.002981	0.0008097	1	3
BovineHD0600018872	rs135173498	68396055	3.62598770097416	0.003187	0.000866	1	3
BovineHD0600023875	rs109495024	87101503	3.62400885392778	0.002919	0.0007931	3	1
BovineHD0600017653	rs110049189	63776880	3.62169253961492	0.003417	0.0009291	3	1
BovineHD0600024146	rs110579906	88328119	3.61697847518113	-0.002951	0.0008028	1	3
BovineHD0600024148	rs109352307	88338555	3.61697847518113	-0.002951	0.0008028	3	1
BovineHD0600022019	rs134255427	79695532	3.61474396914718	0.003442	0.0009369	3	1
BovineHD0600022020	rs137422860	79699256	3.61474396914718	0.003442	0.0009369	3	1
BovineHD0600022021	rs132816952	79700296	3.61474396914718	0.003442	0.0009369	3	1
BovineHD0600028532	rs133467314	102539317	3.61252237044383	-0.002986	0.0008128	1	3
BovineHD0600017648	rs134578345	63755524	3.60786958388373	0.00341	0.0009291	2	1
BovineHD0600017650	rs133222792	63766550	3.60786958388373	0.00341	0.0009291	2	1
BovineHD4100004621	rs109172626	39369803	3.60536391702056	-0.003505	0.0009553	3	1
Hapmap33170-BTC-071249	rs110517212	39371150	3.60536391702056	-0.003505	0.0009553	3	1
BTB-00707438	rs41869408	89962889	3.60089555403232	0.002895	0.0007898	3	1
BovineHD0600023799	rs109869539	86687427	3.59415595157338	-0.003026	0.0008264	3	1
BovineHD0600023800	rs135871840	86688039	3.59415595157338	-0.003026	0.0008264	3	1
BovineHD0600026769	rs110837166	96228687	3.58951447833122	0.002981	0.0008147	3	1
BovineHD0600018879	rs110462359	68411212	3.58939671391191	-0.002958	0.0008084	3	1
Hapmap40305-BTA-19049	rs41604697	95597776	3.58928800633939	0.002931	0.000801	2	1
BovineHD0600026566	rs42941552	95598729	3.58928800633939	0.002931	0.000801	3	1
BTB-00264606	rs43469868	79632703	3.57787967348288	0.002982	0.0008167	4	1
BovineHD0600024150	rs43474193	88343757	3.57780196156173	-0.002934	0.0008032	1	3
BovineHD0600026419	rs43478976	95131979	3.57324054645957	-0.00287	0.0007865	2	1
BovineHD0600022979	rs110109532	83591812	3.57323547583277	0.002908	0.0007968	1	3
BovineHD0600023759	rs135345212	86531784	3.57319491848156	0.002909	0.0007971	1	3
BovineHD0600024689	rs42149307	90132197	3.5686295998374	-0.003011	0.0008255	3	1
BovineHD0600019882	rs132979798	71428505	3.550121398781	0.003455	0.0009502	2	1
BovineHD0600019883	rs133780032	71429334	3.550121398781	0.003455	0.0009502	3	1
BovineHD0600019884	rs135237783	71431148	3.550121398781	0.003455	0.0009502	3	1
BovineHD0600026580	rs42942754	95629743	3.53625666199365	0.003109	0.000857	3	1
BovineHD0600024422	rs109534415	89110574	3.52719978526136	-0.003332	0.0009198	3	1
BovineHD0600024423	rs110278311	89116777	3.52719978526136	-0.003332	0.0009198	3	1
BovineHD0600024425	rs133453517	89127519	3.52719978526136	-0.003332	0.0009198	2	1
BovineHD0600024426	rs109994348	89129178	3.52719978526136	-0.003332	0.0009198	3	1
BovineHD0600024428	rs110180944	89132902	3.52719978526136	-0.003332	0.0009198	3	1
BovineHD0600024429	rs109259528	89134812	3.52719978526136	-0.003332	0.0009198	2	1
BovineHD0600024430	rs110057030	89137085	3.52719978526136	-0.003332	0.0009198	3	1
BovineHD0600024431	rs133925997	89138672	3.52719978526136	-0.003332	0.0009198	3	1
BovineHD0600023122	rs136465396	84071403	3.52695810438323	0.002981	0.0008229	1	3
BovineHD0600023123	rs133682889	84072496	3.52695810438323	0.002981	0.0008229	1	3
BovineHD4100005290	rs110899052	87145250	3.52259049442154	0.002833	0.0007828	3	1
BovineHD0600018415	rs110478578	66777050	3.52256700322335	0.002908	0.0008034	3	1
BovineHD0600018416	rs134853077	66778027	3.52256700322335	0.002908	0.0008034	3	1
BovineHD0600018417	rs110841372	66779102	3.52256700322335	0.002908	0.0008034	3	1
BovineHD0600018419	rs133261762	66787459	3.52256700322335	0.002908	0.0008034	2	1
BovineHD0600018876	rs109799757	68404721	3.52250808347866	-0.002926	0.0008084	1	3
BovineHD0600024427	rs136011769	89129925	3.52027612069262	-0.003331	0.0009205	3	1
BovineHD0600010828	rs110543337	39391155	3.5131040298761	-0.00345	0.0009548	3	1
BovineHD0600034840	rs42500958	96889505	3.5110604248042	0.002873	0.0007951	3	1
BovineHD0600024436	rs110794951	89148069	3.50873323615695	-0.003321	0.0009197	3	1
BovineHD0600024541	rs135127650	89439849	3.50853965908526	0.002935	0.0008126	1	3
BovineHD0600023124	rs137514794	84073350	3.50849277605178	0.002972	0.000823	1	3
BovineHD0600023125	rs132966290	84074054	3.50849277605178	0.002972	0.000823	1	2
BovineHD0600027250	rs43485158	98106292	3.50179441231391	0.002951	0.0008179	3	1
BovineHD0600027251	rs43485160	98107528	3.50179441231391	0.002951	0.0008179	3	1
BovineHD0600017981	rs109334345	64891864	3.49722210503493	0.003323	0.0009221	3	1
BovineHD0600027349	rs134490078	98372394	3.4971873962176	0.003022	0.0008385	1	3
BovineHD0600023850	rs132941029	86963694	3.49026533357997	-0.002896	0.0008045	3	1
BovineHD0600022108	rs134120291	80158809	3.48806274200111	-0.004175	0.00116	3	1
BovineHD0600022109	rs135073586	80164985	3.48806274200111	-0.004175	0.00116	3	1
BovineHD0600022125	rs110034355	80237485	3.48806274200111	-0.004175	0.00116	3	1
BovineHD0600022134	rs110450123	80269487	3.48806274200111	-0.004175	0.00116	3	1
BovineHD0600024142	rs133025873	88302897	3.48788165387066	0.002757	0.0007661	3	1
BovineHD0600019788	rs110398853	71046728	3.48785142699171	0.003629	0.001009	3	1
BovineHD0600019789	rs137257320	71048575	3.48785142699171	0.003629	0.001009	2	1
BovineHD0600024679	rs110410225	90080343	3.48775497138655	0.002898	0.0008055	3	1
BovineHD0600027248	rs43485157	98104649	3.48330993637152	0.00294	0.0008178	3	1
BovineHD0600022157	rs133421770	80325577	3.48113524501272	-0.004164	0.001159	3	1
BovineHD0600018685	rs134318365	67687548	3.47170173569522	-0.004205	0.001172	3	1
BovineHD0600018689	rs133780143	67702981	3.47170173569522	-0.004205	0.001172	3	1
BovineHD0600018690	rs137395322	67704681	3.47170173569522	-0.004205	0.001172	3	1
BovineHD0600018692	rs136977268	67711063	3.47170173569522	-0.004205	0.001172	3	1
BovineHD0600018127	rs135857175	65591600	3.47163325450617	-0.00287	0.0007997	1	3
BovineHD0600026202	rs43477627	94555802	3.46462960475574	0.002946	0.0008218	3	1
BovineHD0600024885	rs43470746	90870648	3.46020621346488	-0.002961	0.0008267	1	3
BovineHD0600013282	rs109449154	48323150	3.45553015155837	-0.003265	0.0009121	1	3
BovineHD0600024532	rs134194438	89403814	3.45534701574389	-0.004669	0.001305	3	1
BovineHD0600005568	rs109327365	20194088	3.45078379701474	0.002826	0.0007901	1	2
BovineHD0600024710	rs137173320	90254093	3.44871490352278	0.003275	0.0009161	3	1
BovineHD0600024711	rs135754188	90258460	3.44871490352278	0.003275	0.0009161	3	1
BovineHD0600024552	rs134032474	89490107	3.44869001001595	-0.003343	0.0009352	3	1
BovineHD0600027161	rs43479916	97813656	3.44175336199386	0.002989	0.0008372	3	1
BovineHD0600020492	rs110028256	73603514	3.43707752919696	0.00335	0.0009391	1	3
BovineHD0600005570	rs137158199	20201488	3.43691528294921	0.002823	0.0007914	1	2
BovineHD0600005576	rs135541576	20215645	3.43460498236399	0.002826	0.0007923	1	3
BovineHD0600024537	rs136768640	89424998	3.43021785637381	-0.003414	0.000958	3	1
BovineHD0600020494	rs134406330	73606433	3.43014054147569	0.003622	0.001016	2	1
BTA-77394-no-rs	rs41653172	96010472	3.43012454349793	0.002927	0.0008215	3	1
BTA-86049-no-rs	rs110771575	83919789	3.4278666935363	-0.003395	0.000953	3	1
BTB-01712564	rs42824023	66773186	3.42782411158081	0.002869	0.0008055	3	1
BovineHD0600018414	rs135478217	66773860	3.42782411158081	0.002869	0.0008055	3	1
BovineHD0600022288	rs134134255	80882053	3.42551121810385	-0.003324	0.0009334	2	1
BovineHD0600020537	rs43472231	73722035	3.40933418190494	0.003802	0.001071	3	1
BovineHD0600025789	rs43477765	93275033	3.40917858106359	0.00287	0.0008083	1	3
BovineHD0600024688	rs41870496	90119883	3.40702214193703	-0.002922	0.0008233	3	1
BovineHD0600020700	rs111004748	74335567	3.40687246507388	0.003	0.0008452	1	3
BovineHD0600024687	rs41870500	90115548	3.40005668747052	-0.002928	0.0008259	3	1
BovineHD0600020294	rs43474931	72998053	3.39533982440676	-0.002854	0.0008058	2	1
BovineHD0600005573	rs133119601	20212935	3.39527883880495	0.002804	0.0007916	1	3
BovineHD0600022052	rs43468626	79823892	3.39311869150334	0.003257	0.0009199	3	1
BovineHD0600005569	rs132855252	20198443	3.39296759268076	0.002802	0.0007914	1	3
BovineHD0600025186	rs42592220	91704910	3.3886223578678	-0.00364	0.001029	3	1
BovineHD0600018877	rs43702976	68405669	3.38846095930861	-0.002857	0.0008075	1	3
BovineHD0600024685	rs110081868	90105734	3.38387987948122	-0.002914	0.0008242	2	1
BovineHD0600024686	rs41870490	90109989	3.38387987948122	-0.002914	0.0008242	3	1
BovineHD0600020688	rs135265812	74315095	3.38374001549959	0.002995	0.0008472	1	3
BovineHD0600020936	rs135976280	75149287	3.37914521008245	0.003648	0.001033	3	1
Hapmap44452-BTA-22099	rs41606699	89399736	3.37440005045713	-0.004581	0.001298	3	1
BovineHD0600018126	rs43738808	65583357	3.36546250837557	0.002813	0.0007981	3	1
BovineHD0600022055	rs43468607	79831183	3.36071391485231	0.003395	0.0009641	3	1
BovineHD0600020840	rs137270213	74921437	3.35850239600559	0.00332	0.0009432	3	1
BovineHD0600024465	rs134609596	89247379	3.35833210021421	0.003005	0.0008538	2	1
BovineHD0600027154	rs135818251	97789599	3.3492003317123	0.002723	0.0007749	1	2
BovineHD0600027416	rs43482431	98589550	3.3491643213926	0.002999	0.0008536	3	1
BovineHD0600025060	rs136951672	91405801	3.3489522473949	-0.002813	0.0008003	3	1
BovineHD0600014908	rs110746833	54300342	3.34465523276768	-0.005558	0.001582	3	1
ARS-BFGL-NGS-76212	rs110677007	98576371	3.34221578270899	0.002994	0.0008529	3	1
BovineHD0600027411	rs135642875	98577308	3.34221578270899	0.002994	0.0008529	3	1
BovineHD0600027412	rs110876016	98578318	3.34221578270899	0.002994	0.0008529	3	1
BovineHD0600027413	rs134826061	98579055	3.34221578270899	0.002994	0.0008529	3	1
BovineHD0600027415	rs110242556	98587548	3.34221578270899	0.002994	0.0008529	3	1
BovineHD0600027157	rs134420105	97796573	3.34214028415368	0.003125	0.0008904	3	1
BovineHD0600026122	rs110697103	94218907	3.34210119809447	-0.002716	0.0007738	3	1
BovineHD0600024712	rs136751230	90259428	3.33762019687193	0.003214	0.0009162	3	1
BovineHD0600024713	rs134495807	90260186	3.33762019687193	0.003214	0.0009162	3	1
BovineHD0600024715	rs109606285	90266980	3.33762019687193	0.003214	0.0009162	3	1
BovineHD0600020523	rs43472249	73663745	3.32829061617117	0.003737	0.001067	3	1
BovineHD0600020526	rs43472245	73677898	3.32829061617117	0.003737	0.001067	3	1
BovineHD0600025277	rs110168014	92075680	3.32133296194621	-0.002722	0.0007783	3	1
BovineHD0600005560	rs110554433	20171619	3.31658936619114	-0.002787	0.0007974	3	1
BovineHD0600005565	rs135868822	20183754	3.31658936619114	-0.002787	0.0007974	3	1
BovineHD0600027204	rs109075534	98001020	3.30949954811413	0.003194	0.0009151	3	1
BovineHD0600022277	rs42551262	80844044	3.30737483052285	-0.003138	0.0008996	3	1
BovineHD0600027151	rs109095299	97778062	3.3073733374343	0.003106	0.0008904	3	1
BTA-77421-no-rs	rs41653183	97781688	3.3073733374343	0.003106	0.0008904	2	1
BovineHD4100005352	rs109575762	92075115	3.30510444046214	-0.002714	0.0007783	3	1
BovineHD0600017976	rs43465760	64881836	3.29823805536624	0.003524	0.001012	3	1
BovineHD0600017977	rs43465768	64884269	3.29823805536624	0.003524	0.001012	3	1
BovineHD0600025684	rs134838629	93079763	3.29782583345623	-0.003489	0.001002	3	1
BovineHD0600025686	rs43472339	93083217	3.29782583345623	-0.003489	0.001002	2	1
BTA-111108-no-rs	rs41606097	85424500	3.29587188574742	-0.004042	0.001161	2	1
BovineHD0600024367	rs136602382	88958116	3.29352681252559	-0.00331	0.0009511	3	1
BovineHD0600018087	rs43467948	65329470	3.29341842932164	0.002849	0.0008188	3	1
BovineHD0600020206	rs134749374	72759395	3.29117689695187	-0.00313	0.0009	3	1
BovineHD0600020207	rs137751494	72760253	3.29117689695187	-0.00313	0.0009	1	3
BovineHD0600024284	rs136185729	88720585	3.28898026626794	-0.00335	0.0009634	2	1
BovineHD0600027460	rs134221795	98753333	3.28895031450988	0.002791	0.0008026	2	1
BovineHD0600024451	rs135180256	89223104	3.28418761306841	0.002799	0.0008057	3	1
BovineHD0600006620	rs135760006	23962404	3.28393729506623	-0.003095	0.0008907	3	1
BovineHD0600024883	rs109318971	90861322	3.28192666493435	-0.002811	0.0008096	1	2
BovineHD0600006640	rs108988848	24027537	3.281617884974	-0.00309	0.0008899	3	1
BovineHD0600006642	rs110976895	24031106	3.281617884974	-0.00309	0.0008899	3	1
BovineHD0600006643	rs137501431	24034416	3.281617884974	-0.00309	0.0008899	3	1
BovineHD0600026006	rs42825438	93835022	3.27725397000609	0.002956	0.0008518	1	3
BovineHD0600026429	rs110590831	95153287	3.2772032986129	-0.002732	0.0007874	2	1
BovineHD0600026532	rs109669838	95464295	3.27495903226643	-0.002719	0.000784	3	1
BovineHD0600022275	rs42551240	80841280	3.27490114831614	-0.00312	0.0008995	3	1
BovineHD0600022279	rs136915974	80852852	3.27490114831614	-0.00312	0.0008995	3	1
BovineHD0600025159	rs42592172	91632492	3.26563447825373	-0.002926	0.0008451	1	3
BovineHD0600027441	rs134487223	98680546	3.26116338646353	0.00293	0.0008466	1	3
BovineHD0600024882	rs135844432	90860194	3.26103961619472	-0.002801	0.0008096	1	3
BovineHD0600022849	rs133333419	82963379	3.26096437842504	-0.003301	0.0009543	3	1
BovineHD0600027073	rs136655211	97480780	3.25642468595226	0.00288	0.0008331	1	3
BovineHD0600027137	rs109635215	97727986	3.24950808546647	0.00268	0.0007763	3	1
BovineHD0600024719	rs109642198	90277985	3.24251097681493	0.003157	0.0009157	1	2
BovineHD0600022281	rs133094834	80856046	3.24240330577024	-0.003102	0.0008994	3	1
BovineHD0600022282	rs110253943	80857000	3.24240330577024	-0.003102	0.0008994	3	1
BovineHD0600022283	rs135861846	80857982	3.24240330577024	-0.003102	0.0008994	3	1
BovineHD0600022284	rs136617154	80859578	3.24240330577024	-0.003102	0.0008994	3	1
BovineHD0600017975	rs108997175	64880534	3.24020303672622	0.003502	0.001016	2	1
BovineHD0600020634	rs43469719	74111219	3.24007816431193	0.002879	0.000835	3	1
BovineHD0600025226	rs137734113	91830303	3.23777524618838	-0.002776	0.0008057	3	1
BovineHD0600022276	rs42551247	80842823	3.23776551601395	-0.003095	0.0008985	3	1
BovineHD0600019396	rs135037350	70099408	3.2332019372744	0.003637	0.001057	3	1
BovineHD0600018430	rs109218658	66823592	3.23085570626473	0.004281	0.001244	3	1
BovineHD0600025322	rs42992669	92272163	3.2168619003128	0.0028	0.0008157	2	1
BovineHD0600025082	rs42607561	91438449	3.21461307010935	-0.002935	0.0008558	3	1
BovineHD0600025993	rs110829797	93802364	3.21458864497128	0.003296	0.0009607	2	1
BovineHD0600019832	rs136064220	71240329	3.20296982738791	0.00298	0.0008704	3	1
BovineHD0600021660	rs135972273	78161952	3.20057784840592	0.002654	0.0007756	3	1
BovineHD0600020590	rs133543999	73960103	3.2005382289552	-0.003158	0.0009229	3	1
BovineHD0600024190	rs110503564	88474081	3.1981321176194	-0.002762	0.0008072	1	3
BovineHD0600019826	rs136794764	71183830	3.18901956440673	0.002971	0.0008703	3	1
BovineHD0600017983	rs43466649	64898204	3.1867417098262	0.00316	0.0009259	3	1
BovineHD0600025081	rs42607569	91437959	3.18671508845372	-0.002923	0.0008561	3	1
BovineHD0600025083	rs110012739	91442815	3.18671508845372	-0.002923	0.0008561	2	1
BovineHD0600006630	rs110394844	23991779	3.18640029861628	-0.00304	0.0008905	3	1
BovineHD0600020493	rs43472511	73604867	3.18433583300233	0.003194	0.0009363	3	1
BovineHD0600026444	rs42790089	95211218	3.18429808168671	-0.002685	0.0007872	3	1
Hapmap50464-BTA-77021	rs41654969	82560990	3.18207717388572	-0.003155	0.0009251	3	1
BovineHD0600022148	rs42696551	80299653	3.17745826108185	-0.003647	0.00107	1	2
BovineHD0600025324	rs42992681	92280757	3.17036196872735	0.002776	0.0008158	3	1
BovineHD0600023956	rs133745548	87548682	3.16576021676738	0.002591	0.0007623	3	1
BovineHD0600017390	rs134890528	62926211	3.16564013495173	0.003191	0.0009384	3	1
BovineHD0600026417	rs43478962	95127857	3.16335245550225	-0.002621	0.0007712	3	1
BovineHD0600026418	rs110902732	95128544	3.16335245550225	-0.002621	0.0007712	3	1
BovineHD0600017795	rs132831162	64418457	3.15880505953009	0.003625	0.001068	3	1
BovineHD0600017796	rs134047766	64422074	3.15880505953009	0.003625	0.001068	3	1
BovineHD0600017797	rs135900760	64428159	3.15880505953009	0.003625	0.001068	2	1
BovineHD4100005091	rs110965511	64429297	3.15880505953009	0.003625	0.001068	3	1
BovineHD0600024368	rs110832073	88958861	3.15412175951146	-0.003231	0.0009521	1	3
BovineHD0600020496	rs133250801	73608379	3.15177910874501	0.003291	0.0009703	1	3
BovineHD0600025921	rs132722215	93632145	3.14718072797871	0.002841	0.0008385	1	2
BovineHD0600026414	rs43478952	95124910	3.14706245048057	-0.002614	0.0007715	3	1
BovineHD0600008571	rs135439678	30678801	3.14469118351907	0.00337	0.0009951	1	3
BovineHD0600022201	rs134129954	80607709	3.14251049829683	-0.003557	0.001051	3	1
BovineHD0600024549	rs133816799	89469872	3.14006272777273	0.002667	0.0007881	3	1
BovineHD0600024550	rs135128511	89475822	3.14006272777273	0.002667	0.0007881	3	1
BovineHD0600026581	rs42942755	95630479	3.14001332140097	0.002857	0.0008443	3	1
BovineHD0600027143	rs137676387	97739413	3.13790425888908	-0.002621	0.0007751	1	3
BovineHD0600017775	rs134130686	64286335	3.13777596977653	0.002676	0.0007914	1	3
BovineHD0600025984	rs109647697	93786635	3.13770818984659	0.002803	0.0008286	3	1
BovineHD0600025986	rs110534530	93793727	3.13770818984659	0.002803	0.0008286	3	1
BovineHD0600025987	rs133462414	93796087	3.13770818984659	0.002803	0.0008286	3	1
BovineHD0600025989	rs135469430	93797811	3.13770818984659	0.002803	0.0008286	2	1
BovineHD0600025990	rs109167620	93799257	3.13770818984659	0.002803	0.0008286	3	1
BovineHD0600025075	rs42607611	91430676	3.13542566878851	-0.002642	0.0007816	3	1
BovineHD0600025947	rs110875180	93677637	3.13321068567769	0.002831	0.0008379	1	3
BovineHD0600025300	rs137448246	92147990	3.13084949378789	-0.003147	0.0009316	2	1
BovineHD0600017571	rs132851148	63502315	3.13082945657529	0.003022	0.0008948	2	1
BovineHD0600017572	rs109380226	63504955	3.13082945657529	0.003022	0.0008948	2	1
BovineHD0600017573	rs110779508	63505730	3.13082945657529	0.003022	0.0008948	3	1
BovineHD0600023958	rs133019097	87554996	3.12620527814113	0.002575	0.000763	3	1
BovineHD0600017077	rs43458430	61892301	3.12384085793388	-0.00299	0.0008863	2	1
BovineHD0600017078	rs43458427	61892976	3.12384085793388	-0.00299	0.0008863	3	1
BovineHD0600017080	rs43458422	61896065	3.11918357872234	-0.002987	0.000886	2	1
BovineHD0600025303	rs137073165	92160092	3.11454609654082	-0.003137	0.0009318	3	1
BovineHD0600025305	rs132996326	92166502	3.11454609654082	-0.003137	0.0009318	3	1
BovineHD0600024943	rs136125259	91049266	3.1144755832714	0.002773	0.0008234	3	1
BovineHD0600021827	rs134260481	78884440	3.11228251876771	-0.003807	0.001131	3	1
BovineHD0600025308	rs42553781	92189358	3.107554535093	-0.00316	0.0009396	3	1
BovineHD0600020017	rs137380178	72036459	3.10513953776727	-0.002759	0.0008208	2	1
BovineHD0600026961	rs137500563	97103089	3.10286074534886	0.002692	0.0008011	1	3
BovineHD0600017973	rs43465756	64867152	3.10061182687655	0.003378	0.001006	2	1
BTA-26167-no-rs	rs41633395	101247792	3.100433188879	0.002843	0.0008463	3	1
BovineHD0600005759	rs110750924	20785588	3.09795471963667	-0.002741	0.0008164	1	3
BovineHD0600005760	rs137310581	20786312	3.09795471963667	-0.002741	0.0008164	1	3
BovineHD0600005761	rs109577927	20787347	3.09795471963667	-0.002741	0.0008164	1	3
BovineHD0600005763	rs109277622	20789204	3.09795471963667	-0.002741	0.0008164	3	1
BovineHD0600005765	rs136474115	20791130	3.09795471963667	-0.002741	0.0008164	1	3
BovineHD0600026424	rs109176092	95146282	3.09593959915208	0.002655	0.0007912	1	3
BovineHD0600027160	rs43479919	97810473	3.09365696430306	-0.002598	0.0007744	1	3
BovineHD0600017982	rs43466631	64895100	3.09127927880453	0.003093	0.0009223	3	1
BovineHD0600028963	rs110586964	103902803	3.09113337386732	0.002787	0.0008316	1	3
BovineHD0600028964	rs135301721	103904262	3.09113337386732	0.002787	0.0008316	2	1
BovineHD0600028965	rs110515927	103905597	3.09113337386732	0.002787	0.0008316	3	1
BovineHD0600026916	rs134323204	96924715	3.08663177418242	0.002648	0.0007904	3	1
BovineHD0600026959	rs43481411	97094789	3.08654551529154	0.002684	0.0008013	3	1
BovineHD0600021654	rs109527127	78134165	3.08185049183117	0.002596	0.0007758	3	1
BovineHD0600021657	rs133466338	78145049	3.08185049183117	0.002596	0.0007758	3	1
BovineHD0600017574	rs110437319	63508702	3.07956692818626	0.002993	0.0008947	3	1
BovineHD0600026656	rs133407423	95906096	3.07722436552841	0.002741	0.0008199	1	3
BovineHD0600025741	rs43475562	93168987	3.06755781779782	-0.003684	0.001104	3	1
BovineHD0600023278	rs135697200	84648859	3.06314714601638	-0.003615	0.001084	2	1
BovineHD0600026204	rs43477624	94570730	3.06310265984958	0.00311	0.0009324	2	1
BovineHD0600025074	rs110867569	91430221	3.06082550697434	-0.002618	0.0007854	2	1
BovineHD0600026727	rs109670087	96076926	3.05862842292874	-0.002676	0.0008032	1	3
BovineHD0600022769	rs132680887	82570788	3.05861817499831	-0.003085	0.000926	3	1
BovineHD0600021661	rs110409556	78162927	3.05619021382885	0.002586	0.0007766	3	1
BovineHD0600021662	rs135848583	78168343	3.05619021382885	0.002586	0.0007766	3	1
ARS-BFGL-NGS-119539	rs109896495	72531373	3.0539884309481	-0.003073	0.0009234	3	1
BovineHD0600013291	rs109787207	48358970	3.05150127703903	-0.003015	0.0009061	1	3
BovineHD0600005758	rs110560576	20784630	3.05132528440303	-0.002715	0.000816	2	1
BovineHD0600019899	rs109656685	71451628	3.04696393015015	-0.003153	0.0009486	1	3
Hapmap26269-BTC-041695	rs111032162	71452210	3.04696393015015	-0.003153	0.0009486	3	1
BovineHD0600026758	rs109541493	96189841	3.04696100907428	0.00266	0.0008	3	1
BovineHD0600032727	rs43486555	115388495	3.04668731858435	-0.003392	0.001021	3	1
BovineHD0600028962	rs110790116	103901889	3.0444840774273	0.00277	0.0008338	1	3
BovineHD0600026099	rs43479541	94129898	3.03989046114001	-0.002714	0.0008176	2	1
BovineHD0600018362	rs133133294	66545514	3.03751810656595	0.002853	0.0008598	3	1
Hapmap51938-BTA-21491	rs41626846	81057816	3.03748714434499	-0.002642	0.0007963	3	1
BovineHD0600022337	rs42970962	81071899	3.03748714434499	-0.002642	0.0007963	2	1
BovineHD0600024547	rs109478947	89461842	3.03516403148387	0.002613	0.0007879	3	1
BovineHD0600017837	rs137505177	64537654	3.03051410711144	0.002647	0.0007988	3	1
BovineHD0600020899	rs110677766	75088698	3.02592462288583	-0.003113	0.0009407	3	1
BovineHD0600025227	rs133610099	91832485	3.02119692873728	-0.00265	0.0008012	3	1
BTA-86242-no-rs	rs41591081	91840239	3.01419182790328	-0.002646	0.000801	3	1
BovineHD0600024261	rs43337907	88634241	3.01188871144095	0.002596	0.0007861	1	3
BovineHD0600027390	rs135932251	98500907	3.0094670158512	0.003312	0.001004	2	1
BovineHD0600026766	rs109962376	96217923	3.00260552982733	0.002653	0.0008049	3	1
BovineHD0600026423	rs110300345	95143591	3.00259407546768	0.002608	0.0007916	1	3
Hapmap49915-BTA-21903	rs41575884	99445414	3.00255196187575	0.003653	0.001108	3	1
BovineHD0600022332	rs137635911	81050226	3.00246732525068	-0.002617	0.0007942	1	3
BovineHD0600000025	rs109736360	161853	3.00004258808194	0.002607	0.0007912	1	3
BovineHD0600027138	rs108991654	97729949	2.99559317350785	0.002559	0.0007776	1	3
BovineHD0600027139	rs134822268	97730779	2.99559317350785	0.002559	0.0007776	1	2
BovineHD0600027140	rs135704693	97732605	2.99559317350785	0.002559	0.0007776	3	1
BovineHD0600027141	rs136768639	97735239	2.99559317350785	0.002559	0.0007776	3	1
BovineHD0600019830	rs133126011	71221117	2.99551937316088	0.002818	0.0008561	2	1
BovineHD0600022959	rs133200099	83467357	2.99548810208869	-0.003092	0.0009399	3	1
BovineHD0600025076	rs109950907	91431182	2.99544981757868	-0.002587	0.0007861	3	1
BovineHD0600017132	rs133073679	62153751	2.99318862002468	0.004546	0.001382	3	1
BovineHD0600025933	rs136960353	93652076	2.99084704741476	0.002816	0.0008563	1	2
BovineHD0600025068	rs137519920	91422376	2.9907678535408	-0.002589	0.0007875	3	1
BovineHD0600026759	rs109038568	96193384	2.98857964993301	0.002652	0.0008068	3	1
BovineHD0600026762	rs110194469	96200098	2.98857964993301	0.002652	0.0008068	1	3
BovineHD0600034777	rs133975314	78789417	2.98851377413006	-0.002734	0.0008322	3	1
BovineHD0600021659	rs110339106	78159190	2.98613438228509	0.00255	0.0007763	3	1
ARS-BFGL-NGS-27643	rs109118086	78786848	2.98383782375042	-0.002733	0.0008324	1	2
Hapmap40845-BTA-97263	rs41664614	91433227	2.98142633185149	-0.002578	0.0007857	3	1
BovineHD0600006601	rs134265077	23890982	2.97654619157186	-0.002917	0.0008899	3	1
BovineHD0600018473	rs42370155	66950498	2.97451647876323	-0.002614	0.0007979	1	3
BovineHD0600021413	rs135000061	77274836	2.97449711646549	0.002573	0.000785	1	3
BovineHD0600021426	rs135614614	77345831	2.97214056542764	0.002572	0.0007851	3	1
BovineHD0600022353	rs43125413	81129950	2.97207334035765	-0.00261	0.0007965	3	1
BovineHD0600018165	rs43469076	65722301	2.9696404972002	-0.003516	0.001074	3	1
BovineHD0600023239	rs137409321	84459758	2.96514158428412	-0.003409	0.001042	2	1
BovineHD0600020525	rs43472246	73675668	2.96513166036785	0.003422	0.001046	3	1
BovineHD0600025142	rs42590990	91595656	2.96511653253227	-0.002757	0.0008427	1	2
BovineHD0600018166	rs110147441	65725229	2.96504171520915	-0.003278	0.001002	3	1
BovineHD0600017066	rs133025057	61863285	2.96498664865271	-0.003103	0.0009489	2	1
BovineHD0600006629	rs132648493	23988983	2.96495839392381	-0.002588	0.0007914	3	1
BovineHD0600026958	rs135099734	97088270	2.96284034054782	0.002821	0.0008629	2	1
BovineHD0600021428	rs134850164	77353879	2.95810677308101	0.002564	0.0007848	3	1
BovineHD0600020105	rs110944398	72423685	2.95582701466176	0.003125	0.0009571	3	1
BovineHD0600025836	rs133684400	93383174	2.95102481214435	-0.002604	0.0007984	2	1
BovineHD4100004624	rs42447226	39387542	2.94870815647245	-0.003567	0.001094	3	1
BovineHD0600022354	rs133112615	81130831	2.94634135292864	-0.002597	0.0007969	1	3
BovineHD0600024418	rs109942033	89078157	2.94628874309063	-0.003276	0.001005	2	1
BovineHD0600024072	rs134778034	87992805	2.94414651421285	-0.00295	0.0009055	1	3
BovineHD0600017819	rs42433082	64501822	2.94398352725381	-0.002603	0.0007992	1	2
BovineHD0600017821	rs42433090	64507685	2.94398352725381	-0.002603	0.0007992	1	3
BovineHD0600017682	rs135263269	63884219	2.94156898172944	-0.002613	0.0008026	2	1
BovineHD0600017684	rs109168921	63887264	2.94156898172944	-0.002613	0.0008026	1	2
BovineHD0600021356	rs137173618	76989847	2.93934624788251	-0.002586	0.0007944	2	1
BovineHD0600006646	rs135771564	24048129	2.93915871837245	-0.002902	0.0008917	3	1
BovineHD0600006647	rs133044693	24049551	2.93915871837245	-0.002902	0.0008917	3	1
BovineHD0600021430	rs133565370	77363185	2.93703933635268	0.00255	0.0007838	3	1
BovineHD0600025682	rs43471176	93074752	2.93477597047674	-0.002681	0.0008244	3	1
BovineHD0600024479	rs135364603	89277901	2.93238614729089	-0.003022	0.0009299	3	1
BovineHD0600018463	rs133093647	66900340	2.9322687036611	0.002949	0.0009076	3	1
BovineHD0600019793	rs136045403	71063109	2.92998449284465	0.003223	0.0009922	1	3
BovineHD0600026904	rs133258093	96870299	2.927726882339	0.002575	0.0007933	3	1
BovineHD0600021814	rs136947565	78799202	2.92769075092813	-0.002701	0.0008318	3	1
BovineHD0600006644	rs132637094	24042356	2.92745215466513	-0.002892	0.0008911	3	1
BovineHD0600006608	rs110630227	23906558	2.92507359756696	-0.00289	0.0008904	1	3
BovineHD0600025681	rs43471171	93073770	2.92072672984922	-0.002672	0.0008243	3	1
BovineHD0600027710	rs137624497	99355925	2.92070145001797	0.003599	0.00111	3	1
BovineHD0600021812	rs134715578	78793914	2.91832242542132	-0.002699	0.0008327	3	1
BovineHD4100005211	rs109005111	81992565	2.91822641443074	0.002567	0.0007922	3	1
BovineHD0600021813	rs41651329	78796120	2.91598222845991	-0.002693	0.0008317	1	3
BovineHD0600022861	rs132673927	83024264	2.91369944021448	-0.003392	0.001048	3	1
BovineHD0600022866	rs137069727	83049896	2.91369944021448	-0.003392	0.001048	2	1
BovineHD0600022867	rs135923903	83055948	2.91369944021448	-0.003392	0.001048	3	1
BovineHD0600025027	rs110087609	91315932	2.91365836838979	-0.002623	0.00081	3	1
BovineHD0600012467	rs134510022	45901636	2.9112223689997	-0.003481	0.001076	1	3
BovineHD4100005215	rs110643891	82034325	2.91120424161122	0.002557	0.0007904	2	1
BovineHD0600018469	rs110172748	66934025	2.90897847135155	-0.002579	0.0007974	1	2
BovineHD0600005123	rs109147526	18651933	2.90886577236373	-0.002703	0.0008356	3	1
BovineHD0600018135	rs134457444	65626399	2.90886494795608	-0.002608	0.0008064	1	3
BovineHD0600027417	rs137058873	98590960	2.90668598755388	0.002648	0.0008194	3	1
BovineHD0600019277	rs133549219	69733086	2.90429976504667	0.003775	0.001168	3	1
BovineHD0600019278	rs137105977	69736375	2.90429976504667	0.003775	0.001168	3	1
BovineHD0600014899	rs137691784	54262368	2.9042611780077	-0.002985	0.0009239	3	1
BovineHD0600024872	rs133405583	90829396	2.89955982342643	-0.002599	0.0008052	1	3
BovineHD0600021579	rs137119024	77732802	2.8995454470619	0.002494	0.0007727	3	1
BovineHD0600027080	rs42815376	97511436	2.89725994412359	0.002707	0.0008391	3	1
BovineHD0600027081	rs42815393	97513411	2.89725994412359	0.002707	0.0008391	3	1
BovineHD0600017828	rs42432513	64525423	2.89714841805321	-0.002588	0.0008022	1	3
BovineHD0600006657	rs108970768	24084407	2.89473560584944	-0.002521	0.0007817	2	1
BovineHD0600025085	rs42607539	91444296	2.89258036957905	-0.002738	0.0008497	3	1
Hapmap47788-BTA-96313	rs41599002	66509207	2.89243458937918	-0.002614	0.0008109	3	1
BovineHD0600014901	rs137455883	54269764	2.89031223116634	-0.005219	0.00162	3	1
BovineHD0600026513	rs43726902	95427387	2.89018972238036	-0.002523	0.000783	3	1
BovineHD0600026514	rs43726900	95428098	2.89018972238036	-0.002523	0.000783	3	1
BovineHD0600026517	rs132730877	95431200	2.89018972238036	-0.002523	0.000783	3	1
BovineHD0600022273	rs133320492	80838850	2.88552969716869	-0.003091	0.0009605	2	1
BovineHD0600022274	rs109726137	80839528	2.88552969716869	-0.003091	0.0009605	3	1
BovineHD0600024873	rs134639371	90835816	2.8855268984339	-0.002573	0.0007996	2	1
BovineHD0600019831	rs134859166	71235435	2.88550956465338	0.002759	0.0008573	1	3
BovineHD0600027079	rs42815413	97505042	2.88320185997017	0.002741	0.0008519	3	1
BovineHD0600017133	rs43464108	62155040	2.88318066371969	0.004428	0.001376	3	1
ARS-BFGL-NGS-63000	rs109693206	93336330	2.88087215746447	0.002483	0.0007719	1	3
BovineHD0600017978	rs43465776	64886470	2.87848368631333	0.002662	0.0008283	1	3
BovineHD0600017979	rs43465789	64888106	2.87848368631333	0.002662	0.0008283	1	2
BovineHD0600020581	rs43468893	73943836	2.8784451401407	-0.00297	0.0009238	3	1
BovineHD0600020582	rs43468894	73946380	2.8784451401407	-0.00297	0.0009238	2	1
BovineHD0600021784	rs137680088	78634839	2.87611295161897	-0.002475	0.0007704	1	2
BovineHD0600021785	rs133601967	78640375	2.87611295161897	-0.002475	0.0007704	1	3
BovineHD0600023538	rs137831142	85648436	2.87598629256488	-0.002605	0.0008107	1	3
BovineHD0600021782	rs109450306	78625898	2.87142396802625	-0.002471	0.0007701	1	3
BovineHD0600000027	rs42637446	168081	2.87129683097433	0.002548	0.000794	1	2
BovineHD0600025072	rs132677931	91428187	2.86902823171905	-0.002526	0.0007875	3	1
BovineHD0600025073	rs42607625	91429200	2.86902823171905	-0.002526	0.0007875	3	1
BovineHD0600019704	rs137700533	70851459	2.86441342471632	-0.003352	0.001046	2	1
BovineHD0600026042	rs42975307	93957619	2.8620717381798	-0.002675	0.0008353	3	1
BovineHD0600022357	rs109635403	81133995	2.86199751864268	-0.002553	0.0007969	1	3
BovineHD0600022358	rs43125425	81134916	2.86199751864268	-0.002553	0.0007969	1	3
BovineHD0600021870	rs135947664	79082774	2.85976363218383	-0.003727	0.001164	2	1
BovineHD0600021871	rs133612077	79090974	2.85976363218383	-0.003727	0.001164	3	1
BovineHD0600006836	rs134669162	24851512	2.85958504729321	0.003464	0.001082	3	1
BovineHD0600010973	rs43467097	40064733	2.85507952961671	-0.003029	0.0009471	1	3
BovineHD0600025022	rs135207559	91307871	2.85504434462123	-0.002587	0.0008088	3	1
BovineHD0600025023	rs110525382	91309770	2.85504434462123	-0.002587	0.0008088	3	1
BovineHD0600025032	rs135732920	91323624	2.85504434462123	-0.002587	0.0008088	2	1
BovineHD0600025034	rs109578909	91325786	2.85504434462123	-0.002587	0.0008088	1	3
BovineHD0600025817	rs110731761	93327333	2.85272504803188	0.002466	0.0007713	1	3
BovineHD0600015287	rs109699798	55792200	2.85044504369751	0.002577	0.0008064	2	1
BovineHD0600024199	rs42250115	88491002	2.85037623255236	-0.002793	0.0008743	2	1
BTA-76055-no-rs	rs41567029	78432720	2.85033326792778	-0.002592	0.0008114	1	3
BovineHD0600023281	rs134233091	84662452	2.85026372766614	-0.00346	0.001083	3	1
BovineHD0600017831	rs134921051	64529368	2.85024450501797	-0.002556	0.0008	1	3
BovineHD0600020644	rs43469701	74155781	2.85018634729724	0.002764	0.0008648	1	3
BovineHD0600006648	rs110405814	24050541	2.84779368244459	-0.00255	0.0007985	3	1
BovineHD0600006649	rs136161250	24056332	2.84779368244459	-0.00255	0.0007985	3	1
BovineHD0600006651	rs134281662	24067760	2.84779368244459	-0.00255	0.0007985	3	1
BovineHD0600021783	rs110205086	78629388	2.84561155653772	-0.002461	0.000771	1	3
BovineHD0600021273	rs110515615	76610957	2.84559954935414	0.002547	0.0007978	3	1
BovineHD0600020424	rs135651589	73380156	2.84318048408727	-0.003083	0.0009662	3	1
BovineHD0600020425	rs43466837	73380908	2.84318048408727	-0.003083	0.0009662	3	1
BovineHD0600017660	rs134048054	63792811	2.84099064519152	0.002841	0.0008907	3	1
BovineHD0600017980	rs136478815	64890460	2.84094608375979	0.002643	0.0008288	3	1
BovineHD4100005219	rs110778653	82085798	2.84088484790737	0.002511	0.0007871	3	1
BovineHD0600022355	rs134433848	81131607	2.84088345090338	-0.002535	0.0007952	1	3
BovineHD0600017832	rs42432488	64530621	2.83851036675923	-0.002556	0.0008022	1	3
BovineHD0600006655	rs135461086	24081336	2.83609862004582	-0.002493	0.0007824	3	1
BovineHD0600006656	rs133367615	24082166	2.83609862004582	-0.002493	0.0007824	3	1
BovineHD0600027375	rs136542237	98444263	2.83397424765476	-0.002392	0.0007513	3	1
BovineHD0600022252	rs109590184	80731017	2.83395378645905	-0.003203	0.001006	1	3
BovineHD0600017064	rs134234743	61860708	2.83379246520286	-0.00305	0.0009576	3	1
BovineHD0600017912	rs43474536	64727885	2.82212432011435	-0.006924	0.002179	3	1
BovineHD0600021359	rs134603825	77002191	2.82212098749821	-0.002521	0.0007936	1	3
BovineHD4100005217	rs134901306	82073322	2.82207132495968	0.002517	0.0007925	3	1
BovineHD0600005756	rs110413140	20782674	2.82201610490395	-0.002566	0.0008078	1	3
BovineHD0600023287	rs109484910	84676311	2.81963658525216	0.00263	0.0008283	3	1
BovineHD0600024443	rs135596065	89188693	2.81744480794816	-0.003394	0.00107	2	1
BovineHD0600006653	rs133547674	24077522	2.81261705099395	-0.002479	0.0007821	3	1
BovineHD0600006654	rs109755669	24080253	2.81261705099395	-0.002479	0.0007821	3	1
BovineHD0600025678	rs133591346	93071463	2.81045489517782	-0.002599	0.0008203	3	1
BovineHD0600025065	rs132750461	91414233	2.81035848488102	-0.002474	0.000781	3	1
BovineHD0600018352	rs42484748	66507725	2.80560342449602	-0.002566	0.0008106	2	1
BovineHD4100005101	rs29013709	66512354	2.80560342449602	-0.002566	0.0008106	1	3
Hapmap27595-BTA-144182	rs110124054	75830633	2.80108968267101	-0.002511	0.0007942	1	3
BovineHD0600020883	rs137737737	75033054	2.80097369338391	0.00255	0.0008065	3	1
BovineHD0600006596	rs109884351	23871023	2.80077409718147	-0.002812	0.0008895	1	3
BovineHD0600022254	rs42552472	80734033	2.79871589113223	-0.00318	0.001006	1	2
BovineHD0600014910	rs110457907	54325262	2.79641443930621	-0.005117	0.00162	3	1
BovineHD0600021605	rs108958360	77857583	2.79627473286614	0.002421	0.0007662	1	2
BovineHD0600026088	rs110745824	94094466	2.7962265018852	0.002506	0.0007935	1	3
BovineHD0600032896	rs110436022	115905674	2.79617797386365	-0.002922	0.0009252	3	1
BovineHD0600022697	rs110443162	82115612	2.79161813530576	0.002487	0.0007883	3	1
BovineHD0600021786	rs135051437	78641795	2.7915892242889	-0.002432	0.0007708	1	3
BovineHD4100005192	rs110375066	78437178	2.79149996960283	0.002927	0.0009274	3	1
BovineHD0600021751	rs136493936	78441564	2.79149996960283	0.002927	0.0009274	2	1
BovineHD4100005193	rs41670165	78442846	2.79149996960283	0.002927	0.0009274	1	3
BovineHD0600021755	rs133021298	78465378	2.79149996960283	0.002927	0.0009274	1	2
BovineHD0600024871	rs109638284	90826141	2.78924787635607	-0.002544	0.0008064	1	3
BovineHD0600025677	rs43470006	93069695	2.78694397443103	-0.002592	0.000822	3	1
BovineHD0600000975	rs42900129	3731164	2.78686790809255	0.00337	0.001069	2	1
BovineHD0600017580	rs110322296	63520961	2.78670529388855	-0.003452	0.001095	3	1
BovineHD0600021337	rs136708555	76895499	2.77981415347659	0.0025	0.000794	3	1
BovineHD0600021338	rs134230108	76897636	2.77981415347659	0.0025	0.000794	1	3
BovineHD0600021339	rs137574424	76899862	2.77981415347659	0.0025	0.000794	1	3
BovineHD0600019903	rs110554316	71458280	2.77755400099266	-0.002987	0.0009495	3	1
BTB-01923620	rs43031691	67691024	2.77752942040912	0.003864	0.001228	3	1
BovineHD0600017680	rs109869218	63881388	2.77744936643935	0.002506	0.0007962	3	1
BovineHD0600020563	rs43468433	73856196	2.77516161583235	-0.002616	0.0008317	1	3
BTB-01518538	rs42637057	202769	2.77501470299506	0.002495	0.0007932	1	3
BovineHD0600000034	rs42637063	204532	2.77501470299506	0.002495	0.0007932	1	3
BovineHD0600018481	rs42370140	66986720	2.76796221579902	0.002481	0.0007904	2	1
BovineHD0600011695	rs110332418	43045834	2.76551857888822	0.002611	0.0008319	3	1
BovineHD0600027769	rs111013847	99520830	2.76342106208275	-0.002456	0.0007828	3	1
BovineHD0600018464	rs42710114	66905294	2.7632942526094	0.002857	0.0009108	3	1
BovineHD0600021831	rs134527505	78901362	2.75869045952714	0.002516	0.0008031	1	3
BovineHD0600031688	rs136356239	111989179	2.75863628624507	-0.002477	0.0007905	3	1
BovineHD0600018353	rs109230904	66515427	2.75621965344209	-0.002538	0.0008103	1	3
BovineHD0600023005	rs135756941	83730529	2.75401781049657	-0.003298	0.001053	2	1
BovineHD0600020596	rs42884930	73985890	2.75155129905835	-0.00254	0.0008116	3	1
BovineHD0600021266	rs110409605	76575942	2.74687225320848	0.002481	0.000794	1	3
BovineHD0600021267	rs135112356	76581422	2.74687225320848	0.002481	0.000794	1	3
Hapmap30045-BTA-159149	rs109991551	97343686	2.74685731816739	0.005429	0.001736	1	3
BovineHD0600034826	rs135723542	89366626	2.74456244318013	0.002837	0.0009081	3	1
BovineHD0600021350	rs110549606	76968214	2.74449336049587	-0.002539	0.0008127	3	1
BovineHD0600021352	rs109842072	76977213	2.74449336049587	-0.002539	0.0008127	3	1
BovineHD0600021353	rs110835133	76979397	2.74449336049587	-0.002539	0.0008127	1	3
BovineHD0600021354	rs137406870	76980463	2.74449336049587	-0.002539	0.0008127	1	2
BovineHD0600028133	rs43487323	100803957	2.74213066386135	0.00301	0.0009638	3	1
BovineHD0600022813	rs135820894	82825909	2.73987097803419	0.002742	0.0008785	3	1
BovineHD0600023264	rs132643620	84569583	2.73985057666292	-0.003159	0.001012	3	1
BovineHD0600023546	rs134927295	85661261	2.73981612287861	-0.002972	0.0009523	3	1
BovineHD0600017839	rs42432461	64540054	2.73976851157593	-0.002504	0.0008023	1	3
BovineHD0600023121	rs135199538	84070247	2.73742325492722	0.002512	0.0008056	1	3
BovineHD0600022334	rs133436933	81056190	2.73278769859173	-0.003042	0.0009763	2	1
BovineHD0600027207	rs43483313	98003593	2.73264866594628	0.00279	0.0008952	3	1
BovineHD0600018470	rs42370161	66934984	2.73033672134847	0.002837	0.0009106	1	3
BovineHD0600019880	rs110393552	71413917	2.72813207757931	-0.002997	0.0009629	1	2
BovineHD0600019881	rs134918910	71419350	2.72813207757931	-0.002997	0.0009629	1	3
ARS-BFGL-NGS-13312	rs109968263	115908626	2.72794229941792	-0.00288	0.0009253	3	1
BovineHD0600021873	rs135064530	79120452	2.72575428823394	-0.003626	0.001166	3	1
BovineHD0600029641	rs110495430	105614921	2.7257177886351	0.002457	0.0007896	3	1
BovineHD0600031284	rs43487476	110716052	2.72323077101544	0.002636	0.0008478	3	1
BovineHD0600031285	rs109375987	110717154	2.72323077101544	0.002636	0.0008478	3	1
BovineHD0600026991	rs136766698	97214917	2.71864668221467	0.002448	0.0007881	2	1
BovineHD0600026992	rs134506629	97220462	2.71864668221467	0.002448	0.0007881	2	1
BovineHD0600019308	rs109801864	69824077	2.71630022623912	0.003548	0.001143	3	1
BovineHD0600018762	rs135595443	67907889	2.71626861642777	-0.002954	0.0009515	3	1
BovineHD0600021828	rs135452872	78889142	2.71157245064208	-0.002474	0.0007977	3	1
BovineHD0600028134	rs43487325	100807490	2.71150754498514	0.002988	0.0009634	2	1
BovineHD0600018853	rs110270512	68302511	2.70921874541196	-0.00288	0.0009289	3	1
BovineHD0600018764	rs134303908	67914138	2.70920972890805	-0.002889	0.0009319	3	1
BovineHD0600031280	rs109523708	110711449	2.70909687088251	0.002623	0.0008461	3	1
BovineHD0600020830	rs43471327	74879154	2.70446293360085	-0.002569	0.0008298	3	1
BovineHD0600031286	rs43487452	110726931	2.70436793371986	0.002752	0.0008887	3	1
BovineHD0600027378	rs137284533	98447777	2.69972757789196	0.00253	0.0008178	1	3
BovineHD0600027136	rs134578967	97724130	2.69512269323531	-0.002426	0.0007849	3	1
BovineHD0600017166	rs133483745	62216762	2.69037700217399	-0.00265	0.0008584	3	1
BovineHD0600021832	rs136161449	78907006	2.69035228611176	-0.002462	0.0007975	3	1
BovineHD0600021833	rs133360742	78908988	2.69035228611176	-0.002462	0.0007975	3	1
BovineHD4100005186	rs41587904	76909735	2.6903400152268	0.002451	0.0007938	1	3
BovineHD0600021367	rs133370199	77027357	2.68793951095852	-0.002509	0.0008133	1	3
BovineHD0600021835	rs135983941	78923500	2.68562607061929	-0.00246	0.0007978	3	1
BovineHD0600020885	rs137333568	75044239	2.68562459072211	0.00248	0.0008043	1	3
BovineHD0600018358	rs110922345	66531401	2.68553627387402	-0.002498	0.0008101	3	1
BTB-00280987	rs43487459	110720211	2.68552386251062	0.002602	0.0008437	3	1
BovineHD0600021841	rs135642678	78946469	2.6832689376782	-0.002459	0.0007977	3	1
BovineHD0600022969	rs135808945	83537521	2.6831872408868	-0.002576	0.000836	1	3
BovineHD0600023539	rs133838617	85650029	2.68315372853909	-0.002497	0.0008101	1	3
BovineHD0600023540	rs137411368	85650841	2.68315372853909	-0.002497	0.0008101	3	1
BovineHD0600023541	rs110999851	85651895	2.68315372853909	-0.002497	0.0008101	1	3
BovineHD0600023542	rs109662574	85653604	2.68315372853909	-0.002497	0.0008101	1	3
BovineHD0600023543	rs109112936	85654912	2.68315372853909	-0.002497	0.0008101	3	1
BovineHD0600023544	rs110141447	85656164	2.68315372853909	-0.002497	0.0008101	3	1
BovineHD0600023545	rs134569080	85658013	2.68315372853909	-0.002497	0.0008101	3	1
BovineHD0600017168	rs136224785	62225213	2.68094014563909	-0.002646	0.0008587	3	1
BovineHD0600017651	rs134876572	63768367	2.6808509299415	-0.003028	0.0009832	1	3
BovineHD0600017659	rs136614200	63788954	2.6808509299415	-0.003028	0.0009832	3	1
BovineHD0600017662	rs132946909	63798831	2.6808509299415	-0.003028	0.0009832	1	3
BovineHD0600026637	rs135678891	95866351	2.68083904261269	0.003862	0.001253	2	1
BovineHD0600018357	rs42595904	66529051	2.68081800011132	-0.002497	0.0008107	1	3
BovineHD0600027078	rs134343182	97503612	2.67862053062018	-0.002335	0.0007586	1	3
BovineHD0600019548	rs137291223	70423075	2.67622157621105	-0.002603	0.0008457	2	1
BovineHD0600017920	rs43473962	64752168	2.67620338344356	-0.006584	0.002139	3	1
BovineHD0600032248	rs137689685	113930640	2.67609114378023	-0.002716	0.0008824	3	1
BovineHD0600031287	rs43487440	110728552	2.67607708612118	0.002722	0.0008844	2	1
BovineHD4100005124	rs109700025	71554587	2.67389150632003	-0.002918	0.0009489	1	3
BovineHD0600023773	rs109910863	86573379	2.67379514998814	0.002516	0.000818	3	1
ARS-BFGL-NGS-2935	rs42606217	91480536	2.67379148940656	-0.002388	0.0007761	2	1
Hapmap32220-BTC-042831	rs110931400	71552977	2.6715311674968	-0.002917	0.000949	3	1
BovineHD0600027099	rs110667268	97596723	2.66910171588773	0.003364	0.001094	3	1
BovineHD0600027256	rs135531188	98126112	2.66909504897717	0.002822	0.0009184	3	1
BovineHD0600028129	rs110249917	100789321	2.66904856200925	0.002776	0.0009035	2	1
BovineHD0600028131	rs109604779	100791430	2.66904856200925	0.002776	0.0009035	3	1
BovineHD0600000195	rs110991438	908374	2.66436770998344	-0.002581	0.0008408	1	3
BovineHD0600021590	rs109581594	77789716	2.66436022137693	0.002353	0.0007667	3	1
BovineHD0600021597	rs133920589	77825954	2.66436022137693	0.002353	0.0007667	3	1
BovineHD0600021608	rs110152426	77870121	2.66436022137693	0.002353	0.0007667	1	3
BovineHD0600020780	rs43473890	74692154	2.66193928188698	0.002428	0.0007914	1	3
BovineHD0600017578	rs134451854	63516342	2.66185368454831	-0.003359	0.001095	3	1
BovineHD0600018580	rs42367273	67246890	2.65969006531727	0.002591	0.0008448	3	1
BovineHD0600021347	rs136833170	76943208	2.65730227089079	0.002433	0.0007942	1	3
BovineHD0600017624	rs110967415	63662790	2.65725582785828	0.002639	0.0008614	2	1
BovineHD0600017094	rs43458362	61964732	2.65499495138512	0.004122	0.001346	3	1
BovineHD0600017673	rs109204717	63836919	2.6548858777953	-0.003012	0.0009835	1	3
BovineHD0600017677	rs110901468	63860680	2.6548858777953	-0.003012	0.0009835	2	1
BovineHD0600025569	rs133682533	92858704	2.65486920418524	-0.002577	0.0008416	3	1
BovineHD0600019550	rs133287428	70425376	2.65024958906575	-0.002589	0.0008464	3	1
BovineHD0600019551	rs134535523	70426436	2.65024958906575	-0.002589	0.0008464	2	1
BovineHD0600016966	rs134681782	61522429	2.65008268812672	-0.002468	0.0008064	3	1
BTA-68404-no-rs	rs43348079	61523195	2.65008268812672	-0.002468	0.0008064	3	1
BovineHD0600016967	rs43348082	61524007	2.65008268812672	-0.002468	0.0008064	1	3
BovineHD0600016968	rs43348091	61525405	2.65008268812672	-0.002468	0.0008064	1	3
BovineHD4100005078	rs43348096	61525921	2.65008268812672	-0.002468	0.0008064	3	1
BovineHD0600027134	rs137505178	97714622	2.6455478125648	0.00238	0.0007785	3	1
BovineHD0600022708	rs110373580	82190309	2.64308509285341	-0.002475	0.0008102	1	3
BovineHD0600022712	rs109549133	82205188	2.64308509285341	-0.002475	0.0008102	1	3
BovineHD0600021279	rs136724779	76644590	2.64074623554487	0.002401	0.0007863	1	3
BovineHD0600021336	rs134983983	76894695	2.6360132498808	0.002417	0.0007926	1	3
BovineHD0600022174	rs43004240	80468157	2.63376338561885	-0.003096	0.001016	1	2
BovineHD0600022175	rs43004242	80469027	2.63376338561885	-0.003096	0.001016	2	1
BovineHD0600022280	rs109934822	80854287	2.63137195583521	-0.002909	0.000955	3	1
BovineHD0600000065	rs42688649	359471	2.63126039781742	-0.002434	0.0007989	3	1
BTB-01573053	rs42688643	363111	2.63126039781742	-0.002434	0.0007989	2	1
BovineHD0600022177	rs109858165	80480331	2.62903651502551	-0.003096	0.001017	1	3
BovineHD0600022181	rs134424939	80495070	2.62903651502551	-0.003096	0.001017	1	2
BovineHD0600021848	rs133403825	78986876	2.62895298847804	-0.00243	0.0007978	3	1
BovineHD0600021849	rs134116878	78990338	2.62895298847804	-0.00243	0.0007978	3	1
BovineHD0600021850	rs135343985	78997073	2.62895298847804	-0.00243	0.0007978	3	1
BovineHD0600021851	rs136843681	78998096	2.62895298847804	-0.00243	0.0007978	3	1
BovineHD0600021360	rs136168523	77005847	2.62890973839479	-0.002471	0.0008117	1	3
BovineHD0600021362	rs134221346	77015298	2.62890973839479	-0.002471	0.0008117	1	2
BovineHD0600021363	rs109416032	77016454	2.62890973839479	-0.002471	0.0008117	1	3
BovineHD0600021364	rs133175034	77017868	2.62890973839479	-0.002471	0.0008117	3	1
BovineHD0600021366	rs135669271	77022439	2.62890973839479	-0.002471	0.0008117	1	3
BovineHD0600018390	rs134392102	66670771	2.62659933729611	0.003056	0.001004	3	1
BovineHD0600024925	rs110789319	90982259	2.62656991582891	0.00242	0.0007954	3	1
BovineHD4100005128	rs109833272	71892219	2.62188600796733	0.003414	0.001123	1	2
BovineHD4100005130	NA	71897097	2.62188600796733	0.003414	0.001123	3	1
BovineHD0600013685	rs43077870	49748905	2.62188399100521	-0.00346	0.001138	2	1
ARS-BFGL-NGS-114582	rs43488636	101225708	2.61943161588519	0.00255	0.0008391	4	1
BovineHD0600021844	rs137417304	78965371	2.61713227294677	-0.002422	0.0007977	3	1
BovineHD0600026631	rs109118829	95845305	2.617104604712	0.004484	0.001477	3	1
BovineHD0600026632	rs111009539	95853346	2.617104604712	0.004484	0.001477	3	1
BovineHD0600026633	rs134135663	95856202	2.617104604712	0.004484	0.001477	3	1
BovineHD0600026634	rs109712644	95857934	2.617104604712	0.004484	0.001477	3	1
BovineHD0600023811	rs110626721	86772168	2.61705095341197	0.003764	0.001239	3	1
BovineHD0600020886	rs136203088	75048623	2.61476842588311	0.002438	0.0008035	1	2
BovineHD0600028253	rs43028757	101231345	2.61470207536377	0.002547	0.0008392	3	1
BovineHD0600018570	rs109540852	67218464	2.61243076285833	0.00257	0.000847	1	3
BovineHD0600020888	rs135128495	75056934	2.6100393673736	0.002442	0.0008057	2	1
BovineHD0600021342	rs136369273	76922031	2.60766734111801	0.0024	0.0007921	2	1
BovineHD0600017675	rs109294884	63849661	2.60761904311565	-0.00298	0.0009833	1	2
BovineHD0600024934	rs136378312	91011903	2.60535973153411	-0.002595	0.0008567	2	1
BovineHD0600024935	rs109856314	91016264	2.60535973153411	-0.002595	0.0008567	3	1
BovineHD0600032427	rs134796290	114436483	2.60528839191607	0.002565	0.000847	3	1
BovineHD0600031687	rs134744028	111988440	2.6052733294131	-0.002395	0.0007909	3	1
BovineHD0600031689	rs132664703	111991224	2.6052733294131	-0.002395	0.0007909	2	1
BovineHD0600021346	rs136043159	76939233	2.5958407388003	0.002394	0.0007924	1	3
BovineHD0600014322	rs42474449	51928785	2.59582630498336	-0.00264	0.0008737	3	1
BovineHD0600014323	rs42474454	51929715	2.59582630498336	-0.00264	0.0008737	3	1
BovineHD4100005404	rs41654063	100788396	2.59578708761311	0.00273	0.0009032	3	1
BovineHD0600018857	rs109915847	68326356	2.58875083188699	-0.002804	0.0009295	2	1
BovineHD0600021098	rs110764136	75845806	2.58643211495836	-0.002385	0.0007912	1	3
BovineHD0600020434	rs137304074	73410472	2.58632643103688	-0.002481	0.0008228	2	1
BTA-118117-no-rs	rs41566887	86460153	2.58398403179048	0.002374	0.0007877	1	2
BovineHD0600022182	rs137635272	80497252	2.57935415158781	-0.003053	0.001014	1	2
BovineHD0600026075	rs43479294	94059513	2.57929393934247	-0.002541	0.0008444	3	1
BovineHD0600018858	rs110117288	68327026	2.57928049996821	-0.002798	0.0009297	1	3
BovineHD0600018859	rs110332227	68329441	2.57928049996821	-0.002798	0.0009297	3	1
BovineHD0600018862	rs109802198	68341467	2.57928049996821	-0.002798	0.0009297	1	2
BovineHD0600018863	rs109525108	68344355	2.57928049996821	-0.002798	0.0009297	3	1
BovineHD0600018864	rs136430292	68347493	2.57928049996821	-0.002798	0.0009297	1	3
BovineHD0600034742	rs133957073	68351747	2.57928049996821	-0.002798	0.0009297	1	3
BovineHD0600018865	rs110258366	68357197	2.57928049996821	-0.002798	0.0009297	3	1
BovineHD0600020835	rs43471297	74904635	2.57698191870886	0.002679	0.0008904	3	1
BovineHD0600000194	rs109235297	907627	2.57688577948931	-0.00253	0.0008408	2	1
BovineHD0600022711	rs110672244	82203970	2.57212192109124	-0.002437	0.000811	2	1
BovineHD0600000371	rs109267128	1490611	2.56968802064795	-0.002567	0.0008548	3	1
BovineHD0600000372	rs43155153	1492475	2.56968802064795	-0.002567	0.0008548	3	1
BovineHD0600025992	rs137802315	93801575	2.56748782631923	0.00271	0.0009025	3	1
BovineHD0600008997	rs133380375	32117645	2.56508517993693	-0.002834	0.0009447	3	1
BovineHD0600025196	rs42593212	91748599	2.56496232069087	-0.002429	0.0008095	1	3
BovineHD0600025197	rs42593207	91749494	2.56496232069087	-0.002429	0.0008095	1	3
BovineHD0600025198	rs41664215	91751041	2.56496232069087	-0.002429	0.0008095	3	1
BovineHD0600025199	rs42593180	91754190	2.56496232069087	-0.002429	0.0008095	1	3
BovineHD0600025201	rs110971881	91757926	2.56496232069087	-0.002429	0.0008095	1	3
BovineHD0600026996	rs136419276	97234396	2.56270053979353	0.002312	0.0007709	1	2
BovineHD0600024448	rs134944421	89197925	2.5603530779268	0.002549	0.0008508	3	1
BovineHD0600024449	rs136350055	89199262	2.5603530779268	0.002549	0.0008508	3	1
BovineHD0600024450	rs110788526	89200271	2.5603530779268	0.002549	0.0008508	3	1
BovineHD0600021134	rs137451524	76030183	2.56032193973942	0.002424	0.0008088	3	1
BovineHD0600026650	rs110769232	95884900	2.55797972870244	0.002445	0.0008164	1	3
BTB-00260196	rs43465747	64853128	2.55796103763687	0.00248	0.0008281	3	1
BTB-00260242	rs43465793	64888552	2.55796103763687	0.00248	0.0008281	2	1
BovineHD4100004616	rs109210955	39358026	2.55794931632282	-0.002679	0.0008944	3	1
BovineHD0600018805	rs110461001	68051592	2.55791628186872	0.002416	0.0008068	1	3
BovineHD0600027144	rs133361221	97741560	2.55563631630886	0.002335	0.0007802	3	1
BovineHD0600025193	rs42593138	91732942	2.55312269585304	-0.002389	0.0007987	1	3
BovineHD0600025194	rs42593131	91738653	2.55312269585304	-0.002389	0.0007987	1	3
BovineHD4100005272	rs41612931	84340706	2.55083882094521	-0.002597	0.0008686	3	1
BovineHD0600023213	rs109001013	84358722	2.55083882094521	-0.002597	0.0008686	3	1
Hapmap36639-SCAFFOLD206090_3335	rs29019792	94036712	2.54849336393039	-0.002524	0.0008447	3	1
BovineHD0600000049	rs43750805	260882	2.54841058230448	-0.002395	0.0008012	2	1
BovineHD0600019916	rs109111260	71477259	2.54379611531598	-0.00286	0.0009583	1	3
BovineHD0600020312	rs136644492	73056476	2.54371116964365	0.002338	0.0007833	1	3
BovineHD0600032216	rs135396160	113824750	2.54362590236157	-0.002363	0.0007917	3	1
BovineHD0600013538	rs42648449	49276937	2.54140794780828	-0.005811	0.001948	3	1
BovineHD0600024446	rs110608605	89195585	2.5390180687985	0.002539	0.0008514	3	1
BovineHD0600020506	rs133745398	73630873	2.53897649334032	0.002443	0.0008197	3	1
BovineHD0600020507	rs137430171	73631614	2.53897649334032	0.002443	0.0008197	1	3
BovineHD0600020508	rs136006422	73633828	2.53897649334032	0.002443	0.0008197	2	1
BovineHD0600020509	rs137032097	73634372	2.53897649334032	0.002443	0.0008197	3	1
BovineHD0600020510	rs135223453	73635142	2.53897649334032	0.002443	0.0008197	1	3
BovineHD0600020511	rs132780230	73636854	2.53897649334032	0.002443	0.0008197	2	1
BovineHD0600000033	rs42637060	203662	2.53888816665732	0.002367	0.0007938	1	3
BovineHD0600025584	rs135469691	92887063	2.53886012515419	-0.002402	0.0008056	3	1
BovineHD0600023955	rs137754062	87543239	2.53663516246273	0.002294	0.0007697	3	1
BovineHD0600004306	rs133975292	15918446	2.53654643132779	0.002555	0.000857	1	2
BovineHD0600026630	rs208812528	95844297	2.53421067060133	0.004367	0.001466	3	1
BovineHD0600019820	rs109756702	71152154	2.53190363523072	0.002371	0.0007966	3	1
BovineHD0600019822	rs136330618	71156884	2.53190363523072	0.002371	0.0007966	1	3
BovineHD0600025412	rs134668292	92544391	2.53187100437921	-0.002765	0.0009289	2	1
BovineHD0600005128	rs42718063	18668364	2.53184438313005	-0.002528	0.0008493	2	1
BTB-00987116	rs42149268	90188972	2.52955988987911	-0.002683	0.0009021	3	1
BovineHD0600020104	rs42800479	72419677	2.52948572366831	0.003288	0.001105	3	1
BovineHD4100005349	rs41664214	91746274	2.52941375643128	-0.002375	0.0007984	1	2
BovineHD0600021247	rs135186839	76503847	2.52712704964256	0.002354	0.0007917	1	3
BovineHD0600023522	rs136898065	85537288	2.52480749648777	-0.003551	0.001195	3	1
BovineHD0600026093	rs132702665	94103244	2.52477708906724	-0.002509	0.0008445	3	1
BovineHD0600025458	rs42760387	92657603	2.52476975299367	-0.002415	0.0008125	3	1
BovineHD0600025460	rs42760422	92666416	2.52476975299367	-0.002415	0.0008125	3	1
BovineHD0600015477	rs43461862	56612346	2.51768419982044	0.003153	0.001063	3	1
BovineHD0600024495	rs135992999	89304139	2.51528567174388	0.002479	0.0008359	1	3
BovineHD0600026051	rs108975441	94005923	2.51290672484554	-0.002497	0.0008426	3	1
BovineHD0600026053	rs42861124	94011139	2.51290672484554	-0.002497	0.0008426	3	1
BovineHD0600023959	rs133861441	87557007	2.51290534077933	0.002285	0.0007713	2	1
BovineHD0600023960	rs135140521	87558019	2.51290534077933	0.002285	0.0007713	3	1
BovineHD0600023961	rs132714162	87560764	2.51290534077933	0.002285	0.0007713	3	1
BovineHD0600023963	rs135279766	87564879	2.51290534077933	0.002285	0.0007713	3	1
BovineHD0600023964	rs136641005	87566360	2.51290534077933	0.002285	0.0007713	3	1
BovineHD0600013876	rs133287084	50441454	2.51289271754806	-0.002341	0.0007902	1	3
BovineHD0600020989	rs133186336	75397749	2.51262786588915	0.004623	0.00156	2	1
BovineHD0600016704	rs134961094	60784632	2.50812599281473	-0.002598	0.0008774	3	1
BovineHD0600022714	rs135922743	82214833	2.50810503505593	-0.002416	0.000816	3	1
BovineHD0600024498	rs136285328	89307113	2.5057885153187	0.002473	0.0008361	1	3
BovineHD0600024500	rs109412786	89315072	2.5057885153187	0.002473	0.0008361	1	2
BovineHD0600020878	rs110504161	75015393	2.50574158267685	-0.002371	0.0008015	3	1
BovineHD0600020879	rs110240958	75023539	2.50574158267685	-0.002371	0.0008015	3	1
BovineHD0600020880	rs110362882	75026135	2.50574158267685	-0.002371	0.0008015	2	1
BovineHD0600020882	rs109356384	75029598	2.50574158267685	-0.002371	0.0008015	3	1
BovineHD0600023510	rs133644827	85505536	2.5034353139477	-0.003497	0.001183	3	1
BovineHD0600020807	rs137056067	74782943	2.50342605163792	-0.002336	0.0007904	1	3
BovineHD0600014555	rs136477783	52973875	2.50338199250761	-0.002332	0.0007886	1	2
BovineHD0600026526	rs109239054	95449456	2.50102475472404	0.002491	0.0008432	1	2
BovineHD0600026528	rs136117069	95451557	2.50102475472404	0.002491	0.0008432	1	3
BovineHD0600017577	rs136746711	63514611	2.49843651752147	-0.003522	0.001193	3	1
BovineHD0600020877	rs41567764	75012643	2.49623139759785	0.002403	0.0008146	3	1
BovineHD0600024015	rs134030112	87690371	2.49391513672389	0.002336	0.0007921	3	1
BovineHD0600020615	rs136155173	74056224	2.49389603941691	-0.002778	0.0009419	3	1
BovineHD0600021265	rs110074721	76570952	2.4938797280925	0.002345	0.0007951	1	3
BovineHD4100005181	rs29022488	75013783	2.49386698426448	-0.002364	0.0008016	3	1
BovineHD0600028130	rs110704119	100790776	2.49384721825068	0.002842	0.0009639	3	1
BovineHD0600021761	rs133394353	78500248	2.49153750099896	-0.002398	0.0008136	1	2
BovineHD0600019911	rs109480356	71470295	2.49152651057753	-0.003135	0.001063	2	1
BovineHD0600017120	rs136340948	62118265	2.48678755436078	0.004007	0.001361	3	1
BovineHD0600028827	rs43483879	103592694	2.48671572487814	0.002386	0.0008105	1	3
BovineHD0600021645	rs134854261	78084721	2.47969683200169	-0.002351	0.0007997	1	2
BovineHD4100005385	rs41619799	95608108	2.4795592526621	0.002399	0.0008162	1	3
BovineHD0600026570	rs42941587	95610261	2.4795592526621	0.002399	0.0008162	1	3
BovineHD0600026571	rs135339439	95611041	2.4795592526621	0.002399	0.0008162	2	1
BovineHD0600026572	rs42941593	95614645	2.4795592526621	0.002399	0.0008162	3	1
BovineHD0600026573	rs42941608	95616766	2.4795592526621	0.002399	0.0008162	3	1
BovineHD0600026574	rs42941628	95617456	2.4795592526621	0.002399	0.0008162	3	1
BovineHD0600026576	rs42942745	95618816	2.4795592526621	0.002399	0.0008162	3	1
BovineHD0600024262	rs43337904	88635024	2.47489679281837	0.002288	0.0007793	1	3
BovineHD0600026154	rs109817849	94353771	2.47489131303951	0.002321	0.0007905	3	1
BovineHD0600025189	rs42593153	91720808	2.47479720732661	-0.002371	0.0008078	1	3
BovineHD0600025190	rs134189581	91723947	2.47479720732661	-0.002371	0.0008078	1	3
BovineHD0600025191	rs42593151	91727574	2.47479720732661	-0.002371	0.0008078	1	3
BovineHD0600017575	rs134522319	63512222	2.47467731246583	-0.003505	0.001194	3	1
BovineHD0600033326	rs109073467	117127260	2.47262910606898	0.003176	0.001083	1	3
ARS-BFGL-NGS-38827	rs109709749	71476002	2.47256731399753	-0.002813	0.0009588	1	3
BovineHD0600006022	rs133257430	21833595	2.47246485400209	-0.00265	0.0009032	1	3
BovineHD0600020779	rs43476403	74687306	2.47011970245639	0.00227	0.0007739	1	3
BovineHD0600024484	rs110751396	89290129	2.46777037585079	0.002449	0.0008357	1	3
BovineHD0600024487	rs137053109	89292300	2.46777037585079	0.002449	0.0008357	1	3
BovineHD0600024488	rs135881963	89295413	2.46777037585079	0.002449	0.0008357	1	3
BovineHD0600024489	rs136826020	89296883	2.46777037585079	0.002449	0.0008357	3	1
BovineHD0600024492	rs135380877	89299688	2.46777037585079	0.002449	0.0008357	1	3
BovineHD0600024497	rs137205536	89306324	2.46777037585079	0.002449	0.0008357	3	1
BovineHD0600024066	rs135268913	87947973	2.46543608539337	-0.002644	0.0009024	1	3
BovineHD0600027135	rs132974584	97719943	2.46066789088648	-0.002297	0.0007854	3	1
BovineHD0600018037	rs43758707	65119635	2.46053017343151	-0.002342	0.0008003	3	1
BovineHD4100005123	rs43702986	71546548	2.45829864712974	-0.002814	0.0009624	1	3
BovineHD0600026950	rs110660097	97048566	2.45825062810662	-0.002322	0.000794	3	1
BovineHD0600025203	rs42593160	91761514	2.45815972475825	-0.002358	0.0008065	1	3
ARS-BFGL-NGS-32948	rs111028102	113822295	2.4581350257698	-0.002321	0.0007935	2	1
BovineHD0600024065	rs134397439	87943743	2.45592132855744	-0.002642	0.0009038	3	1
BovineHD0600025204	rs133683159	91763577	2.45578157600159	-0.002356	0.0008063	1	3
BovineHD0600025214	rs42582526	91784326	2.45339972608429	-0.002359	0.0008075	1	3
BTB-01466878	rs42582518	91785150	2.45339972608429	-0.002359	0.0008075	1	3
BovineHD0600025215	rs109205555	91785770	2.45339972608429	-0.002359	0.0008075	1	3
BovineHD0600025216	rs42583549	91786913	2.45339972608429	-0.002359	0.0008075	1	3
BovineHD0600019284	rs110154610	69769401	2.45112114707191	0.003332	0.001142	3	1
BovineHD0600025219	rs110938385	91805215	2.45106751891602	0.002351	0.0008055	3	1
BovineHD0600019930	rs110271019	71539463	2.44878119968154	-0.002805	0.0009615	1	3
BovineHD4100005131	rs109535427	71919302	2.44636363499848	0.00329	0.001128	1	3
BovineHD0600027105	rs43479142	97626759	2.44163493397881	0.002224	0.0007636	1	3
BovineHD0600020640	rs43469677	74133742	2.44158243937778	-0.002892	0.0009932	1	3
BovineHD0600020642	rs43469695	74142969	2.44158243937778	-0.002892	0.0009932	1	2
BovineHD4100005155	rs109673399	72262057	2.44151743239746	-0.003119	0.001071	3	1
BovineHD0600032214	rs136649981	113821300	2.44147511041352	-0.002309	0.000793	3	1
BovineHD0600025585	rs135842633	92891433	2.44146635153257	-0.002346	0.0008055	3	1
BovineHD0600020515	rs43472317	73643688	2.43918773397657	0.002384	0.0008191	1	2
BovineHD0600000988	rs43174509	3775771	2.43683044442605	0.003441	0.001183	3	1
BovineHD0600025210	rs42582483	91778701	2.43673968647271	-0.002349	0.0008079	1	2
BovineHD0600021368	rs134664230	77034894	2.43442065375153	-0.002361	0.0008124	1	3
BovineHD0600022709	rs132658453	82194572	2.43440321963167	-0.002372	0.0008159	1	2
ARS-BFGL-NGS-1801	rs109164908	82207842	2.43440321963167	-0.002372	0.0008159	2	1
BovineHD0600020429	rs134994817	73395362	2.43202411438393	0.002708	0.0009318	2	1
BovineHD0600020431	rs110775258	73398186	2.43202411438393	0.002708	0.0009318	3	1
BovineHD0600000108	rs42922639	566059	2.4320048733878	-0.002325	0.0008004	3	1
BovineHD0600020627	rs43469721	74093991	2.42968320292903	-0.002782	0.000958	3	1
BovineHD0600028628	rs136851520	102829664	2.42967565398829	0.003854	0.001327	3	1
BovineHD0600017801	rs110150074	64444894	2.42966763480491	-0.002282	0.0007861	3	1
BovineHD0600017802	rs42435350	64447048	2.42966763480491	-0.002282	0.0007861	3	1
BovineHD0600017803	rs110389172	64449980	2.42966763480491	-0.002282	0.0007861	1	3
BTB-01790614	rs42900126	3726761	2.42963404366701	0.003113	0.001072	3	1
BovineHD0600019775	rs110373774	71013869	2.42961395388437	-0.002712	0.0009342	3	1
BovineHD4100004295	rs41612276	20196161	2.42492234918417	0.002721	0.0009381	1	3
BovineHD0600019912	rs108985592	71470978	2.42258877935623	-0.002779	0.0009589	1	3
BovineHD0600019913	rs110771420	71472872	2.42258877935623	-0.002779	0.0009589	3	1
BovineHD0600019915	rs110780357	71474781	2.42258877935623	-0.002779	0.0009589	3	1
BovineHD0600018151	rs43468006	65673754	2.42249070062874	-0.002338	0.0008066	3	1
BovineHD0600000973	rs135129331	3718691	2.42248120638501	0.003117	0.001076	3	1
BovineHD0600032897	rs133823337	115913862	2.42245666221335	-0.002556	0.0008821	3	1
BovineHD0600025200	rs42593172	91757143	2.4224328833572	-0.002336	0.0008062	1	3
BovineHD0600032212	rs136926010	113817668	2.42242717044656	-0.002296	0.0007924	2	1
BovineHD0600027917	rs109135954	100044763	2.41777593503589	-0.002195	0.0007584	1	3
BovineHD0600025844	rs43478900	93418280	2.41301734601181	-0.002473	0.0008556	2	1
BovineHD0600020517	rs43472302	73645837	2.41298845001899	0.002369	0.0008194	3	1
BovineHD0600004669	rs43106855	17092162	2.41065625890837	-0.00226	0.0007822	3	1
BovineHD0600024187	rs136575174	88465698	2.41063918299468	-0.002291	0.0007924	1	3
BovineHD0600024186	rs135081937	88463166	2.41063897359381	-0.00229	0.0007925	1	3
BovineHD0600020646	rs109338178	74163440	2.40818348952966	-0.002769	0.0009587	3	1
BovineHD0600026578	rs42942731	95620794	2.40816024735809	0.002358	0.0008164	1	2
Hapmap51120-BTA-103089	rs41566556	111177481	2.40812695240056	-0.003127	0.001083	3	1
BovineHD0600025172	rs109721979	91667293	2.40585971437169	0.002581	0.0008946	3	1
BovineHD0600027209	rs43483327	98006402	2.40574062113699	0.002693	0.0009327	3	1
BovineHD0600020565	rs133494222	73868310	2.40346910461051	-0.003349	0.001161	3	1
BovineHD0600018457	rs43756888	66881120	2.40346097754997	-0.002316	0.0008031	1	3
BovineHD0600007726	rs136842173	27919258	2.40342078549862	-0.002422	0.0008399	3	1
BovineHD0600007727	rs110010142	27921383	2.40342078549862	-0.002422	0.0008399	3	1
BovineHD0600017967	rs133699980	64832481	2.40112522440187	0.002849	0.0009882	3	1
Hapmap42315-BTA-75808	rs41650788	61950119	2.39861094132712	-0.003269	0.001135	3	1
BovineHD0600017582	rs136107130	63527771	2.39632918719062	0.002314	0.000804	3	1
BovineHD0600023581	rs137031583	85736802	2.39632461838389	-0.003015	0.001047	3	1
BovineHD0600007724	rs137117982	27915751	2.39627001269382	-0.002419	0.0008404	3	1
Hapmap25075-BTA-150348	rs111031581	27916603	2.39627001269382	-0.002419	0.0008404	3	1
ARS-BFGL-NGS-71333	rs109009463	89075993	2.39625257824695	-0.003124	0.001085	3	1
BovineHD0600025581	rs134707096	92882615	2.39620583879788	-0.002317	0.0008047	3	1
ARS-BFGL-NGS-37271	rs109965467	85743833	2.39393822083082	-0.003013	0.001047	1	3
BovineHD0600001329	rs135985289	5051712	2.39149109158401	-0.003246	0.001129	3	1
BovineHD0600017163	rs133361475	62208333	2.38677109469963	-0.002686	0.0009349	3	1
BovineHD0600006593	rs110336369	23863202	2.38668763207162	-0.002332	0.0008116	1	3
ARS-BFGL-NGS-20995	rs109007336	104305915	2.38440172277651	-0.002215	0.0007718	2	1
BovineHD0600029072	rs43482984	104307223	2.38440172277651	-0.002215	0.0007718	3	1
BovineHD0600025449	rs135572047	92625582	2.38202435065802	-0.002389	0.0008327	3	1
BovineHD0600012932	rs134706752	47247836	2.38198037292278	-0.002197	0.0007661	1	3
BovineHD0600007721	rs134835717	27908908	2.37479881272126	-0.002407	0.0008403	3	1
BovineHD0600007722	rs110052567	27910386	2.37479881272126	-0.002407	0.0008403	3	1
BovineHD0600007723	rs132715784	27911731	2.37479881272126	-0.002407	0.0008403	3	1
BovineHD0600028618	rs43486860	102804461	2.37251028918538	-0.002381	0.0008322	3	1
BovineHD0600019807	rs109761956	71107466	2.37235148708647	-0.00381	0.001331	3	1
BovineHD0600016937	rs43347532	61484938	2.37012971607822	-0.0026	0.0009091	3	1
BovineHD0600024069	rs135476693	87975749	2.37010122100549	-0.002609	0.0009124	1	3
BovineHD0600025205	rs210112220	91766040	2.36760694503994	-0.002304	0.000806	1	2
BovineHD0600025206	rs110752106	91767171	2.36760694503994	-0.002304	0.000806	1	3
BovineHD0600025208	rs42582461	91774797	2.36760694503994	-0.002304	0.000806	1	3
BovineHD0600008995	rs134079919	32108418	2.36531970975596	-0.002228	0.0007801	1	3
BovineHD0600026639	rs109549593	95868577	2.36527532641595	0.002318	0.0008116	1	3
BovineHD0600026640	rs110855721	95870602	2.36527532641595	0.002318	0.0008116	3	1
BovineHD0600026641	rs134114868	95871932	2.36527532641595	0.002318	0.0008116	1	3
BovineHD0600026642	rs135124996	95873210	2.36527532641595	0.002318	0.0008116	1	3
BovineHD0600026643	rs110881804	95874839	2.36527532641595	0.002318	0.0008116	3	1
BovineHD0600026644	rs109864288	95877194	2.36527532641595	0.002318	0.0008116	3	1
BovineHD0600026646	rs132874100	95879126	2.36527532641595	0.002318	0.0008116	1	3
BovineHD0600026647	rs136929780	95880304	2.36527532641595	0.002318	0.0008116	1	2
BovineHD0600026529	rs109328550	95456783	2.36527254729105	0.002439	0.0008537	1	3
BTB-01788050	rs42899713	1572842	2.36523352076922	0.002261	0.0007914	1	3
BovineHD0600004668	rs134942979	17089837	2.36050425285892	-0.002284	0.0008006	3	1
BovineHD0600024696	rs109408126	90183005	2.35817637855848	-0.002536	0.0008893	3	1
BovineHD0600025315	rs42553800	92230745	2.3557869882264	-0.002513	0.0008815	3	1
BovineHD0600025451	rs43475520	92628018	2.35575423964489	-0.002374	0.0008332	3	1
BovineHD0600027008	rs134055342	97274931	2.35568817357455	0.01194	0.004191	2	1
BovineHD0600015025	rs43138741	54788782	2.35336784924246	-0.003811	0.001338	3	1
Hapmap60022-ss46526536	rs41256838	92623916	2.353364268799	-0.002373	0.0008334	3	1
BovineHD0600025450	rs109060505	92626197	2.353364268799	-0.002373	0.0008334	2	1
BovineHD0600025452	rs43475527	92629433	2.353364268799	-0.002373	0.0008334	3	1
BovineHD0600025453	rs43475529	92629931	2.353364268799	-0.002373	0.0008334	3	1
BovineHD0600025455	rs43476238	92633119	2.353364268799	-0.002373	0.0008334	3	1
BovineHD0600025459	rs42760385	92658573	2.353364268799	-0.002373	0.0008334	2	1
BovineHD0600025213	rs42583536	91783354	2.35325439778013	-0.002291	0.0008044	1	3
BovineHD0600007729	rs133328721	27927608	2.35091255856192	-0.0024	0.0008434	2	1
BovineHD0600017566	rs109144889	63492070	2.34859664035023	0.002647	0.0009304	3	1
BovineHD0600024217	rs109301997	88542247	2.34854702142713	0.002327	0.0008178	3	1
BovineHD0600017148	rs43464695	62187723	2.34378353037105	0.002462	0.0008666	2	1
BovineHD0600025448	rs43476245	92622467	2.34141114930401	-0.00262	0.0009227	3	1
BovineHD0600025462	rs42760413	92675543	2.34141114930401	-0.00262	0.0009227	3	1
BovineHD0600029800	rs134109703	106196843	2.34140887646294	-0.002248	0.0007916	1	3
BTA-20584-no-rs	rs41623357	3780334	2.33901576140702	0.00336	0.001184	3	1
BovineHD0600020427	rs136309510	73386364	2.33897487052704	0.002647	0.0009328	3	1
BovineHD0600005772	rs109619818	20798195	2.33893606156353	-0.002233	0.0007869	3	1
BovineHD0600007792	rs111011520	28158163	2.33411503641066	-0.004833	0.001705	3	1
BovineHD0600020964	rs134311146	75294644	2.33185397992402	0.002281	0.0008052	1	3
BovineHD0600000106	rs42922669	560884	2.33178802359292	-0.002263	0.0007991	3	1
BovineHD0600000107	rs42922661	562452	2.33178802359292	-0.002263	0.0007991	3	1
BovineHD4100005253	rs110869423	82573841	2.32947537672702	-0.002509	0.0008866	2	1
BovineHD4100005254	rs109786908	82579538	2.32947537672702	-0.002509	0.0008866	3	1
BovineHD0600017118	rs43464071	62115177	2.32708841907837	0.003704	0.00131	3	1
BovineHD0600021107	rs136087444	75898616	2.32468969413671	-0.002306	0.0008158	3	1
BovineHD0600027255	rs43485171	98122479	2.3246549042001	-0.002239	0.0007922	1	3
BTA-76070-no-rs	rs41651324	78598487	2.32465431395589	0.002435	0.0008613	1	3
BovineHD0600022091	rs109611187	80045651	2.32228917471187	-0.002438	0.0008627	2	1
BovineHD0600024218	rs110613039	88548619	2.32224336676921	0.00231	0.0008176	3	1
BovineHD0600020071	rs110689529	72248621	2.3222067175003	-0.003046	0.001078	2	1
BovineHD4100005154	rs110028178	72253921	2.3222067175003	-0.003046	0.001078	3	1
BovineHD0600020077	rs109045437	72263310	2.3222067175003	-0.003046	0.001078	3	1
BovineHD4100005156	rs110131283	72264896	2.3222067175003	-0.003046	0.001078	3	1
BovineHD4100005157	rs110823244	72267250	2.3222067175003	-0.003046	0.001078	3	1
BovineHD0600017964	rs133866441	64820857	2.31990960054318	0.002786	0.0009867	3	1
BovineHD0600005999	rs137829939	21769608	2.31990788484209	0.002806	0.0009942	3	1
BovineHD0600022688	rs110759072	82087767	2.31990157627694	-0.002273	0.000805	3	1
BovineHD4100004308	rs29015320	23621943	2.31988636029158	-0.002485	0.0008802	2	1
BovineHD0600020699	rs110506427	74330581	2.31982040567498	0.00223	0.00079	1	3
BovineHD0600032893	rs136499101	115900743	2.3197838970138	-0.002599	0.0009208	3	1
BovineHD0600017145	rs43464655	62178967	2.31747438447489	0.002451	0.0008684	3	1
BovineHD0600017146	rs43464674	62184646	2.31747438447489	0.002451	0.0008684	1	3
BovineHD0600018325	rs133514552	66442771	2.31505474053229	0.002399	0.0008508	2	1
BovineHD0600006018	rs42960056	21828882	2.31504915928624	-0.002569	0.0009113	3	1
BovineHD0600015784	rs109979593	57669389	2.31278587476581	-0.004021	0.001427	3	1
BovineHD0600015786	rs137568872	57679318	2.31278587476581	-0.004021	0.001427	3	1
BovineHD0600028832	rs134005198	103627703	2.31264695136511	0.002454	0.0008711	1	3
BovineHD0600025211	rs42582491	91779436	2.31021550640738	-0.002268	0.0008056	1	3
BovineHD0600033052	rs136263976	116363218	2.30784867707181	-0.002497	0.0008873	3	1
BovineHD0600021626	rs133052708	77977304	2.30555818080226	-0.002227	0.000792	2	1
BovineHD0600024601	rs135618950	89677070	2.30554665424203	-0.003031	0.001077	3	1
BovineHD0600008522	rs109612700	30501008	2.30547427151438	0.002323	0.0008258	2	1
BovineHD0600008523	rs134890793	30501767	2.30547427151438	0.002323	0.0008258	1	3
BovineHD0600008524	rs136045271	30502409	2.30547427151438	0.002323	0.0008258	3	1
BovineHD0600008527	rs111015960	30504441	2.30547427151438	0.002323	0.0008258	1	3
BovineHD0600008529	rs133826727	30508018	2.30547427151438	0.002323	0.0008258	1	3
BovineHD0600006663	rs135583693	24105807	2.30545162579615	-0.002193	0.0007798	3	1
BovineHD4100004309	rs29023516	24111562	2.30545162579615	-0.002193	0.0007798	1	3
BovineHD0600006668	rs110259076	24129410	2.30545162579615	-0.002193	0.0007798	1	3
BovineHD0600006669	rs110142593	24130665	2.30545162579615	-0.002193	0.0007798	2	1
BovineHD4100005145	rs109282214	72220373	2.3031293450596	-0.00233	0.0008289	3	1
BovineHD0600020781	rs43473889	74693459	2.30309291139759	0.002191	0.0007795	1	3
BovineHD0600022770	rs110061925	82587025	2.30074318166735	-0.002467	0.0008782	3	1
BovineHD0600027106	rs136991618	97628440	2.29837800028247	0.002142	0.0007629	3	1
BovineHD0600024989	rs133787867	91200293	2.2982437130655	-0.00297	0.001058	3	1
BovineHD0600010833	rs110854803	39410541	2.2959288208779	-0.002523	0.0008992	3	1
BovineHD0600010834	rs109332180	39411876	2.2959288208779	-0.002523	0.0008992	3	1
BovineHD0600027050	rs42973002	97387053	2.29588453344262	-0.002944	0.001049	3	1
BovineHD0600026818	rs134341855	96440777	2.29359721038966	-0.002243	0.0008002	3	1
BovineHD0600024533	rs110584414	89406570	2.29356542236804	0.002469	0.0008809	3	1
BovineHD0600000105	rs42921837	553489	2.29349410713912	-0.002242	0.0007995	2	1
BovineHD0600026022	rs42824372	93873785	2.29119734386713	-0.002226	0.0007943	1	3
BovineHD0600001472	rs43446178	6817037	2.28872406976979	-0.006708	0.002396	3	1
BovineHD0600001476	rs42962958	6827360	2.28872406976979	-0.006708	0.002396	3	1
BovineHD0600008530	rs108951124	30509118	2.28870885433075	0.002313	0.0008261	1	3
BovineHD0600017113	rs43463616	62095176	2.28638775456263	0.003674	0.001313	3	1
BovineHD0600017115	rs136657846	62097116	2.28638775456263	0.003674	0.001313	2	1
BovineHD0600017116	rs43464033	62102167	2.28638775456263	0.003674	0.001313	3	1
BovineHD4100005081	rs41605230	62110472	2.28638775456263	0.003674	0.001313	3	1
BovineHD4100005082	rs29026818	62111761	2.28638775456263	0.003674	0.001313	2	1
BovineHD0600017119	rs109604130	62115857	2.28638775456263	0.003674	0.001313	3	1
BovineHD0600006528	rs110801880	23620301	2.28636396144327	-0.002463	0.0008803	3	1
BovineHD0600022028	rs133449754	79719269	2.28395134214477	0.002381	0.0008512	2	1
BovineHD0600013427	rs43462515	48800907	2.28392063735125	-0.002353	0.0008415	1	3
BovineHD0600008521	rs110102501	30497972	2.2839163760387	0.00231	0.0008261	3	1
BovineHD0600025217	rs133151973	91797487	2.28389359488774	-0.002245	0.0008028	1	3
BovineHD0600016886	rs110194432	61379097	2.28144774664507	-0.00233	0.0008336	1	3
BovineHD0600026024	rs134915091	93881052	2.27920942016116	-0.002224	0.0007965	1	3
BovineHD0600026025	rs42824361	93885777	2.27920942016116	-0.002224	0.0007965	1	3
BovineHD0600017952	rs135500498	64797588	2.27920013516853	-0.004167	0.001492	3	1
BovineHD0600027155	rs43479863	97792529	2.27917534324529	0.002301	0.0008239	2	1
BovineHD0600027700	rs42257574	99307188	2.27914554645462	-0.00227	0.000813	1	3
BovineHD0600018134	rs133175547	65621443	2.27909141027572	-0.002277	0.0008157	1	3
BovineHD0600032913	rs42164262	115951429	2.27672100720648	-0.002324	0.0008328	1	3
BovineHD0600000007	rs137630221	33839	2.27669525716643	0.002391	0.0008564	1	2
BovineHD0600000010	rs135995768	42964	2.27669525716643	0.002391	0.0008564	1	3
BovineHD0600001130	rs42405658	4288963	2.27668220501406	-0.002647	0.0009483	3	1
BovineHD0600026474	rs109984149	95308689	2.26956327870192	0.002287	0.0008207	1	3
BovineHD0600032213	rs135090704	113820551	2.2694614873862	-0.002382	0.0008551	3	1
BovineHD0600027146	rs135791653	97755919	2.26719614694096	0.002282	0.0008198	3	1
BovineHD0600033597	rs109211330	117942392	2.26233005743733	-0.002225	0.0008	3	1
BovineHD0600025047	rs110502790	91352639	2.25760679225267	0.002171	0.0007818	1	3
BovineHD0600016615	rs134278937	60408771	2.25758071371684	-0.002326	0.0008377	3	1
BovineHD0600020540	rs137603009	73732119	2.25756279808704	0.002709	0.0009756	3	1
BovineHD0600020602	rs134020122	74005837	2.25270768568314	-0.002196	0.0007919	1	3
BovineHD0600018042	rs137151267	65139413	2.25035513211931	-0.002299	0.0008296	1	3
BovineHD0600017438	rs136907596	63093320	2.24799502207972	-0.002345	0.0008467	3	1
BovineHD0600000109	rs42922635	566676	2.24792773032606	-0.00223	0.000805	3	1
BovineHD0600000074	rs42579712	421250	2.24790072627149	0.002381	0.0008597	3	1
BovineHD0600000076	rs42579723	423033	2.24790072627149	0.002381	0.0008597	1	2
BovineHD0600000088	rs42579653	462518	2.24790072627149	0.002381	0.0008597	3	1
BovineHD0600000089	rs42579665	464460	2.24790072627149	0.002381	0.0008597	1	2
BTA-94560-no-rs	rs41596544	469898	2.24790072627149	0.002381	0.0008597	1	3
BovineHD0600019329	rs110086725	69886267	2.24560091659985	0.002892	0.001045	3	1
BovineHD0600021823	rs133007530	78852933	2.24558538289528	0.002214	0.0007997	3	1
BovineHD0600017800	rs42435364	64443665	2.24556664869284	-0.002179	0.0007876	1	3
BovineHD0600026098	rs137545431	94128859	2.2455474654974	0.002205	0.0007967	1	3
BovineHD0600020844	rs136426927	74936181	2.24323843328203	0.002363	0.000854	3	1
BovineHD0600000394	rs42899718	1577902	2.24312434073277	0.0022	0.0007956	1	2
BovineHD0600032895	rs134946409	115904386	2.24308536586598	-0.002714	0.0009811	2	1
BovineHD0600021825	rs135468516	78862493	2.2407893394988	0.002195	0.0007941	3	1
BovineHD0600016674	rs134624145	60672292	2.24076541624627	0.002275	0.0008231	2	1
BovineHD0600007728	rs109567435	27925267	2.24073548381867	-0.002321	0.00084	3	1
BovineHD0600024358	rs133958350	88927563	2.2407256704775	-0.003293	0.001192	3	1
BovineHD0600014272	rs110801737	51762839	2.23836120333511	-0.00575	0.002082	3	1
BovineHD0600019765	rs133371110	70994723	2.23833416309013	-0.002306	0.0008346	3	1
BovineHD0600019766	rs137260120	70995843	2.23833416309013	-0.002306	0.0008346	3	1
BovineHD0600027142	rs110226104	97736171	2.23828044660159	0.00261	0.000945	3	1
BovineHD0600014900	rs133721485	54266565	2.23593340148325	-0.002734	0.0009901	3	1
BovineHD0600014903	rs109164667	54281365	2.23593340148325	-0.002734	0.0009901	3	1
BovineHD0600018363	rs137157928	66551510	2.23120263390104	-0.003529	0.00128	3	1
BovineHD0600026765	rs109678129	96209498	2.23117878114435	0.002475	0.000898	1	3
BovineHD0600024568	rs109363597	89542654	2.2287701971247	0.002209	0.0008017	3	1
BovineHD0600013999	rs109872825	50815600	2.22867426877485	-0.003256	0.001181	3	1
BovineHD0600027162	rs135591562	97817952	2.22638739267748	0.002538	0.0009217	3	1
BovineHD0600025403	rs109599740	92521347	2.22637817798326	-0.002355	0.0008555	3	1
BovineHD0600024471	rs108989267	89257676	2.2263763272535	0.002293	0.0008327	3	1
BovineHD0600018136	rs136040229	65627499	2.22629448300637	-0.002245	0.0008154	1	2
BovineHD0600027040	rs42901342	97339709	2.22398878728896	0.003291	0.001196	3	1
BovineHD0600024093	rs110091883	88112377	2.22397620809513	0.003067	0.001114	3	1
BovineHD0600025276	rs43479292	92072505	2.22390164013766	0.002251	0.0008179	1	3
BovineHD0600020185	rs134910426	72708333	2.22153812379773	-0.002318	0.000843	1	3
BovineHD0600022763	rs109050901	82547073	2.2191990206797	-0.002627	0.0009562	3	1
BovineHD0600008531	rs109082489	30509725	2.21911484003005	0.002268	0.0008255	3	1
BovineHD0600024539	rs108955040	89433648	2.21911429375642	0.002862	0.001041	1	3
BovineHD0600024540	rs110422917	89435240	2.21911429375642	0.002862	0.001041	1	3
BTA-76499-no-rs	rs41597186	62018146	2.21674649972772	-0.002813	0.001025	3	1
BovineHD0600019387	rs109299176	70074322	2.21437057475772	0.002832	0.001032	3	1
BovineHD0600027806	rs134680553	99699398	2.21432679160309	0.002288	0.0008335	1	3
BovineHD0600000055	rs42688675	295961	2.21427214149775	0.002348	0.0008555	3	1
BovineHD0600025077	rs42607598	91432294	2.21190019203827	-0.002155	0.0007857	2	1
BovineHD0600001330	rs133657677	5055597	2.20947716909301	-0.003158	0.001152	3	1
BovineHD0600022684	rs109739495	82048527	2.20712675670607	-0.002179	0.0007956	1	3
BovineHD0600022686	rs134389541	82060823	2.20712675670607	-0.002179	0.0007956	2	1
BTB-01421603	rs42541530	55616565	2.20478288452891	0.00262	0.0009569	3	1
BovineHD0600020247	rs135667685	72867224	2.20474363085675	0.002216	0.0008097	1	2
BovineHD0600019796	rs132989772	71077959	2.20468078755401	-0.002549	0.0009313	3	1
BTB-01458572	rs42581544	91106000	2.2023141966193	-0.002105	0.0007697	1	3
BovineHD0600019764	rs137655744	70993859	2.19987337013807	-0.002282	0.0008348	3	1
BovineHD0600014326	rs42474481	51933161	2.19749108580818	-0.002429	0.0008894	3	1
BovineHD0600027915	rs137635775	100038408	2.19507078566916	0.002132	0.0007809	3	1
BTB-01812945	rs42921856	551383	2.1950503046496	0.002168	0.000794	1	3
BovineHD0600020685	rs110293605	74306726	2.19502602745262	0.003349	0.001227	3	1
BovineHD0600008525	rs136916895	30503179	2.19265225436885	0.002258	0.0008276	3	1
BovineHD0600019908	rs109335734	71463666	2.19032912000384	-0.002616	0.00096	3	1
BovineHD0600026763	rs109902182	96200891	2.19029595599389	0.002447	0.0008978	3	1
BovineHD0600027052	rs42901331	97395457	2.19023990602825	-0.002858	0.001049	3	1
BovineHD0600027053	rs42900228	97399501	2.19023990602825	-0.002858	0.001049	3	1
BovineHD0600025309	rs42553774	92197053	2.18792087096918	-0.002399	0.0008808	2	1
BovineHD0600025316	rs134721086	92236384	2.18792087096918	-0.002399	0.0008808	3	1
BovineHD0600025435	rs43476277	92589764	2.18789895488893	-0.002331	0.0008557	3	1
BovineHD0600004993	rs134056445	18268080	2.18785569683688	0.002383	0.0008747	3	1
BovineHD0600019804	rs134503808	71099891	2.1853931781353	-0.00377	0.001385	3	1
BovineHD0600019805	rs136119592	71101998	2.1853931781353	-0.00377	0.001385	2	1
BovineHD0600019806	rs110356235	71105493	2.1853931781353	-0.00377	0.001385	2	1
BovineHD0600019808	rs110243809	71109518	2.1853931781353	-0.00377	0.001385	3	1
BovineHD0600027712	rs134531692	99357879	2.18300017281642	-0.002264	0.0008322	3	1
BovineHD0600024982	rs110769829	91167807	2.18067035035626	0.003218	0.001184	3	1
BovineHD0600000964	rs42831632	3687017	2.18065538017053	0.003239	0.001191	2	1
BovineHD0600000976	rs42900130	3731998	2.18065538017053	0.003239	0.001191	3	1
BovineHD0600000984	rs43763048	3764600	2.18065538017053	0.003239	0.001191	3	1
BovineHD0600022027	rs135349282	79718453	2.18065103351322	0.002311	0.00085	2	1
BovineHD0600000043	rs42636424	230165	2.18058892780372	0.002328	0.000856	1	2
BovineHD0600005766	rs110532596	20791848	2.18057641016503	-0.002152	0.0007915	1	3
BovineHD0600005767	rs109960608	20793003	2.18057641016503	-0.002152	0.0007915	3	1
BovineHD0600001460	rs110274506	6789852	2.18053064571743	-0.00217	0.0007981	3	1
BovineHD0600001461	rs43446151	6792008	2.18053064571743	-0.00217	0.0007981	1	3
Hapmap39780-BTA-78179	rs41591006	23565493	2.17821841395201	0.002178	0.0008018	2	1
BovineHD0600032985	rs135243677	116096254	2.1758755115218	-0.002276	0.0008383	1	2
BovineHD0600005705	rs135274871	20614573	2.17582939850148	0.00214	0.0007882	1	2
BovineHD0600008048	rs134034059	28929797	2.17582452988159	-0.002181	0.0008031	3	1
BovineHD0600000030	rs42637108	189098	2.17576782905067	0.002336	0.0008605	1	3
BovineHD0600012779	rs135839099	46824015	2.17343280642671	-0.002411	0.0008891	3	1
BovineHD0600022026	rs134119633	79716360	2.17342461252056	0.002305	0.0008495	3	1
BovineHD0600022912	rs109735408	83272207	2.17105307995687	-0.002949	0.001088	3	1
BovineHD0600027605	rs43482301	99118063	2.17104732625292	-0.002149	0.0007927	3	1
BovineHD0600017669	rs109057263	63825264	2.17101789710187	-0.002334	0.0008611	1	3
BovineHD0600017676	rs136203157	63857391	2.17101789710187	-0.002334	0.0008611	1	3
BovineHD0600006066	rs133310527	21962497	2.17096429960337	-0.002872	0.00106	3	1
BovineHD0600006067	rs137308651	21965780	2.17096429960337	-0.002872	0.00106	1	3
BovineHD0600027713	rs110071910	99358347	2.16854881686599	-0.002254	0.0008318	3	1
BovineHD0600017536	rs110570370	63390062	2.16620986827305	0.002314	0.0008549	3	1
BovineHD0600023777	rs109008077	86620480	2.16620294640259	-0.002207	0.0008155	1	2
BovineHD0600021248	rs132808341	76508150	2.16381027413566	-0.00215	0.0007944	3	1
BovineHD0600018364	rs135655757	66553015	2.16141672969566	-0.003468	0.001283	3	1
BovineHD0600018365	rs132708754	66554508	2.16141672969566	-0.003468	0.001283	2	1
BovineHD0600018366	rs134846760	66555545	2.16141672969566	-0.003468	0.001283	3	1
BovineHD0600018367	rs136319273	66564975	2.16141672969566	-0.003468	0.001283	3	1
BovineHD0600029073	rs43482996	104308528	2.16138791608865	-0.002091	0.0007734	3	1
BovineHD0600000987	rs43175035	3770554	2.16138168854748	0.00321	0.001187	3	1
Hapmap29639-BTC-041962	rs109257963	71350048	2.16137601499101	0.00213	0.0007878	4	1
BovineHD0600021280	rs110383176	76649555	2.16136120883349	0.002232	0.0008252	1	2
BovineHD0600021281	rs136125290	76654994	2.16136120883349	0.002232	0.0008252	3	1
BovineHD0600021282	rs41669592	76663173	2.16136120883349	0.002232	0.0008252	2	1
BovineHD0600018624	rs135025406	67448054	2.15900153624546	0.002824	0.001046	1	3
BovineHD0600029338	rs42326866	104940995	2.15657129167561	0.002221	0.0008225	3	1
BovineHD0600027169	rs134515580	97854169	2.15656305908766	-0.002164	0.0008018	1	3
BovineHD0600025002	rs134183486	91254483	2.15653659188399	0.002166	0.0008021	1	3
BovineHD0600021099	rs110124816	75855767	2.15177953552343	-0.002139	0.0007932	1	2
BovineHD0600032886	rs109014095	115880702	2.15164186695198	-0.002645	0.0009809	3	1
BovineHD0600032887	rs109584902	115882478	2.15164186695198	-0.002645	0.0009809	3	1
BovineHD0600032888	rs109372698	115890034	2.15164186695198	-0.002645	0.0009809	3	1
BovineHD4100005633	rs29020743	115891609	2.15164186695198	-0.002645	0.0009809	3	1
BovineHD0600032890	rs110266612	115895705	2.15164186695198	-0.002645	0.0009809	3	1
BovineHD4100005635	rs41590759	115897199	2.15164186695198	-0.002645	0.0009809	3	1
BovineHD0600022025	rs132945374	79715292	2.14931744256075	0.002288	0.0008494	3	1
BovineHD0600005482	rs41595768	19883704	2.14693029251064	0.002116	0.0007859	3	1
BTB-00273855	rs43482268	99128925	2.14686669989462	0.00225	0.0008356	1	3
BovineHD0600027614	rs43482255	99133635	2.14686669989462	0.00225	0.0008356	1	3
BovineHD0600020079	rs109228999	72281488	2.14685618923255	-0.002904	0.001079	3	1
BovineHD0600018482	rs42370135	66987266	2.14446460269941	0.00226	0.0008401	1	2
BovineHD0600000069	rs42977486	379850	2.14444790990844	-0.002157	0.0008015	2	1
BovineHD0600020518	rs43472291	73647694	2.14208319361133	-0.002678	0.0009958	3	1
BovineHD0600026563	rs43479063	95576613	2.14206381245052	0.002133	0.0007933	3	1
BovineHD0600032908	rs137645307	115937415	2.14204369676361	-0.002239	0.0008328	1	3
BovineHD0600017568	rs110805495	63495531	2.13967072680751	0.00237	0.0008817	3	1
BovineHD0600006521	rs135678773	23602164	2.13964767176093	0.00225	0.0008376	1	3
BovineHD0600028140	rs110247722	100824328	2.13726419830237	0.002085	0.0007768	2	1
BovineHD0600028141	rs109183204	100829143	2.13726419830237	0.002085	0.0007768	2	1
[truncated: 24,740 more rows]

## Sheet: CM2
Additional File 4
Results for single marker association analyses on BTA6 markers from the Bovine HD chip and CM2
SNP	rs number	BP	minus log10(p-value)	effect	se	A1	A2
BovineHD0600024950	rs134059278	91093171	4.25319859529345	0.004739	0.001174	3	1
BovineHD0600029091	rs110545897	104359647	3.76566667701018	-0.001908	0.0005067	3	1
BovineHD0600012559	rs109356808	46137310	3.65369237047031	-0.001534	0.0004148	2	1
BovineHD0600012560	rs109366171	46138077	3.65369237047031	-0.001534	0.0004148	2	1
BovineHD0600012556	rs108962267	46126960	3.53172985315406	-0.001524	0.0004202	1	3
ARS-BFGL-NGS-10480	rs110812344	106158668	3.44867819456371	-0.001812	0.0005067	2	1
BovineHD0600012851	rs135967190	46952659	3.22204680195665	-0.001355	0.0003945	1	2
BovineHD4100005369	rs41589024	94635708	3.13859737603001	0.001586	0.0004687	3	1
Hapmap47733-BTA-77738	rs41655065	106129184	3.13374330382494	-0.001563	0.0004623	3	1
BovineHD0600029077	rs43483746	104320493	3.10782356713572	-0.001642	0.000488	1	2
BovineHD0600013063	rs136340248	47737594	3.08666334225868	-0.001619	0.0004833	3	1
BovineHD0600013068	rs134754676	47748403	3.08183805442206	-0.001374	0.0004104	1	3
BovineHD0600012339	rs135887004	45303242	3.06078866640542	-0.001342	0.0004025	3	1
BovineHD0600012340	rs110556942	45303861	3.06078866640542	-0.001342	0.0004025	1	3
ARS-BFGL-NGS-112781	rs109683796	45479538	3.05294419922169	-0.00176	0.0005287	1	3
Hapmap32217-BTC-039812	rs109702548	45300844	3.01185271602789	-0.001328	0.0004021	1	3
BovineHD4100004899	rs109609303	45308270	2.99786338505083	-0.001326	0.0004024	2	1
BovineHD0600030197	rs43755627	107333124	2.93627667222234	0.002645	0.000813	3	1
BovineHD0600012369	rs111021012	45423212	2.89580908529989	-0.001437	0.0004453	1	3
BovineHD0600017592	rs134926136	63564679	2.89401843353492	0.001621	0.0005026	3	1
BovineHD0600029713	rs109509491	105894134	2.87018498645057	-0.001317	0.0004103	1	3
BovineHD0600029714	rs133441304	105896583	2.87018498645057	-0.001317	0.0004103	3	1
BovineHD0600004650	rs133676590	17003149	2.86295208738913	0.001234	0.000385	1	3
BovineHD0600004646	rs17871531	16982670	2.86060058779944	0.001234	0.0003852	3	1
BovineHD0600012325	rs110689609	45217813	2.85798922770381	0.00128	0.0003996	2	1
BovineHD0600012813	rs109587194	46891562	2.85136733942333	-0.001308	0.0004093	1	3
BovineHD0600000766	rs43447176	3045496	2.83486897463688	0.001896	0.0005952	3	1
BovineHD0600014904	rs109103288	54285683	2.82808974011848	0.001286	0.0004043	2	1
BovineHD0600014905	rs133013208	54289810	2.82808974011848	0.001286	0.0004043	1	3
BovineHD0600020867	rs137029235	74978379	2.82546563706465	-0.001264	0.0003976	1	3
BovineHD0600009473	rs110858311	33897546	2.82525859304659	0.002247	0.0007068	3	1
BovineHD0600020981	rs133890939	75362813	2.81624868500834	-0.001253	0.0003947	3	1
BovineHD0600019096	rs110861883	69162073	2.81191466655891	0.001421	0.0004482	3	1
BovineHD0600004669	rs43106855	17092162	2.80958262945427	-0.001233	0.000389	3	1
BovineHD0600029747	rs134517357	106012708	2.80204397637255	-0.001356	0.0004285	1	3
BovineHD0600029748	rs135876845	106013559	2.80204397637255	-0.001356	0.0004285	1	3
ARS-BFGL-NGS-40736	rs109188808	106090600	2.78331038852026	-0.001657	0.0005258	3	1
BovineHD0600026030	rs110768378	93900416	2.77689339208682	0.005087	0.001617	3	1
BovineHD0600012341	rs134502098	45309301	2.77333437183884	-0.001262	0.0004013	2	1
BovineHD0600012977	rs136326333	47450545	2.76418506427242	-0.001321	0.0004209	2	1
ARS-BFGL-NGS-101749	rs110174414	4076731	2.76251848842342	-0.001227	0.0003911	1	2
BTA-12570-no-rs	rs29024522	91066150	2.75573806320305	0.005023	0.001603	3	1
BovineHD0600029750	rs135274678	106015340	2.75034491521262	-0.001342	0.0004289	1	3
BovineHD0600029718	rs110318499	105917613	2.7456943940461	-0.001347	0.0004311	2	1
BovineHD0600000750	rs109386510	2998027	2.73859642400616	0.001852	0.0005934	3	1
BovineHD0600000751	rs43447799	2998606	2.73859642400616	0.001852	0.0005934	3	1
BovineHD0600000752	rs43447815	3001129	2.73859642400616	0.001852	0.0005934	3	1
BovineHD0600000754	rs134735016	3002810	2.73859642400616	0.001852	0.0005934	3	1
BovineHD0600000755	rs43447830	3004083	2.73859642400616	0.001852	0.0005934	3	1
BovineHD0600000757	rs137205565	3007736	2.73859642400616	0.001852	0.0005934	3	1
BovineHD0600000760	rs43447229	3016178	2.73859642400616	0.001852	0.0005934	3	1
ARS-BFGL-NGS-36173	rs109016118	104587477	2.72411590841415	-0.001492	0.0004794	3	1
BovineHD4100005320	rs133035102	87311202	2.71985923565136	0.002078	0.0006686	3	1
BovineHD0600012342	rs133458924	45310059	2.70985325932376	-0.001244	0.0004012	1	3
BovineHD0600012343	rs108997482	45311642	2.70750079215453	-0.001244	0.0004011	3	1
BovineHD0600012345	rs137011256	45313422	2.70750079215453	-0.001244	0.0004011	2	1
BovineHD0600012346	rs133438467	45314103	2.70750079215453	-0.001244	0.0004011	3	1
BovineHD0600012347	rs137294041	45316292	2.70750079215453	-0.001244	0.0004011	1	3
BovineHD0600023876	rs132914192	87105831	2.69879908056904	0.001789	0.0005785	1	3
BovineHD0600029726	rs110131986	105942661	2.65632782340738	-0.001331	0.0004344	1	3
BovineHD0600004231	rs136918103	15609232	2.6491400595348	-0.001799	0.0005883	3	1
BovineHD0600013284	rs109213937	48328031	2.6350037722457	-0.001377	0.0004514	1	3
BovineHD0600029717	rs136764993	105915082	2.63035163150471	-0.001325	0.0004348	3	1
BovineHD0600029719	rs110630421	105919413	2.63035163150471	-0.001325	0.0004348	2	1
BovineHD0600029721	rs110615150	105927946	2.63035163150471	-0.001325	0.0004348	2	1
BovineHD0600029722	rs136448321	105930119	2.63035163150471	-0.001325	0.0004348	3	1
BovineHD0600029723	rs133843000	105932673	2.63035163150471	-0.001325	0.0004348	1	3
BovineHD0600029725	rs135974381	105936799	2.62784454841896	-0.001261	0.0004143	2	1
BovineHD0600019094	rs134827816	69160644	2.6046711263093	0.001244	0.0004109	3	1
BovineHD0600034700	rs132752800	51951522	2.60195479524585	0.001633	0.0005396	3	1
BovineHD0600026172	rs133355520	94426934	2.58291867894311	0.002412	0.0008005	2	1
BovineHD0600025819	rs137472066	93335275	2.57903634022533	0.003267	0.001086	3	1
BovineHD0600012860	rs109348633	46986646	2.57835757324691	-0.001329	0.0004416	1	3
BovineHD0600029534	rs135628942	105303409	2.57344814272257	-0.001267	0.0004213	1	3
BTB-01978479	rs43082958	67286349	2.56180179967331	-0.001217	0.0004059	2	1
BovineHD0600018585	rs43082964	67290024	2.56180179967331	-0.001217	0.0004059	3	1
BovineHD0600004516	rs136598113	16685742	2.55899910994442	-0.001183	0.0003946	1	3
BovineHD0600004517	rs134100237	16691372	2.55899910994442	-0.001183	0.0003946	1	3
BovineHD0600024135	rs43474156	88264152	2.54507900996241	-0.001598	0.0005349	3	1
BovineHD0600012518	rs109390993	46013132	2.542633003881	-0.001393	0.0004666	1	3
BovineHD0600012944	rs135133406	47299181	2.53061886731253	-0.001226	0.0004121	1	3
BovineHD0600012946	rs109108333	47307796	2.53061886731253	-0.001226	0.0004121	1	2
BovineHD0600029743	rs136757912	105999019	2.52616094587446	-0.00141	0.0004741	3	1
BovineHD0600014331	rs135792583	51954216	2.51434171588844	0.00158	0.0005328	3	1
BovineHD0600014333	rs137256029	51960004	2.51434171588844	0.00158	0.0005328	3	1
BovineHD0600014334	rs136197218	51967625	2.51434171588844	0.00158	0.0005328	3	1
BovineHD0600029554	rs132940888	105357726	2.51164381643652	-0.001438	0.0004854	1	3
BovineHD4100005327	rs43703017	87390632	2.50241597292256	0.002119	0.000717	3	1
BovineHD0600012967	rs133652610	47403355	2.49759405612669	-0.001167	0.0003951	1	3
BovineHD0600023198	rs135432960	84303844	2.49080681390318	0.001618	0.000549	3	1
BovineHD0600012333	rs110703707	45277025	2.48768256731799	-0.001189	0.0004035	2	1
BovineHD0600012334	rs110996378	45278812	2.48768256731799	-0.001189	0.0004035	1	3
BovineHD4100004897	rs109712669	45283038	2.48768256731799	-0.001189	0.0004035	3	1
BovineHD0600004654	rs109879516	17032163	2.48319740866591	-0.001198	0.000407	1	3
BovineHD0600029566	rs110843643	105391558	2.48319177786023	-0.001426	0.0004848	3	1
BovineHD0600004505	rs134543847	16654679	2.48312633126384	-0.00116	0.000394	1	3
BovineHD0600012306	rs110596001	45106704	2.47372454573011	0.00115	0.0003917	3	1
BovineHD0600021283	rs109918835	76668060	2.473578549699	-0.001325	0.0004514	1	3
BovineHD0600019095	rs109505681	69161385	2.46715340227024	0.001157	0.0003949	2	1
BovineHD0600012974	rs110998163	47435696	2.45960225947688	-0.001155	0.000395	1	3
BovineHD4100004883	rs136029079	45191402	2.45692148359073	-0.001159	0.0003965	1	3
BovineHD4100004884	rs110865628	45192576	2.45692148359073	-0.001159	0.0003965	1	3
BovineHD0600012323	rs109192938	45194635	2.45692148359073	-0.001159	0.0003965	1	3
BovineHD0600012324	rs109369885	45196542	2.45692148359073	-0.001159	0.0003965	1	3
BovineHD0600004518	rs135934077	16692486	2.45461273847567	-0.001151	0.0003939	1	2
BovineHD0600020840	rs137270213	74921437	2.44579382952238	0.001374	0.0004714	3	1
BovineHD0600019092	rs136269036	69152121	2.44337510769116	0.00115	0.0003949	3	1
BovineHD0600019093	rs132636597	69155808	2.44337510769116	0.00115	0.0003949	3	1
BovineHD0600029603	rs110232511	105496741	2.44079227441441	0.001134	0.0003896	2	1
BovineHD0600012848	rs135184995	46947712	2.4403188011856	-0.001212	0.0004164	1	3
BovineHD0600020494	rs134406330	73606433	2.43352360037096	0.001462	0.0005031	2	1
BovineHD0600029526	rs43031969	105293685	2.43336287250056	-0.001444	0.0004965	1	3
BovineHD0600017632	rs136245330	63699957	2.42898356652486	0.001586	0.0005465	3	1
BovineHD0600025830	rs109261658	93368113	2.41756023371317	0.003173	0.001096	3	1
BovineHD0600025838	rs110090222	93393456	2.41756023371317	0.003173	0.001096	3	1
BovineHD0600020835	rs43471297	74904635	2.41483995159926	0.001287	0.0004446	3	1
BovineHD0600021022	rs135587800	75558194	2.4073481242982	-0.001267	0.000439	3	1
BovineHD0600009475	rs133001647	33902094	2.40011012862526	0.001967	0.0006825	3	1
BovineHD0600012858	rs109060163	46980760	2.39315856703182	-0.001278	0.000444	1	3
BovineHD0600012859	rs134274816	46982055	2.39315856703182	-0.001278	0.000444	1	3
BovineHD0600012310	rs137438356	45133279	2.38558653814625	-0.00114	0.0003969	1	2
BovineHD0600012311	rs133014876	45134374	2.38558374730989	-0.001141	0.000397	2	1
Hapmap30420-BTC-039335	rs109279094	45175137	2.38314890331506	-0.001138	0.0003966	1	3
BovineHD4100004882	rs109076376	45184056	2.38314890331506	-0.001138	0.0003966	1	3
BovineHD0600020492	rs110028256	73603514	2.3764738048856	0.001334	0.0004657	1	3
BovineHD0600029729	rs110065366	105955371	2.37409085779785	-0.001373	0.0004794	1	2
BovineHD0600029549	rs43489156	105343536	2.36922034518748	-0.001313	0.0004591	1	3
BTB-01947097	rs43058181	7587776	2.36658863797368	0.001132	0.000396	3	1
BovineHD0600024294	rs137023501	88735599	2.36442204052964	-0.001222	0.0004277	3	1
BovineHD0600029415	rs136671192	105074173	2.36434508304096	-0.00131	0.0004587	3	1
BovineHD4100004886	rs110514067	45210429	2.36409159436242	-0.001132	0.0003963	1	3
BovineHD4100004887	rs136680028	45213279	2.36409159436242	-0.001132	0.0003963	1	2
BovineHD0600014298	rs109090061	51879523	2.35747586161751	0.001446	0.0005072	2	1
BovineHD0600014299	rs109956230	51882801	2.35747586161751	0.001446	0.0005072	1	3
BovineHD0600014300	rs110361637	51887045	2.35747586161751	0.001446	0.0005072	3	1
BovineHD0600009474	rs135277650	33900073	2.35004043264501	0.001938	0.0006809	3	1
BovineHD0600012797	rs132792874	46862291	2.3426470600846	-0.001219	0.0004291	1	3
BovineHD0600022399	rs42571607	81304945	2.32145024210949	0.00148	0.0005241	3	1
BovineHD0600032292	rs43215041	114024996	2.32139478573768	0.001162	0.0004113	1	3
BovineHD0600032293	rs136216757	114026719	2.32139478573768	0.001162	0.0004113	1	3
BovineHD0600032295	rs42236153	114030808	2.32139478573768	0.001162	0.0004113	1	3
BTB-01080238	rs42236164	114040338	2.32139478573768	0.001162	0.0004113	1	3
BovineHD0600010233	rs136765231	36732127	2.30942210331985	-0.001076	0.0003819	3	1
BovineHD0600010234	rs134723015	36734077	2.30942210331985	-0.001076	0.0003819	1	3
BovineHD0600010236	rs137815761	36736949	2.30942210331985	-0.001076	0.0003819	1	3
BovineHD0600010232	rs135862144	36729740	2.30702797629514	-0.001075	0.0003821	3	1
BovineHD4100004847	rs43461080	44737952	2.30471361267595	-0.001147	0.0004078	1	3
BovineHD0600024884	rs133586557	90863255	2.30208336693119	-0.001104	0.0003929	3	1
BovineHD4100005341	rs41654951	90865507	2.30208336693119	-0.001104	0.0003929	3	1
BovineHD0600012793	rs108994042	46855831	2.29723536589433	-0.001205	0.0004291	1	3
BovineHD0600012969	rs136710075	47413422	2.29500448525894	-0.001107	0.0003947	1	2
BovineHD0600018906	rs109438175	68535840	2.29047781720018	0.00107	0.0003818	1	3
BovineHD0600022690	rs110775587	82100280	2.28774064398766	0.001606	0.0005733	3	1
BovineHD0600012798	rs134711630	46863016	2.28526679113805	-0.001201	0.0004294	1	3
BovineHD0600024251	rs132726233	88623548	2.28084574173266	0.002625	0.0009397	1	3
BovineHD0600024252	rs134049534	88624584	2.28084574173266	0.002625	0.0009397	1	3
BovineHD0600024254	rs110611383	88626021	2.28084574173266	0.002625	0.0009397	1	3
BovineHD0600024257	rs135573628	88628565	2.28084574173266	0.002625	0.0009397	3	1
BovineHD0600017595	rs110341880	63573410	2.27843498105508	0.00123	0.0004404	3	1
BovineHD0600017597	rs109078955	63576270	2.27843498105508	0.00123	0.0004404	3	1
BovineHD0600017598	rs110639283	63577321	2.27843498105508	0.00123	0.0004404	3	1
BovineHD0600012527	rs109681135	46049345	2.26888120508426	-0.001348	0.000484	1	3
BovineHD0600012539	rs110746253	46081973	2.26888120508426	-0.001348	0.000484	3	1
BovineHD0600006614	rs136865783	23913205	2.2684465183876	0.001079	0.0003873	3	1
BovineHD0600025622	rs43478182	92967970	2.26635894894264	0.006373	0.002289	3	1
BovineHD0600021296	rs137626762	76740447	2.26617414138594	-0.001237	0.0004443	2	1
BovineHD0600021297	rs132954142	76744247	2.26617414138594	-0.001237	0.0004443	3	1
BovineHD0600021299	rs110919628	76760486	2.26617414138594	-0.001237	0.0004443	3	1
BovineHD0600021301	rs110674335	76765112	2.26617414138594	-0.001237	0.0004443	1	3
BovineHD0600013292	rs110751114	48367561	2.26170349848489	-0.001225	0.0004405	3	1
BovineHD0600024881	rs134177835	90857322	2.25898896662955	-0.001091	0.0003928	2	1
BovineHD0600013285	rs108988480	48329901	2.25690893559237	-0.001223	0.0004405	1	3
BovineHD0600012209	rs133364594	44678340	2.25681950498356	-0.001121	0.0004037	1	3
BovineHD0600017570	rs137484578	63500195	2.24974679725274	0.00137	0.0004944	3	1
BovineHD0600020818	rs134005723	74830537	2.24737670037951	0.001389	0.0005014	3	1
BovineHD0600019407	rs109555962	70144186	2.24732876819526	0.001068	0.0003854	1	3
Hapmap30691-BTC-038216	rs43462298	44763284	2.24240377172862	-0.001135	0.0004101	1	3
BovineHD0600009854	rs109345832	35430309	2.24240106490485	-0.002414	0.0008729	2	1
BovineHD0600017566	rs109144889	63492070	2.23052093821141	0.001274	0.0004622	3	1
BovineHD0600019934	rs134094726	71566003	2.23039063943087	0.001208	0.0004382	2	1
BovineHD0600019935	rs135618804	71567697	2.23039063943087	0.001208	0.0004382	2	1
Hapmap59740-rs29016956	rs29016956	71579177	2.23039063943087	0.001208	0.0004382	3	1
BovineHD0600019937	rs137253182	71582354	2.23039063943087	0.001208	0.0004382	2	1
BovineHD0600026170	rs134879416	94416087	2.22561057048006	0.002211	0.0008033	3	1
BovineHD0600026171	rs137816341	94421681	2.22561057048006	0.002211	0.0008033	3	1
ARS-BFGL-NGS-119791	rs109633400	94439594	2.22561057048006	0.002211	0.0008033	3	1
BovineHD0600018901	rs109885972	68507523	2.22334629982564	0.001052	0.0003822	1	2
BovineHD0600022691	rs110791784	82103638	2.22300740686119	0.001579	0.0005739	3	1
BovineHD0600022692	rs133554793	82104461	2.22300740686119	0.001579	0.0005739	3	1
BovineHD0600022693	rs135258934	82105168	2.22300740686119	0.001579	0.0005739	2	1
BovineHD0600022694	rs136237297	82106622	2.22300740686119	0.001579	0.0005739	3	1
BovineHD4100005220	rs41654408	82108611	2.22300740686119	0.001579	0.0005739	3	1
BovineHD0600019787	rs109894407	71044403	2.22072766778611	-0.00107	0.0003891	1	3
BovineHD0600026509	rs109410594	95421743	2.21837061573861	-0.001516	0.0005516	3	1
BovineHD0600026515	rs43726892	95428972	2.21837061573861	-0.001516	0.0005516	2	1
BovineHD0600026518	rs109521862	95433091	2.21837061573861	-0.001516	0.0005516	3	1
BovineHD0600012530	rs110867956	46059820	2.2112866960686	-0.001326	0.0004838	1	3
BovineHD0600013282	rs109449154	48323150	2.20642477423701	-0.001236	0.0004513	1	3
BovineHD4100004224	rs41652875	7529696	2.20606579035304	0.001249	0.0004561	3	1
BovineHD0600018792	rs110572030	68003138	2.20410907533251	0.001521	0.0005559	3	1
BovineHD0600029703	rs133948944	105855120	2.20407599438739	-0.001261	0.000461	3	1
BovineHD0600022007	rs134529569	79639309	2.20390038200353	0.001106	0.0004042	1	3
BovineHD0600013291	rs109787207	48358970	2.20155290198849	-0.001224	0.0004473	1	3
BovineHD0600026519	rs43480539	95436532	2.20131013048865	-0.001587	0.0005804	2	1
BovineHD0600026520	rs43480019	95439880	2.20131013048865	-0.001587	0.0005804	3	1
BovineHD0600001656	rs43446203	7525093	2.20123363202474	0.001096	0.0004005	3	1
Hapmap27691-BTC-038108	rs43461093	44730596	2.18956552200852	-0.001113	0.0004082	1	3
BovineHD0600020823	rs43168108	74844645	2.18730889604953	0.001367	0.0005015	3	1
BovineHD0600000778	rs43446590	3089088	2.18715929477689	0.001235	0.0004533	3	1
BTB-00261083	rs43473669	73575770	2.18230873340635	0.001327	0.0004878	1	3
BovineHD4100005326	rs109874347	87335777	2.17992932215448	0.001948	0.0007169	3	1
BovineHD0600012796	rs109203961	46859978	2.17759126537138	-0.001449	0.0005331	1	3
BovineHD0600012799	rs136348029	46864172	2.17759126537138	-0.001449	0.0005331	3	1
BovineHD0600029541	rs110725944	105318265	2.17737401272829	-0.00135	0.0004971	1	3
BovineHD0600004525	rs132962407	16702620	2.17519646936787	-0.001043	0.0003842	1	3
BovineHD0600012727	rs110857369	46710970	2.17259602879807	-0.001135	0.0004181	1	3
BovineHD0600012715	rs134674499	46667972	2.17255381435211	-0.001151	0.000424	1	3
BovineHD0600033531	rs43492115	117692396	2.17083015872707	-0.002894	0.001067	3	1
BovineHD0600012361	rs110989834	45359188	2.16553436752633	-0.00131	0.0004837	1	2
BovineHD4100004903	rs109515838	45360534	2.16553436752633	-0.00131	0.0004837	1	3
BovineHD0600012362	rs109650523	45362066	2.16553436752633	-0.00131	0.0004837	1	3
BovineHD0600012364	rs109637460	45364336	2.16553436752633	-0.00131	0.0004837	1	3
BovineHD4100004906	rs110847773	45382648	2.16553436752633	-0.00131	0.0004837	1	3
BovineHD0600018783	rs109095753	67996648	2.16319584286034	0.001505	0.0005563	3	1
BovineHD0600018784	rs110683171	67997394	2.16319584286034	0.001505	0.0005563	2	1
BovineHD0600018785	rs109446780	67998262	2.16319584286034	0.001505	0.0005563	3	1
BovineHD0600018786	rs136859866	67998851	2.16319584286034	0.001505	0.0005563	3	1
BovineHD0600018787	rs134255697	67999604	2.16319584286034	0.001505	0.0005563	3	1
BovineHD0600018790	rs110711877	68001786	2.16319584286034	0.001505	0.0005563	3	1
BovineHD0600018791	rs110007875	68002568	2.16319584286034	0.001505	0.0005563	3	1
BovineHD0600018794	rs109100176	68004649	2.16319584286034	0.001505	0.0005563	3	1
BovineHD0600018795	rs136026816	68005195	2.16319584286034	0.001505	0.0005563	3	1
BovineHD0600022696	rs110225411	82114076	2.16299946499471	0.001559	0.000576	3	1
BovineHD0600022945	rs109432679	83398014	2.16079231884303	0.001433	0.00053	3	1
BovineHD0600004019	rs136924072	14828369	2.15820651880602	-0.002258	0.0008355	3	1
BovineHD0600012170	rs137752702	44558808	2.15811779795164	-0.00107	0.0003958	1	3
BovineHD0600029604	rs135378803	105506859	2.15575163887098	-0.001342	0.000497	3	1
BovineHD0600017795	rs132831162	64418457	2.1511988695933	0.001432	0.000531	3	1
BovineHD0600017796	rs134047766	64422074	2.1511988695933	0.001432	0.000531	3	1
BovineHD0600017797	rs135900760	64428159	2.1511988695933	0.001432	0.000531	2	1
BovineHD4100005091	rs110965511	64429297	2.1511988695933	0.001432	0.000531	3	1
BovineHD0600012510	rs132914695	45986697	2.14378776187341	-0.001286	0.0004782	3	1
BovineHD0600024256	rs108949540	88627485	2.14144027195132	0.002516	0.000936	1	3
BovineHD0600013417	rs109773530	48773501	2.13153361075046	-0.001382	0.0005155	1	3
BovineHD0600018889	rs109788326	68453129	2.12964841099706	0.001491	0.0005564	3	1
BovineHD0600019387	rs109299176	70074322	2.12951414744973	0.001375	0.0005131	3	1
BovineHD0600009960	rs109319209	35760334	2.12692077497461	0.001277	0.0004769	1	3
BovineHD0600029535	rs110730218	105304220	2.12429889940372	-0.001111	0.0004153	3	1
BovineHD0600029536	rs43201020	105308004	2.12429889940372	-0.001111	0.0004153	3	1
BovineHD0600029537	rs110838720	105308552	2.12429889940372	-0.001111	0.0004153	1	3
BovineHD0600029539	rs133446531	105316447	2.12429889940372	-0.001111	0.0004153	2	1
BovineHD0600029540	rs137185888	105317666	2.12429889940372	-0.001111	0.0004153	3	1
BovineHD0600029542	rs109542512	105320210	2.12429889940372	-0.001111	0.0004153	3	1
BovineHD0600018789	rs137584358	68001016	2.12220273339983	0.001487	0.0005559	2	1
BTB-01096249	rs42257604	99291165	2.11979271480749	-0.001098	0.000411	2	1
BovineHD0600002104	rs43172729	9036184	2.11497623589627	0.002009	0.0007529	3	1
BovineHD0600002106	rs110879153	9046080	2.11497623589627	0.002009	0.0007529	3	1
BovineHD0600002107	rs42369672	9050386	2.11497623589627	0.002009	0.0007529	3	1
BovineHD0600002108	rs110304175	9057669	2.11497623589627	0.002009	0.0007529	2	1
BovineHD0600002109	rs110705484	9065875	2.11497623589627	0.002009	0.0007529	3	1
BovineHD0600012230	rs43462256	44756981	2.11485310812417	-0.001089	0.0004082	1	3
BovineHD0600012932	rs134706752	47247836	2.11002611629584	-0.001008	0.0003784	1	3
BTA-103129-no-rs	rs41613951	111391493	2.10988481024363	-0.001179	0.0004425	3	1
BovineHD0600009876	rs110547534	35474499	2.10507135362601	0.002006	0.0007542	3	1
BovineHD0600012419	rs132675458	45668086	2.10060327714061	-0.001291	0.0004861	1	3
BovineHD0600012508	rs109130404	45981562	2.09792572583824	-0.001269	0.0004782	1	2
BovineHD0600025504	rs135822768	92775240	2.09344116598906	0.002701	0.001018	3	1
BovineHD0600000764	rs43447765	3022366	2.09062392754779	0.001424	0.0005374	3	1
BovineHD0600011626	rs134936830	42710276	2.09047319485274	-0.001117	0.0004217	3	1
BovineHD0600021133	rs134224769	76028709	2.08560266965553	-0.001149	0.0004345	2	1
BovineHD0600020827	rs43471942	74866760	2.08118998818775	0.001632	0.0006176	3	1
ARS-BFGL-NGS-41209	rs110901851	94589635	2.07609967268283	0.001041	0.0003948	2	1
BovineHD0600004233	rs137804006	15618112	2.07374898369718	-0.00156	0.0005919	3	1
ARS-BFGL-NGS-17891	rs110446277	5025746	2.07371983284813	-0.001378	0.0005228	3	1
BovineHD4100004892	rs41651317	45249604	2.07124734498282	0.001254	0.0004763	3	1
BovineHD0600012418	rs137389446	45664042	2.06430929301454	-0.001277	0.0004859	3	1
BovineHD0600026579	rs42942750	95624188	2.06180354809198	-0.001269	0.0004829	1	3
BovineHD0600017133	rs43464108	62155040	2.05941006341315	0.001795	0.000684	3	1
BovineHD0600004749	rs110197927	17309056	2.05922025411074	-0.001116	0.0004253	1	3
BovineHD0600011631	rs136684125	42744502	2.05916542239108	0.001798	0.0006849	3	1
BovineHD0600027005	rs135171104	97264205	2.05687816934082	-0.001275	0.0004863	3	1
BovineHD0600005640	rs110952070	20383656	2.05665683880818	0.001575	0.0006002	2	1
BovineHD0600034713	rs41701915	56945159	2.05466143328831	0.001051	0.000401	1	3
BovineHD0600017594	rs109865321	63572113	2.0544258226409	0.001132	0.0004321	3	1
BovineHD0600026521	rs43480014	95440385	2.05171394040993	-0.001523	0.0005817	3	1
BovineHD0600004515	rs43318545	16678359	2.04967916601935	0.001024	0.0003914	2	1
BovineHD4100004354	rs41649923	31059334	2.04946516814949	-0.001107	0.0004228	2	1
BTB-01468498	rs42590100	43089739	2.04932921379622	0.001421	0.0005433	3	1
BovineHD0600021696	rs133587510	78266400	2.04727977993872	0.001488	0.0005688	3	1
BovineHD0600009387	rs110051402	33603302	2.04710124002361	0.001459	0.0005578	3	1
BovineHD0600017035	rs110829315	61786839	2.04484520016947	0.001012	0.0003871	1	3
BovineHD0600011703	rs42590102	43086662	2.0444812541672	0.00142	0.0005434	3	1
BovineHD0600012847	rs108969202	46946157	2.04217877037773	-0.001155	0.0004422	1	3
BovineHD0600012849	rs136491460	46949837	2.04217877037773	-0.001155	0.0004422	1	3
BovineHD0600012850	rs134320554	46951802	2.04217877037773	-0.001155	0.0004422	1	2
BovineHD0600014131	rs133571862	51251172	2.03955516602079	0.001854	0.0007102	3	1
BovineHD0600027008	rs134055342	97274931	2.03513546501581	0.005409	0.002075	2	1
BovineHD4100005330	rs43710085	87878904	2.03279246390222	0.001104	0.0004243	1	3
BovineHD4100005331	rs43710077	87885203	2.03279246390222	0.001104	0.0004243	1	3
BovineHD0600020142	rs110588388	72524472	2.02526297179369	0.001112	0.0004283	2	1
BovineHD0600034800	rs133870136	83522298	2.02526236625782	0.001919	0.0007386	3	1
BovineHD0600022966	rs137706464	83529875	2.02526236625782	0.001919	0.0007386	3	1
BovineHD0600034799	rs135905469	83518021	2.02526151806372	0.001919	0.0007386	3	1
BovineHD0600009908	rs109416765	35539936	2.02283008356674	0.001944	0.0007487	2	1
BovineHD0600012210	rs110257959	44679204	2.02045163735128	-0.001054	0.0004062	1	3
BovineHD0600000758	rs136234317	3014517	2.02038318683034	0.001391	0.0005361	3	1
BovineHD0600000759	rs43447225	3015449	2.02038318683034	0.001391	0.0005361	3	1
BovineHD0600002493	rs111011504	10513332	2.02021277915853	0.002011	0.000775	3	1
ARS-BFGL-NGS-27643	rs109118086	78786848	2.01811273001893	-0.001072	0.0004134	1	2
BovineHD4100004893	rs109586974	45251906	2.01780359253055	0.001215	0.0004685	3	1
BovineHD0600021021	rs133806792	75555034	2.01557860698579	-0.001276	0.0004927	3	1
BovineHD0600014288	rs135006655	51839424	2.01077085041073	0.001243	0.0004808	1	3
BovineHD0600021814	rs136947565	78799202	2.00597009277726	-0.001067	0.0004131	3	1
BovineHD0600019939	rs110789003	71599716	2.00581136503019	0.001025	0.0003969	2	1
BovineHD0600027685	rs136557142	99273833	2.00360561527468	-0.001005	0.0003894	1	3
BovineHD0600026210	rs136353122	94587325	2.00093052794408	0.001018	0.0003948	3	1
BovineHD0600012844	rs109198149	46941161	2.00091592249274	-0.001141	0.0004424	1	3
BovineHD0600027693	rs109356418	99289097	1.99845494199761	0.001232	0.0004781	3	1
BovineHD0600005637	rs110450411	20372951	1.99843440990335	0.001545	0.0005995	3	1
BovineHD0600025483	rs133707889	92717289	1.99643521992927	0.002628	0.00102	2	1
BovineHD0600025485	rs132687972	92718604	1.99643521992927	0.002628	0.00102	3	1
BovineHD0600025499	rs133309465	92752743	1.99643521992927	0.002628	0.00102	2	1
BovineHD0600019783	rs134444506	71029914	1.99608181695911	-0.00126	0.0004893	3	1
BovineHD0600030056	rs110649942	106922320	1.99372890791556	0.001286	0.0004998	1	2
BovineHD0600017407	rs42373380	62995889	1.99132027555239	0.001016	0.0003951	3	1
BovineHD0600029768	rs110929164	106058753	1.99117662062696	-0.001096	0.0004261	3	1
BovineHD0600021674	rs135471768	78205815	1.98654503577364	0.0009879	0.0003848	3	1
BovineHD0600021675	rs136842405	78206668	1.98654503577364	0.0009879	0.0003848	2	1
BovineHD0600026209	rs137192240	94585876	1.98634233902232	0.001013	0.0003948	3	1
BovineHD0600019099	rs41255468	69176203	1.98411055241131	0.001137	0.0004433	3	1
BovineHD0600021017	rs109648542	75530604	1.98398615905403	-0.001263	0.0004925	2	1
BovineHD0600026182	rs134263793	94466904	1.98392804726598	0.002087	0.0008137	2	1
BovineHD0600027692	rs137283231	99286245	1.98172116107295	-0.0009987	0.0003895	1	2
BovineHD0600017132	rs133073679	62153751	1.97196361644287	0.001754	0.0006865	3	1
BovineHD0600010318	rs133496695	36985154	1.97185186072189	0.001168	0.000457	3	1
BovineHD0600015692	rs110430749	57328420	1.97174637380814	0.001093	0.0004278	3	1
BovineHD0600015693	rs109172179	57331206	1.97174637380814	0.001093	0.0004278	1	3
BovineHD0600015694	rs110694767	57333547	1.97174637380814	0.001093	0.0004278	1	3
BovineHD0600034777	rs133975314	78789417	1.96948050695768	-0.001055	0.0004133	3	1
BovineHD0600014242	rs42577881	51678980	1.96928747424688	-0.001152	0.0004515	3	1
BovineHD0600020817	rs43168242	74829996	1.96713191618883	0.00153	0.0005997	3	1
BovineHD0600031503	rs134849513	111386987	1.9667839783971	-0.001119	0.0004384	3	1
BovineHD4100005602	rs41613948	111388622	1.9667839783971	-0.001119	0.0004384	3	1
BovineHD0600031505	rs136926844	111389464	1.9667839783971	-0.001119	0.0004384	3	1
BovineHD0600024284	rs136185729	88720585	1.96472071882055	-0.001228	0.0004815	2	1
BovineHD0600007115	rs135556491	25778059	1.96446193725682	0.001032	0.0004045	1	3
BovineHD0600007116	rs133526875	25779452	1.96446193725682	0.001032	0.0004045	1	3
BovineHD0600020769	rs133527439	74649040	1.96232674813705	0.001467	0.0005761	1	3
BovineHD0600000533	rs136862829	2048770	1.96207981525597	0.00104	0.0004082	1	3
BovineHD0600000535	rs136464561	2052493	1.96207981525597	0.00104	0.0004082	2	1
BovineHD0600015688	rs132710275	57320072	1.96200806988647	0.001089	0.0004275	1	3
BovineHD0600015689	rs137104673	57320859	1.96200806988647	0.001089	0.0004275	3	1
BovineHD0600015690	rs135252054	57323985	1.96200806988647	0.001089	0.0004275	3	1
BovineHD0600015691	rs136705367	57324497	1.96200806988647	0.001089	0.0004275	1	3
BovineHD0600025476	rs136374435	92709640	1.96199671866728	-0.001094	0.0004293	3	1
BovineHD0600025477	rs133674648	92711082	1.96199671866728	-0.001094	0.0004293	2	1
BovineHD0600025478	rs135191142	92712215	1.96199671866728	-0.001094	0.0004293	3	1
BovineHD0600025479	rs136068305	92712673	1.96199671866728	-0.001094	0.0004293	3	1
BovineHD0600025480	rs136904930	92713159	1.96199671866728	-0.001094	0.0004293	3	1
BovineHD0600025481	rs134893243	92714088	1.96199671866728	-0.001094	0.0004293	3	1
BovineHD0600025482	rs137792350	92716767	1.96199671866728	-0.001094	0.0004293	3	1
BovineHD0600025484	rs135086650	92717962	1.96199671866728	-0.001094	0.0004293	3	1
BovineHD0600025486	rs133888592	92719206	1.96199671866728	-0.001094	0.0004293	2	1
BovineHD0600025488	rs132851541	92723716	1.96199671866728	-0.001094	0.0004293	3	1
BovineHD0600004506	rs43318602	16656338	1.95973876384166	0.0009963	0.0003914	3	1
BovineHD0600021812	rs134715578	78793914	1.95973611152644	-0.001052	0.0004135	3	1
BovineHD0600012811	rs137426017	46888824	1.95960747683295	-0.001095	0.0004303	1	2
BovineHD0600012814	rs109057719	46893440	1.95960747683295	-0.001095	0.0004303	1	3
BovineHD0600018563	rs42368182	67202549	1.95744417402768	0.002041	0.0008028	1	3
BovineHD0600012392	rs109609772	45535021	1.95727895178959	-0.001183	0.0004652	3	1
BovineHD0600017025	rs135105596	61752247	1.95712975140141	0.001074	0.0004221	3	1
BovineHD0600017027	rs137515871	61766925	1.95712975140141	0.001074	0.0004221	3	1
Hapmap26882-BTC-054869	rs42610629	44337791	1.95701365606125	0.001097	0.0004313	3	1
BovineHD0600011535	rs43464911	42401931	1.95692614400063	0.001653	0.0006498	2	1
BovineHD0600013362	rs110780474	48597426	1.95692492673703	-0.001041	0.000409	3	1
BovineHD0600000531	rs137259548	2044622	1.94987416038986	0.00118	0.000465	1	3
BovineHD0600025487	rs137452633	92721799	1.94981336828383	-0.001089	0.0004293	3	1
BovineHD0600021813	rs41651329	78796120	1.94755122595832	-0.001047	0.0004131	1	3
ARS-BFGL-NGS-2697	rs109567846	55002727	1.94739048832312	-0.001161	0.0004578	1	3
Hapmap26267-BTC-039886	rs41596003	45253378	1.94238488973756	0.001186	0.0004684	3	1
BovineHD0600008264	rs135697329	29645619	1.94026731442104	-0.0009704	0.0003836	3	1
BovineHD0600024297	rs110300280	88744593	1.93771238423506	0.001013	0.0004007	1	3
BovineHD0600017405	rs41619138	62989278	1.9328155369931	-0.001018	0.0004031	3	1
BovineHD0600017028	rs110144636	61768302	1.93274886263116	0.001064	0.0004215	3	1
BovineHD0600017030	rs109379673	61772288	1.93274886263116	0.001064	0.0004215	2	1
BovineHD0600017032	rs134678569	61779512	1.93274886263116	0.001064	0.0004215	2	1
BovineHD0600015091	rs136350708	54999580	1.93274206571408	-0.001152	0.0004567	1	3
BovineHD0600025503	rs134672414	92773809	1.93273956441523	-0.001084	0.0004294	3	1
BovineHD0600019396	rs135037350	70099408	1.92796657948903	0.001322	0.0005245	3	1
BovineHD0600029706	rs110698763	105864555	1.92794881402852	-0.00107	0.0004247	3	1
BovineHD0600029708	rs110959303	105869507	1.9277844914281	-0.00102	0.0004048	3	1
BovineHD0600026206	rs43477617	94577996	1.92555281142842	0.001067	0.0004238	3	1
BovineHD0600009381	rs133390165	33574496	1.92546193588864	0.0014	0.0005561	1	3
BovineHD0600009382	rs110398016	33585113	1.92546193588864	0.0014	0.0005561	3	1
BovineHD0600009384	rs137799073	33590427	1.92546193588864	0.0014	0.0005561	1	3
BovineHD0600009388	rs133786723	33604614	1.92546193588864	0.0014	0.0005561	3	1
BovineHD0600009994	rs137456807	35899280	1.92302966090975	0.00188	0.0007474	3	1
BovineHD0600011533	rs109141241	42395490	1.92286455286822	0.001559	0.0006198	3	1
BovineHD0600012344	rs134517042	45312704	1.92271937164443	0.0009938	0.0003951	1	3
BovineHD0600012579	rs110378006	46227447	1.92055720919593	0.001211	0.0004818	3	1
BovineHD0600012580	rs132689626	46228375	1.92055720919593	0.001211	0.0004818	3	1
BovineHD0600025829	rs110528822	93366870	1.91827677379254	0.001202	0.0004786	1	3
BovineHD4100005270	rs29020592	84042568	1.91820898600301	0.001201	0.0004781	2	1
BovineHD0600011706	rs42590112	43103826	1.91556152992505	0.00132	0.0005257	2	1
BovineHD0600005510	rs133624134	20066982	1.91102343352238	0.001893	0.0007557	3	1
BovineHD0600028767	rs109602293	103370825	1.90842444345482	0.003956	0.001581	3	1
BovineHD4100005530	rs110823968	103371775	1.90842444345482	0.003956	0.001581	3	1
BovineHD4100005531	rs110943603	103383570	1.90842444345482	0.003956	0.001581	3	1
BovineHD4100005532	rs110352817	103385924	1.90842444345482	0.003956	0.001581	3	1
BovineHD4100005533	rs109576882	103392077	1.90842444345482	0.003956	0.001581	3	1
BovineHD4100005534	rs110702541	103396072	1.90842444345482	0.003956	0.001581	3	1
BTB-00279423	rs43490419	106320803	1.90358781411969	-0.001032	0.0004127	1	3
BovineHD0600017018	rs42697174	61724855	1.90102465050177	0.001084	0.0004339	3	1
BovineHD0600017019	rs42697170	61730845	1.90102465050177	0.001084	0.0004339	3	1
ARS-BFGL-NGS-112982	rs42697169	61733479	1.90102465050177	0.001084	0.0004339	3	1
BovineHD0600017021	rs42697166	61733947	1.90102465050177	0.001084	0.0004339	3	1
BovineHD0600005886	rs133254245	21227977	1.90100268678069	-0.001368	0.0005476	2	1
BovineHD0600005887	rs135064267	21233533	1.90100268678069	-0.001368	0.0005476	3	1
BovineHD0600000499	rs42854702	1928191	1.90087673512158	0.000954	0.0003819	3	1
BovineHD0600018286	rs42983265	66300418	1.89873178606729	0.001213	0.0004862	3	1
BovineHD0600020828	rs43471943	74869004	1.89869408875317	0.001426	0.0005711	3	1
BovineHD0600006662	rs134355905	24103824	1.89826144839549	0.001129	0.0004522	3	1
BovineHD4100004891	rs110723497	45239716	1.89606837443716	0.001052	0.0004219	3	1
BovineHD0600001583	rs135534623	7252882	1.89602475611435	0.001435	0.0005752	3	1
BovineHD0600019855	rs135426100	71326294	1.89595460442917	-0.001101	0.0004415	3	1
BovineHD0600023880	rs133753889	87169327	1.89385857584341	0.0009774	0.0003922	2	1
BovineHD0600023881	rs109684781	87170612	1.89385857584341	0.0009774	0.0003922	3	1
BovineHD4100005295	rs109761275	87172459	1.89385857584341	0.0009774	0.0003922	1	3
BovineHD0600023882	rs81109614	87184171	1.89385857584341	0.0009774	0.0003922	1	3
BovineHD0600009365	rs136003732	33516160	1.89369047517566	0.001385	0.0005559	1	3
BovineHD0600009368	rs136661871	33522675	1.89369047517566	0.001385	0.0005559	3	1
BovineHD0600009374	rs135551222	33550882	1.89369047517566	0.001385	0.0005559	2	1
BovineHD0600009377	rs135682612	33559951	1.89369047517566	0.001385	0.0005559	1	3
BovineHD0600012894	rs136150187	47080371	1.8911717412558	-0.001142	0.0004586	2	1
BovineHD0600010032	rs109284533	36045030	1.8888111841081	0.001854	0.0007453	2	1
BovineHD0600010044	rs109747622	36064442	1.8888111841081	0.001854	0.0007453	3	1
BovineHD0600008997	rs133380375	32117645	1.88646000347388	-0.001166	0.0004688	3	1
BovineHD4100005221	rs109837122	82112568	1.8863195523304	0.001417	0.00057	3	1
BovineHD0600020770	rs43467693	74649635	1.88420657191589	0.001378	0.0005548	3	1
BovineHD0600019889	rs109369619	71439697	1.88402240402464	0.001014	0.0004081	1	2
BovineHD0600019890	rs110160787	71442125	1.88402240402464	0.001014	0.0004081	1	2
BovineHD0600005514	rs134966043	20088021	1.88396568279225	0.002082	0.0008381	3	1
ARS-BFGL-NGS-72209	rs43115847	108423481	1.88393442256132	-0.002049	0.0008249	3	1
BovineHD0600012729	rs134532325	46720764	1.88122306380508	-0.0009924	0.0003998	1	3
BovineHD0600001598	rs43447501	7350187	1.87657418112751	-0.002069	0.000835	1	3
BovineHD0600001602	rs43447476	7361341	1.87657418112751	-0.002069	0.000835	3	1
BovineHD0600001605	rs136719236	7370738	1.87657418112751	-0.002069	0.000835	1	3
BovineHD0600001607	rs43447467	7375244	1.87657418112751	-0.002069	0.000835	2	1
BovineHD0600001610	rs43447443	7383172	1.87657418112751	-0.002069	0.000835	2	1
BovineHD0600017022	rs42697162	61737345	1.87654848977445	0.001075	0.0004341	3	1
ARS-BFGL-NGS-88102	rs109964853	105730372	1.87639072959353	-0.001427	0.000576	3	1
BovineHD0600018904	rs109532035	68528703	1.87426065917694	-0.0009317	0.0003762	3	1
BovineHD0600019888	rs109735158	71437712	1.87421628182627	0.0009983	0.0004031	3	1
BovineHD0600020943	rs109395642	75175391	1.87402065275865	-0.00138	0.0005577	3	1
BovineHD0600021668	rs137415466	78192076	1.87180145366841	0.0009515	0.0003845	3	1
BovineHD0600020247	rs135667685	72867224	1.87177633810939	0.0009946	0.000402	1	2
BovineHD0600014222	rs110175006	51616712	1.87165151279836	0.001125	0.0004547	1	3
BovineHD4100004890	rs109262443	45237468	1.86913727702665	0.001043	0.0004221	3	1
BovineHD0600012328	rs137035387	45245637	1.86913727702665	0.001043	0.0004221	2	1
BovineHD0600007110	rs132993087	25770783	1.8668202724375	0.001011	0.0004095	1	3
BovineHD0600007111	rs137165010	25772551	1.8668202724375	0.001011	0.0004095	3	1
BovineHD0600022365	rs43474277	81168250	1.86675635302527	0.001308	0.0005298	3	1
BTB-00265222	rs43474282	81169373	1.86675635302527	0.001308	0.0005298	2	1
BovineHD0600012331	rs109583813	45270458	1.86661233550417	0.001157	0.0004684	3	1
BovineHD4100004896	rs110377216	45271826	1.86661233550417	0.001157	0.0004684	3	1
BovineHD0600015681	rs134758600	57308655	1.86432523114165	0.001007	0.000408	2	1
BovineHD0600011708	rs137358608	43106136	1.85928633257617	0.001291	0.0005241	3	1
BovineHD0600032190	rs135619993	113782405	1.85693778315683	-0.0009686	0.0003933	3	1
BovineHD0600031507	rs136669787	111394198	1.85683831980521	-0.001082	0.0004392	3	1
BovineHD0600031779	rs43120939	112307290	1.8565611848683	-0.001027	0.0004169	3	1
BovineHD0600031783	rs43769806	112318144	1.8565611848683	-0.001027	0.0004169	3	1
BovineHD0600031784	rs43488374	112319597	1.8565611848683	-0.001027	0.0004169	3	1
BovineHD0600031785	rs133201605	112320303	1.8565611848683	-0.001027	0.0004169	3	1
BovineHD0600031786	rs43768774	112321946	1.8565611848683	-0.001027	0.0004169	3	1
BovineHD0600031787	rs136078194	112324322	1.8565611848683	-0.001027	0.0004169	3	1
BovineHD0600018825	rs134740453	68151167	1.85224672924908	0.001139	0.0004634	3	1
ARS-BFGL-NGS-111408	rs109746208	19518197	1.8472887569303	0.001615	0.0006584	3	1
BovineHD0600014505	rs43460715	52782773	1.84725408462172	0.0009758	0.0003977	1	3
BovineHD0600014285	rs135051412	51834423	1.84721243437815	0.001177	0.0004798	1	3
BovineHD0600014286	rs136482947	51836668	1.84721243437815	0.001177	0.0004798	3	1
BovineHD0600014287	rs109459249	51838909	1.84721243437815	0.001177	0.0004798	3	1
BovineHD0600030055	rs137740655	106919391	1.8471755810565	0.001902	0.0007753	1	3
BovineHD0600009391	rs133600302	33615866	1.84468209191835	0.001364	0.0005564	1	2
BovineHD0600009394	rs134358842	33625965	1.84468209191835	0.001364	0.0005564	1	3
BovineHD0600009395	rs137531480	33626809	1.84468209191835	0.001364	0.0005564	3	1
BovineHD0600009398	rs110754272	33633514	1.84468209191835	0.001364	0.0005564	3	1
BovineHD0600009399	rs109262050	33637998	1.84468209191835	0.001364	0.0005564	1	2
BovineHD0600009400	rs41608015	33642764	1.84468209191835	0.001364	0.0005564	1	2
BovineHD0600009401	rs109299278	33648122	1.84468209191835	0.001364	0.0005564	2	1
BovineHD0600009402	rs110434066	33651700	1.84468209191835	0.001364	0.0005564	1	3
BovineHD0600009404	rs110609521	33657905	1.84468209191835	0.001364	0.0005564	3	1
BovineHD0600009405	rs137706046	33659657	1.84468209191835	0.001364	0.0005564	3	1
BovineHD0600009406	rs133588403	33661238	1.84468209191835	0.001364	0.0005564	1	3
BovineHD0600009408	rs109467568	33677935	1.84468209191835	0.001364	0.0005564	2	1
BovineHD0600034657	rs110210639	33694048	1.84468209191835	0.001364	0.0005564	3	1
BovineHD0600009412	rs109696639	33698641	1.84468209191835	0.001364	0.0005564	1	3
BovineHD0600009413	rs109763137	33700947	1.84468209191835	0.001364	0.0005564	1	2
BovineHD0600009415	rs109082345	33712714	1.84468209191835	0.001364	0.0005564	3	1
Hapmap25168-BTC-033275	rs110246722	33713818	1.84468209191835	0.001364	0.0005564	3	1
BovineHD0600009416	rs110217471	33717441	1.84468209191835	0.001364	0.0005564	1	3
BovineHD0600009417	rs135769473	33719214	1.84468209191835	0.001364	0.0005564	3	1
BovineHD0600009418	rs133040533	33720460	1.84468209191835	0.001364	0.0005564	1	2
BovineHD0600017403	rs135478802	62985565	1.84458134007357	-0.0009625	0.0003926	3	1
BovineHD0600019860	rs136968512	71341705	1.84450479117304	-0.001084	0.0004421	3	1
BovineHD0600019861	rs135247957	71342744	1.84450479117304	-0.001084	0.0004421	3	1
BovineHD0600019862	rs136613146	71344674	1.84450479117304	-0.001084	0.0004421	1	2
BovineHD0600019863	rs134110089	71346973	1.84450479117304	-0.001084	0.0004421	1	3
BovineHD0600019864	rs135318370	71348147	1.84450479117304	-0.001084	0.0004421	3	1
BovineHD0600019865	rs132875753	71349370	1.84450479117304	-0.001084	0.0004421	1	2
BovineHD4100005273	rs41574311	84354117	1.84236424658916	0.001335	0.0005448	3	1
BovineHD4100005120	rs41653747	71293044	1.84204958983288	-0.001083	0.0004421	3	1
ARS-BFGL-NGS-92254	rs110939649	71300961	1.84204958983288	-0.001083	0.0004421	3	1
BovineHD0600019843	rs137380653	71302794	1.84204958983288	-0.001083	0.0004421	2	1
BovineHD0600019844	rs133058747	71303840	1.84204958983288	-0.001083	0.0004421	3	1
BovineHD0600019845	rs137188522	71305405	1.84204958983288	-0.001083	0.0004421	1	3
BovineHD0600019846	rs135413895	71306868	1.84204958983288	-0.001083	0.0004421	3	1
BovineHD0600019847	rs133287053	71307686	1.84204958983288	-0.001083	0.0004421	2	1
BovineHD0600019848	rs133073033	71308981	1.84204958983288	-0.001083	0.0004421	3	1
BovineHD0600019849	rs135613529	71312340	1.84204958983288	-0.001083	0.0004421	3	1
BovineHD0600019851	rs134612999	71314470	1.84204958983288	-0.001083	0.0004421	3	1
BovineHD0600019852	rs137701123	71315334	1.84204958983288	-0.001083	0.0004421	1	3
BovineHD0600019859	rs136256000	71339928	1.84204958983288	-0.001083	0.0004421	1	3
BovineHD0600025510	rs108943476	92795755	1.84002925921293	0.002651	0.001083	3	1
BovineHD0600001608	rs43447464	7376871	1.83979543498248	-0.00204	0.0008337	2	1
BovineHD0600012895	rs133623250	47080951	1.83724885633478	-0.001121	0.0004584	1	3
BovineHD0600012403	rs132683883	45599303	1.8349796209461	-0.001081	0.0004424	1	3
Hapmap44850-BTA-76107	rs41652044	45602259	1.8349796209461	-0.001081	0.0004424	2	3
BovineHD0600012406	rs133547708	45613215	1.8349796209461	-0.001081	0.0004424	3	1
BovineHD0600012412	rs110765887	45640784	1.8349796209461	-0.001081	0.0004424	1	3
BovineHD0600012421	rs135161726	45673934	1.8349796209461	-0.001081	0.0004424	1	3
BovineHD0600021023	rs110616460	75558859	1.83488743475	-0.0009523	0.0003897	1	3
BovineHD0600021024	rs110106704	75559919	1.83488743475	-0.0009523	0.0003897	1	3
BovineHD0600009600	rs134831765	34391481	1.83487399292222	0.001004	0.0004108	3	1
BovineHD0600022006	rs133256265	79627750	1.82995428664819	0.001355	0.0005558	3	1
BovineHD0600014496	rs43461492	52762207	1.82513242187291	0.0009668	0.0003969	1	3
BovineHD0600021689	rs135033067	78235502	1.82277413893075	0.001815	0.0007461	1	3
BovineHD0600000992	rs42961866	3803139	1.82260832254697	-0.0009725	0.0003996	2	1
BovineHD0600021827	rs134260481	78884440	1.82031519441785	-0.001372	0.0005645	3	1
BovineHD0600009589	rs135781406	34346030	1.82013896666125	0.0009997	0.0004111	1	3
BovineHD0600009590	rs132912449	34347260	1.82013896666125	0.0009997	0.0004111	1	3
BovineHD0600009592	rs136103876	34355469	1.82013896666125	0.0009997	0.0004111	1	2
BovineHD0600009593	rs133298715	34360013	1.82013896666125	0.0009997	0.0004111	3	1
BovineHD0600021398	rs111026220	77200404	1.82012305893152	-0.001295	0.0005325	1	3
BovineHD4100004553	rs109164239	38344621	1.81761112969166	0.0009608	0.0003955	1	3
BovineHD0600028771	rs132718001	103389136	1.81524694451479	0.003774	0.001554	3	1
BovineHD0600024302	rs110347054	88751491	1.81521464796495	-0.001001	0.0004126	3	1
BovineHD0600009420	rs137534054	33723628	1.81273725240926	0.001349	0.0005562	1	3
BovineHD0600009421	rs133294942	33731560	1.81273725240926	0.001349	0.0005562	3	1
BovineHD0600009422	rs110584521	33732743	1.81273725240926	0.001349	0.0005562	1	3
BovineHD0600009423	rs109314325	33733478	1.81273725240926	0.001349	0.0005562	2	1
BovineHD0600009424	rs109873266	33734540	1.81273725240926	0.001349	0.0005562	3	1
BovineHD0600009425	rs134541022	33735517	1.81273725240926	0.001349	0.0005562	2	1
BovineHD0600009426	rs108947625	33736732	1.81273725240926	0.001349	0.0005562	1	3
BovineHD0600009427	rs133307765	33739735	1.81273725240926	0.001349	0.0005562	1	3
BovineHD0600009428	rs134827032	33740649	1.81273725240926	0.001349	0.0005562	1	3
BovineHD0600009430	rs109471214	33747987	1.81273725240926	0.001349	0.0005562	1	3
BovineHD0600009431	rs137433843	33749133	1.81273725240926	0.001349	0.0005562	1	3
BovineHD0600009432	rs110138532	33750009	1.81273725240926	0.001349	0.0005562	1	2
BovineHD0600009433	rs110838152	33751482	1.81273725240926	0.001349	0.0005562	1	3
BovineHD0600009434	rs110106317	33752674	1.81273725240926	0.001349	0.0005562	1	3
BovineHD0600009435	rs132781172	33754793	1.81273725240926	0.001349	0.0005562	3	1
BovineHD0600009436	rs137131622	33759661	1.81273725240926	0.001349	0.0005562	3	1
BovineHD0600009437	rs135219805	33762799	1.81273725240926	0.001349	0.0005562	1	3
BovineHD4100004427	rs29024722	33765468	1.81273725240926	0.001349	0.0005562	1	3
BovineHD0600009441	rs110779314	33778195	1.81273725240926	0.001349	0.0005562	3	1
BovineHD0600009444	rs133231475	33796104	1.81273725240926	0.001349	0.0005562	1	3
BovineHD0600009445	rs110281165	33797599	1.81273725240926	0.001349	0.0005562	1	3
BovineHD0600009447	rs109926990	33801739	1.81273725240926	0.001349	0.0005562	1	3
BovineHD0600009448	rs134564401	33802911	1.81273725240926	0.001349	0.0005562	3	1
BovineHD0600009450	rs110231888	33809496	1.81273725240926	0.001349	0.0005562	1	3
BovineHD0600009451	rs110144651	33814508	1.81273725240926	0.001349	0.0005562	1	3
BovineHD0600009452	rs136529181	33818274	1.81273725240926	0.001349	0.0005562	3	1
BovineHD0600009453	rs110821679	33819016	1.81273725240926	0.001349	0.0005562	1	2
BovineHD0600023036	rs135091833	83842263	1.81273305641595	-0.0009823	0.0004052	1	2
BovineHD4100004423	rs110207279	33478363	1.81272345970851	0.001353	0.0005579	1	3
BovineHD0600013487	rs42523239	49114629	1.81271930713791	-0.001137	0.0004692	3	1
BovineHD0600000656	rs41591005	2649911	1.81262316652749	-0.000967	0.0003987	1	3
BovineHD0600000529	rs135570936	2038100	1.810289212241	0.001126	0.0004649	1	3
BovineHD0600020942	rs136583263	75174299	1.81019235354349	-0.001352	0.0005581	3	1
BovineHD0600020944	rs109272594	75176646	1.81019235354349	-0.001352	0.0005581	3	1
BovineHD0600020945	rs133233031	75178721	1.81019235354349	-0.001352	0.0005581	3	1
BovineHD0600020947	rs135392704	75182779	1.81019235354349	-0.001352	0.0005581	3	1
BovineHD0600026106	rs43479584	94157818	1.80788056025044	-0.0009399	0.0003881	1	3
BovineHD0600026107	rs43479600	94160197	1.80788056025044	-0.0009399	0.0003881	1	3
BovineHD0600034703	rs133182902	52732718	1.80786756436463	0.001305	0.0005391	2	1
BovineHD0600022017	rs135497608	79688050	1.80784560508017	0.0009748	0.0004026	1	3
BovineHD0600009403	rs109120423	33653068	1.80781819116651	0.001346	0.0005561	1	3
BovineHD0600008619	rs134787632	30801206	1.80527480812903	-0.001153	0.0004765	3	1
BovineHD0600017621	rs110011066	63654487	1.80289568130462	0.0009455	0.0003912	3	1
BovineHD0600024842	rs111027841	90745297	1.80287138353606	-0.001062	0.0004394	3	1
BovineHD0600019842	rs134125151	71289939	1.80272575483454	-0.001068	0.0004417	3	1
BovineHD0600014230	rs42578933	51635998	1.80037400389595	-0.001091	0.0004518	1	2
BovineHD0600001599	rs43447507	7352398	1.79804160438146	-0.001808	0.0007491	3	1
BovineHD0600001600	rs43447510	7354833	1.79804160438146	-0.001808	0.0007491	1	3
BovineHD0600009974	rs110647741	35800278	1.79784372574969	0.001307	0.0005417	1	2
BovineHD0600012719	rs109906597	46677888	1.79774513712268	-0.0009666	0.0004006	1	2
BovineHD0600012722	rs136100136	46686816	1.79774513712268	-0.0009666	0.0004006	1	3
BovineHD0600013497	rs136291812	49147352	1.79549143950592	-0.00113	0.000469	1	3
BovineHD0600013498	rs42651964	49148059	1.79549143950592	-0.00113	0.000469	3	1
BovineHD0600012724	rs135125353	46690516	1.79528152516794	-0.000966	0.0004007	1	3
BovineHD0600012206	rs43460006	44661858	1.79311731674737	-0.0009397	0.0003903	1	3
BovineHD0600012207	rs43460001	44663733	1.79311731674737	-0.0009397	0.0003903	1	3
BovineHD0600021671	rs135684235	78200398	1.79306796892536	-0.001072	0.0004453	1	3
BovineHD0600026113	rs43479615	94179146	1.7906336993862	-0.000936	0.0003889	1	2
ARS-BFGL-NGS-98747	rs109435799	47838726	1.78816938009502	-0.0009522	0.000396	1	3
BovineHD0600012014	rs134612230	43997662	1.7881512553807	-0.001133	0.0004712	2	1
BovineHD0600012543	rs133564054	46091502	1.78808650835624	0.001262	0.000525	2	1
BovineHD0600012633	rs135738627	46474135	1.78808251783386	0.001157	0.000481	3	1
BovineHD0600012316	rs109752971	45152351	1.78786936444957	-0.0009431	0.0003922	1	3
BovineHD0600015477	rs43461862	56612346	1.78575598316279	0.001269	0.000528	3	1
BovineHD0600017624	rs110967415	63662790	1.78556243308827	0.00102	0.0004244	2	1
BovineHD0600031781	rs43120210	112312791	1.78529822209976	-0.001001	0.0004169	3	1
BovineHD0600031782	rs43120199	112315400	1.78529822209976	-0.001001	0.0004169	3	1
BovineHD0600013092	rs41652057	47835815	1.78323074943989	-0.0009508	0.0003962	1	3
Hapmap38696-BTA-78192	rs41591011	15978059	1.78305905997108	0.0009294	0.0003873	1	2
BovineHD0600010316	rs134216942	36982099	1.78082957647921	0.00116	0.0004838	3	1
BovineHD0600024301	rs110679276	88750266	1.78077998623617	0.0009549	0.0003983	1	3
BovineHD0600012569	rs137225126	46179730	1.77847195536398	-0.001351	0.0005636	1	3
BovineHD0600022014	rs135394236	79678221	1.7783006159436	0.0009598	0.0004006	3	1
ARS-BFGL-NGS-112473	rs110385997	79680793	1.7783006159436	0.0009598	0.0004006	1	3
BovineHD0600022015	rs136499469	79682858	1.7783006159436	0.0009598	0.0004006	1	3
BovineHD0600022016	rs134046878	79684443	1.7783006159436	0.0009598	0.0004006	3	1
BovineHD0600022018	rs133074440	79691940	1.7783006159436	0.0009598	0.0004006	3	1
BovineHD0600029773	rs134110343	106074169	1.77819685038983	-0.0009711	0.0004055	3	1
BovineHD0600024360	rs135985514	88933791	1.77591204326092	0.0009388	0.0003921	1	3
Hapmap51045-BTA-75796	rs41605188	61810659	1.77588425316603	0.0009212	0.0003849	1	3
BovineHD0600013091	rs135237527	47834012	1.77583278211638	-0.0009482	0.0003961	1	2
BovineHD0600009632	rs132807776	34561029	1.77337933061379	0.001409	0.000589	1	2
BovineHD0600021117	rs109579017	75951365	1.77327398378317	-0.0009909	0.0004145	3	1
BovineHD0600022188	rs135999935	80510096	1.77088067510589	0.001255	0.000525	3	1
BovineHD0600022050	rs134588418	79820419	1.77087944279842	0.001317	0.0005511	3	1
Hapmap29639-BTC-041962	rs109257963	71350048	1.77086337584158	0.0009318	0.00039	4	1
BovineHD0600012327	rs109813376	45228467	1.77078768835727	0.001005	0.0004205	3	1
BovineHD0600020493	rs43472511	73604867	1.76842062434866	0.001107	0.0004637	3	1
BovineHD0600021687	rs134194015	78233828	1.76609742252857	0.001784	0.0007476	1	3
BovineHD0600017571	rs132851148	63502315	1.76597403177671	0.001058	0.0004439	2	1
BovineHD0600017572	rs109380226	63504955	1.76597403177671	0.001058	0.0004439	2	1
BovineHD0600017573	rs110779508	63505730	1.76597403177671	0.001058	0.0004439	3	1
BovineHD0600018161	rs110446566	65708398	1.76584121645544	0.0009417	0.0003946	1	3
BovineHD0600018162	rs135221933	65709521	1.76584121645544	0.0009417	0.0003946	3	1
BovineHD0600018163	rs137757418	65712563	1.76584121645544	0.0009417	0.0003946	3	1
Hapmap43683-BTA-77737	rs41655064	105690770	1.76576812062322	-0.001373	0.0005758	3	1
BovineHD0600012972	rs132790274	47424122	1.76348165479376	-0.0009698	0.0004068	1	3
BovineHD0600022040	rs136664114	79780696	1.76343801689282	0.0009464	0.0003972	3	1
BovineHD0600012630	rs135838293	46469186	1.76342518687956	0.001149	0.0004819	3	1
BovineHD0600012637	rs133683973	46483947	1.76342518687956	0.001149	0.0004819	2	1
BovineHD0600012657	rs134541975	46505290	1.76342518687956	0.001149	0.0004819	3	1
BovineHD0600012663	rs135722282	46528646	1.76342518687956	0.001149	0.0004819	3	1
BovineHD0600012667	rs109892360	46534373	1.76342518687956	0.001149	0.0004819	3	1
BovineHD0600012668	rs109298537	46543053	1.76342518687956	0.001149	0.0004819	3	1
BovineHD0600012670	rs109428279	46548753	1.76342518687956	0.001149	0.0004819	3	1
BovineHD0600012332	rs110142600	45274024	1.76338799944489	0.001006	0.0004221	3	1
BovineHD0600022229	rs42995924	80678013	1.76100254858341	0.001329	0.0005581	1	3
BovineHD0600033532	rs43769019	117693421	1.75888987609184	-0.002752	0.001157	2	1
BovineHD0600033537	rs133421880	117704527	1.75888987609184	-0.002752	0.001157	3	1
BovineHD0600017574	rs110437319	63508702	1.75856684445598	0.001056	0.0004439	3	1
BovineHD0600031534	rs134295930	111459735	1.75838648532366	-0.001051	0.000442	1	2
BovineHD0600033767	rs134738350	118377067	1.75616630203293	0.0009206	0.0003873	1	3
BovineHD0600009419	rs109801935	33722276	1.75604796729407	0.001318	0.0005545	3	1
BovineHD0600013385	rs110003154	48680573	1.75582275967746	0.0009904	0.0004168	3	1
BovineHD0600009259	rs135352312	33056359	1.7537076139623	0.0012	0.000505	3	1
BovineHD0600017981	rs109334345	64891864	1.7537040780914	0.001092	0.0004601	3	1
BovineHD0600028780	rs109595369	103414804	1.75364785307942	0.003735	0.001572	3	1
BovineHD0600005050	rs136333527	18478165	1.75356119100791	-0.0009928	0.0004181	3	1
ARS-BFGL-NGS-94258	rs110978988	18488052	1.75356119100791	-0.0009928	0.0004181	1	3
BovineHD0600005053	rs134993871	18492164	1.75356119100791	-0.0009928	0.0004181	1	3
BovineHD0600023014	rs132652789	83769383	1.7509930997002	0.001056	0.0004452	3	1
BovineHD0600024084	rs135966324	88049208	1.74878076957197	0.0009487	0.0004001	1	3
BovineHD0600020208	rs133230575	72763121	1.74869298655949	0.001121	0.0004726	3	1
BovineHD0600004884	rs135457986	17807194	1.74865751855103	-0.001065	0.0004494	3	1
BovineHD0600009157	rs135553000	32683461	1.74861595050792	-0.0009362	0.000395	1	3
BovineHD0600009159	rs134525206	32687287	1.74861595050792	-0.0009362	0.000395	1	3
BovineHD0600009160	rs137766531	32689128	1.74861595050792	-0.0009362	0.000395	1	3
BovineHD0600012602	rs210393270	46332712	1.74860443180233	0.001142	0.0004819	3	1
BovineHD0600029182	rs134566501	104542446	1.74631953229599	-0.0009518	0.0004017	3	1
BovineHD0600029599	rs137077919	105491266	1.74629129215307	-0.0009142	0.0003859	1	3
BovineHD0600029601	rs135681753	105493510	1.74629129215307	-0.0009142	0.0003859	1	2
BovineHD0600029602	rs136660483	105495074	1.74629129215307	-0.0009142	0.0003859	1	2
BovineHD0600014189	rs42569496	51486233	1.74625112616328	0.001394	0.0005889	3	1
BovineHD0600004328	rs109608897	15979299	1.74610770341233	0.0009292	0.0003925	1	2
BovineHD0600012239	rs110806805	44792674	1.74596138698648	0.001057	0.0004464	3	1
BovineHD0600024055	rs136481069	87891928	1.7438295131584	0.0009813	0.0004147	3	1
BovineHD0600028753	rs110241553	103321806	1.74372026219368	0.003764	0.001591	3	1
Hapmap26570-BTC-046391	rs110445664	103332668	1.74372026219368	0.003764	0.001591	3	1
BovineHD4100005528	rs109047248	103334282	1.74372026219368	0.003764	0.001591	2	1
BovineHD0600028775	rs132870749	103403600	1.74372026219368	0.003764	0.001591	3	1
BovineHD0600028777	rs109293291	103407639	1.74372026219368	0.003764	0.001591	3	1
BovineHD0600014327	rs109950211	51935463	1.74363514038863	-0.0009404	0.0003974	3	1
BovineHD0600005266	rs110901921	19023088	1.74130605831239	-0.0009362	0.0003958	1	3
BovineHD0600006947	rs137030560	25230427	1.74117218480674	0.00121	0.0005118	1	3
BovineHD0600013066	rs136003937	47743983	1.7388170227396	0.001036	0.0004386	1	2
Hapmap36813-SCAFFOLD50174_9004	rs29024725	33768128	1.73873422362769	0.001313	0.0005561	3	1
ARS-BFGL-NGS-103739	rs109340724	113858998	1.73865091111294	0.0009206	0.0003898	1	2
BovineHD0600018556	rs42368217	67181295	1.7363573800164	0.001072	0.0004543	3	1
BovineHD4100005560	rs41655088	106055848	1.73387806766108	0.001032	0.0004377	2	1
BovineHD0600021665	rs110664941	78179281	1.73379330534951	-0.001053	0.0004468	1	3
BovineHD0600013000	rs134666179	47530309	1.7336886465288	-0.001212	0.0005139	3	1
BovineHD0600012772	rs135122132	46814968	1.73119396899816	-0.0009743	0.0004135	1	3
BovineHD0600004657	rs42666699	17042596	1.72887630607912	-0.0009168	0.0003895	1	2
BovineHD0600009948	rs110075914	35721476	1.72885077195492	0.001121	0.0004762	1	3
BovineHD0600009951	rs137241313	35731171	1.72885077195492	0.001121	0.0004762	1	3
BovineHD0600009953	rs110138126	35736606	1.72885077195492	0.001121	0.0004762	3	1
BovineHD0600023937	rs135787273	87471880	1.72883483142195	0.001033	0.0004392	2	1
BovineHD0600019329	rs110086725	69886267	1.72647629513561	0.00122	0.000519	3	1
BovineHD0600014292	rs110580722	51853625	1.72640339493144	-0.0009552	0.0004062	1	3
BovineHD4100005334	rs109066341	88890502	1.72401320538475	0.0009217	0.0003923	3	1
BTB-01654826	rs42766480	88891318	1.72401320538475	0.0009217	0.0003923	1	3
BovineHD0600033770	rs133202198	118387235	1.7239935815603	0.0009668	0.0004116	2	1
BovineHD0600022203	rs109550255	80612627	1.72390651279996	0.001311	0.0005584	3	1
BovineHD0600022205	rs42896767	80617037	1.72390651279996	0.001311	0.0005584	3	1
BovineHD0600022206	rs42996591	80623038	1.72390651279996	0.001311	0.0005584	1	3
BovineHD0600022207	rs109844010	80624215	1.72390651279996	0.001311	0.0005584	1	2
BovineHD0600022208	rs42896784	80626403	1.72390651279996	0.001311	0.0005584	1	2
BovineHD0600022209	rs42896786	80627418	1.72390651279996	0.001311	0.0005584	1	3
BovineHD0600022211	rs42896813	80635533	1.72390651279996	0.001311	0.0005584	1	3
BovineHD0600022212	rs42895817	80650200	1.72390651279996	0.001311	0.0005584	3	1
BovineHD0600022213	rs42895823	80651591	1.72390651279996	0.001311	0.0005584	1	2
BovineHD0600022215	rs110585340	80655810	1.72390651279996	0.001311	0.0005584	3	1
BovineHD0600022216	rs133700950	80657477	1.72390651279996	0.001311	0.0005584	1	2
BovineHD0600022217	rs43201259	80658087	1.72390651279996	0.001311	0.0005584	3	1
BovineHD0600022218	rs109393546	80658733	1.72390651279996	0.001311	0.0005584	3	1
BovineHD0600022219	rs42895774	80661370	1.72390651279996	0.001311	0.0005584	2	1
BovineHD0600022220	rs135552861	80663538	1.72390651279996	0.001311	0.0005584	1	2
BovineHD0600022221	rs132835833	80665501	1.72390651279996	0.001311	0.0005584	1	3
BovineHD0600022222	rs42895742	80666917	1.72390651279996	0.001311	0.0005584	1	3
BovineHD0600022224	rs42895731	80668942	1.72390651279996	0.001311	0.0005584	1	3
BovineHD0600022225	rs43208490	80669812	1.72390651279996	0.001311	0.0005584	1	2
BovineHD0600022226	rs42995886	80672021	1.72390651279996	0.001311	0.0005584	1	3
BovineHD0600022227	rs110214998	80673355	1.72390651279996	0.001311	0.0005584	3	1
BovineHD0600022228	rs42995907	80675439	1.72390651279996	0.001311	0.0005584	1	2
BovineHD0600022230	rs42996563	80683407	1.72390651279996	0.001311	0.0005584	3	1
BovineHD0600022231	rs378023661	80685286	1.72390651279996	0.001311	0.0005584	3	1
BovineHD0600022232	rs109972710	80690152	1.72390651279996	0.001311	0.0005584	3	1
BovineHD0600022233	rs42997534	80690845	1.72390651279996	0.001311	0.0005584	3	1
BovineHD0600022237	rs110250658	80696884	1.72390651279996	0.001311	0.0005584	1	3
BovineHD0600028188	rs43484777	100943834	1.72172494626519	0.005607	0.002389	3	1
BovineHD0600028774	rs109320334	103402392	1.72147240165599	0.003627	0.001545	3	1
BovineHD0600020933	rs137446771	75142199	1.7213294816597	-0.001311	0.0005585	3	1
BovineHD0600022942	rs109594617	83372189	1.71905608244392	0.001293	0.0005513	3	1
BovineHD0600018582	rs137463957	67276035	1.71653126250548	-0.001091	0.0004655	3	1
BovineHD0600020964	rs134311146	75294644	1.7164781551762	0.0009347	0.000399	1	3
BovineHD0600019850	rs136792061	71313494	1.71630211741348	-0.001037	0.0004425	3	1
BovineHD0600017038	rs134599426	61801324	1.71410550865827	-0.0008975	0.0003834	1	3
BovineHD0600017039	rs135731563	61805218	1.71410550865827	-0.0008975	0.0003834	3	1
BovineHD0600014278	rs134059892	51808249	1.71403810608207	0.001097	0.0004689	1	3
BovineHD0600022238	rs135319443	80697831	1.71399656451354	0.001308	0.0005586	1	2
BovineHD0600022239	rs110897603	80698436	1.71399656451354	0.001308	0.0005586	1	2
BovineHD0600022241	rs109262838	80701203	1.71399656451354	0.001308	0.0005586	3	1
BovineHD0600022242	rs133067450	80701893	1.71399656451354	0.001308	0.0005586	1	3
BovineHD0600022243	rs109497892	80704133	1.71398921143503	0.001312	0.0005603	1	3
BovineHD0600022245	rs110368003	80707444	1.71398921143503	0.001312	0.0005603	2	1
BovineHD0600022246	rs42553747	80711193	1.71398921143503	0.001312	0.0005603	3	1
BovineHD0600022362	rs109217611	81150534	1.71397828453009	0.001315	0.000562	1	3
BovineHD4100005304	rs134572245	87220252	1.71167139980968	0.0009889	0.000423	3	1
BovineHD4100005311	rs110628707	87265836	1.71167139980968	0.0009889	0.000423	3	1
BovineHD0600020779	rs43476403	74687306	1.71152554804134	0.0008961	0.0003831	1	3
BovineHD4100005301	rs109799153	87208980	1.71151309712013	-0.0009218	0.0003942	3	1
BovineHD0600012026	rs134940189	44065202	1.70928578026602	0.003457	0.00148	2	1
BovineHD0600001209	rs43453380	4586511	1.70905111352671	-0.0009437	0.000404	1	3
BovineHD0600008274	rs110558588	29676252	1.70667779613376	-0.0008885	0.0003805	3	1
BovineHD0600012675	rs110668423	46567566	1.70650526823781	0.001126	0.0004824	2	1
BovineHD0600009560	rs135285894	34215534	1.70646970565258	0.0009704	0.0004156	1	3
BovineHD0600021969	rs135094056	79460734	1.70645229604699	0.001053	0.0004511	3	1
Hapmap41353-BTA-76120	rs41652054	47482983	1.70644159192502	-0.0012	0.0005141	1	3
BovineHD0600017094	rs43458362	61964732	1.70419274847044	0.001564	0.0006703	3	1
BovineHD0600005658	rs134342627	20472348	1.70415367727716	-0.0009218	0.0003952	3	1
BovineHD0600025727	rs110392223	93146487	1.70405922410331	0.00209	0.0008957	3	1
BovineHD0600021929	rs137129651	79342552	1.70404720161634	0.001194	0.0005119	2	1
BovineHD0600021934	rs133399103	79358200	1.70404720161634	0.001194	0.0005119	2	1
BovineHD0600021935	rs134121712	79359180	1.70404720161634	0.001194	0.0005119	1	3
BovineHD0600021940	rs136779329	79371397	1.70404720161634	0.001194	0.0005119	1	3
BovineHD0600021942	rs136546459	79377624	1.70404720161634	0.001194	0.0005119	1	3
BovineHD0600021945	rs137706644	79391559	1.70404720161634	0.001194	0.0005119	1	3
BovineHD4100005196	rs109084654	79394051	1.70404720161634	0.001194	0.0005119	3	1
BovineHD0600011629	rs137143388	42730349	1.70401655611725	-0.0009312	0.0003993	1	3
BovineHD0600029059	rs109803525	104268672	1.70389372957823	-0.0009746	0.0004177	1	3
BovineHD0600006156	rs42646959	22324014	1.70168921335778	0.001129	0.0004846	1	3
BovineHD0600021870	rs135947664	79082774	1.70167457504581	-0.001349	0.0005787	2	1
BovineHD0600021871	rs133612077	79090974	1.70167457504581	-0.001349	0.0005787	3	1
BovineHD0600006045	rs137240705	21903357	1.70161791057828	0.001145	0.0004911	2	1
BovineHD0600029094	rs43209017	104375801	1.70160215440475	0.0009405	0.0004035	3	1
BovineHD0600022051	rs43468625	79822617	1.70158349919104	0.001296	0.0005562	2	1
BovineHD0600021386	rs109868894	77127752	1.70157423913786	-0.001246	0.0005343	1	3
BovineHD0600014461	rs110106656	52460646	1.69914032954648	-0.001101	0.000473	3	1
BovineHD0600011627	rs132862067	42718740	1.69905039995712	-0.0009335	0.0004009	1	3
BovineHD0600006159	rs134218497	22334879	1.69672649837539	0.001128	0.0004852	1	3
BovineHD0600024288	rs133300430	88724389	1.69668529997838	-0.0008774	0.0003774	3	1
Hapmap55435-rs29009844	rs29009844	52448258	1.69665774917804	-0.0011	0.0004731	3	1
BovineHD0600021880	rs136235443	79166927	1.69167214809616	-0.0009109	0.0003925	1	2
BovineHD0600021881	rs133768779	79167559	1.69167214809616	-0.0009109	0.0003925	1	3
BovineHD0600021882	rs135086588	79170447	1.69167214809616	-0.0009109	0.0003925	1	3
BovineHD0600021884	rs133585991	79177416	1.69167214809616	-0.0009109	0.0003925	3	1
BovineHD0600021885	rs135390189	79178520	1.69167214809616	-0.0009109	0.0003925	1	3
BovineHD4100005194	rs136048935	79180565	1.69167214809616	-0.0009109	0.0003925	3	1
BovineHD0600021886	rs136659915	79181388	1.69167214809616	-0.0009109	0.0003925	3	1
BovineHD0600021888	rs137529587	79185477	1.69167214809616	-0.0009109	0.0003925	2	1
BovineHD0600020974	rs110212708	75329034	1.68931200350784	0.0009767	0.000421	3	1
BovineHD0600020979	rs135146886	75353446	1.68931200350784	0.0009767	0.000421	3	1
BovineHD0600008261	rs109838188	29630321	1.6892868957777	-0.0008828	0.0003807	3	1
BovineHD0600020787	rs43473888	74718208	1.68920322200194	0.0008969	0.0003869	1	3
BovineHD0600016705	rs132990675	60791588	1.68917351962568	-0.0009195	0.0003964	1	3
BovineHD0600016708	rs132659196	60798396	1.68917351962568	-0.0009195	0.0003964	1	3
BovineHD0600029689	rs134121327	105780909	1.68915033261721	-0.001175	0.0005065	1	3
BovineHD0600002456	rs110914115	10332716	1.6867349468914	0.001942	0.0008378	3	1
BovineHD0600006127	rs133047028	22184048	1.68671961312676	-0.0009477	0.0004088	1	2
BovineHD0600021672	rs133380477	78201277	1.6867064764885	-0.001038	0.0004478	3	1
BovineHD0600021889	rs133089782	79193620	1.68670552524651	-0.0009094	0.0003925	2	1
BovineHD0600021890	rs134701245	79196985	1.68670552524651	-0.0009094	0.0003925	2	1
Hapmap52479-rs29018853	rs29018853	79203343	1.68670552524651	-0.0009094	0.0003925	1	2
Hapmap47403-BTA-76048	rs41567027	45153190	1.68646405632668	-0.0009081	0.0003919	1	3
BovineHD0600033287	rs42664177	117000485	1.68422972274349	0.001734	0.0007488	1	2
BovineHD0600021879	rs137236798	79160617	1.68422169720047	-0.000908	0.0003924	1	3
BovineHD0600034134	rs43494731	119226010	1.6842162279793	0.001197	0.0005168	3	1
ARS-BFGL-NGS-19211	rs43486059	104348254	1.68411692703735	-0.0009629	0.0004158	1	2
BovineHD4100005617	rs41257208	113648200	1.68409259995885	-0.0009984	0.0004313	3	1
BovineHD0600024794	rs132798837	90577810	1.68182670797533	0.001166	0.000504	3	1
BovineHD0600029843	rs109335803	106313924	1.68182099118738	-0.001019	0.0004409	1	3
BovineHD0600013736	rs109055515	49885175	1.68167574005471	0.0009748	0.0004213	3	1
BovineHD0600000653	rs133793980	2642534	1.68162128057304	-0.0009215	0.0003985	1	3
BovineHD0600011576	rs109972900	42531010	1.67923036278194	-0.001186	0.0005134	3	1
BovineHD0600033769	rs43492007	118383598	1.67682799426984	-0.0008932	0.0003868	3	1
BovineHD0600014460	rs43465834	52450985	1.67679427784672	-0.001363	0.0005903	1	2
BTA-111809-no-rs	rs41565133	77186116	1.67679177090197	-0.001153	0.0004995	3	1
BTA-110591-no-rs	rs41614917	17179693	1.67665351033724	-0.0008732	0.0003782	3	1
BovineHD0600021392	rs135174660	77170401	1.67430133643771	-0.001154	0.0005003	1	3
BovineHD0600021692	rs109391043	78242182	1.67429045244637	0.001606	0.000696	1	3
ARS-BFGL-NGS-113302	rs111015926	3906059	1.67424733787194	-0.0009713	0.0004213	1	2
BovineHD0600032357	rs134730466	114189590	1.6742241668641	0.0009067	0.0003933	1	3
BovineHD0600013688	rs43077857	49761550	1.67421533708029	0.001027	0.0004451	1	3
BovineHD0600013689	rs135512941	49765780	1.67421533708029	0.001027	0.0004451	1	2
BovineHD0600021670	rs109202504	78199260	1.67179710210091	-0.001031	0.0004475	3	1
BovineHD0600013511	rs136367188	49192221	1.67177499722113	-0.001106	0.0004801	1	3
Hapmap44699-BTA-122320	rs41625021	77228984	1.67177396509099	-0.001219	0.0005292	3	1
BovineHD0600001707	rs133411935	7683865	1.6693142078269	-0.00108	0.0004693	3	1
BovineHD0600024873	rs134639371	90835816	1.66928556662875	0.0009099	0.0003951	2	1
BovineHD0600029690	rs137599752	105805399	1.66926593025372	-0.001167	0.0005066	1	3
BovineHD0600029691	rs132981952	105807419	1.66926593025372	-0.001167	0.0005066	1	3
BovineHD0600028486	rs43490142	102383847	1.66681048370886	0.001026	0.0004459	3	1
BovineHD0600028487	rs43490136	102386399	1.66681048370886	0.001026	0.0004459	2	1
BovineHD0600004710	rs109418332	17170014	1.66672909738366	-0.0008699	0.0003783	1	3
BovineHD0600004711	rs42763565	17172994	1.66672909738366	-0.0008699	0.0003783	1	3
BovineHD0600004713	rs42763568	17174437	1.66672909738366	-0.0008699	0.0003783	1	3
BovineHD0600004714	rs41614915	17177381	1.66672909738366	-0.0008699	0.0003783	1	3
BovineHD0600004709	rs42763560	17167581	1.66424269288533	-0.0008686	0.0003782	1	2
BovineHD0600016960	rs137077404	61514281	1.66420297272589	-0.0009098	0.0003959	3	1
BovineHD0600004882	rs132940430	17797492	1.66420084943126	-0.001175	0.0005111	3	1
BovineHD0600009541	rs137372636	34131145	1.66161109913892	0.0009448	0.0004115	1	3
BovineHD0600026978	rs135597632	97177404	1.65954395387902	0.001595	0.000695	3	1
BovineHD0600026982	rs132781143	97185437	1.65954395387902	0.001595	0.000695	3	1
Hapmap30192-BTC-072881	rs110810914	87281196	1.65942424520213	0.0009426	0.0004111	3	1
BovineHD0600023896	rs137435599	87293172	1.65942424520213	0.0009426	0.0004111	3	1
BovineHD0600004969	rs42790285	18171234	1.65932955392788	-0.001221	0.0005324	3	1
BovineHD0600030391	rs136857642	107861299	1.65931683167795	0.002244	0.0009784	3	1
BovineHD0600032131	rs136389418	113603960	1.65676700502938	-0.0009035	0.0003944	1	3
BovineHD0600012317	rs135515717	45153840	1.6566309407372	-0.000899	0.0003925	1	3
BovineHD0600019390	rs110047207	70078403	1.65430035904173	0.0008852	0.0003868	3	1
BovineHD0600015479	rs135871338	56623805	1.65200543611383	0.0009123	0.0003988	3	1
BovineHD0600028988	rs136624329	103982365	1.65194850683606	0.0009678	0.0004232	1	3
UA-IFASA-2111	rs29012417	84351311	1.65192901934701	0.0009939	0.0004347	3	1
BovineHD0600031378	rs109737794	111012963	1.65189053841727	0.0008831	0.0003863	3	1
BovineHD0600031379	rs110152616	111015303	1.65189053841727	0.0008831	0.0003863	3	1
BovineHD0600031380	rs109546318	111015991	1.65189053841727	0.0008831	0.0003863	3	1
BovineHD0600031381	rs134013233	111021282	1.65189053841727	0.0008831	0.0003863	3	1
BovineHD0600031382	rs110586591	111022302	1.65189053841727	0.0008831	0.0003863	3	1
BovineHD0600031383	rs110409780	111023246	1.65189053841727	0.0008831	0.0003863	2	1
BovineHD0600031384	rs110650009	111024214	1.65189053841727	0.0008831	0.0003863	3	1
ARS-BFGL-NGS-71548	rs109110511	111025056	1.65189053841727	0.0008831	0.0003863	3	1
BovineHD0600031385	rs110782069	111025967	1.65189053841727	0.0008831	0.0003863	3	1
BovineHD0600031386	rs109286911	111026799	1.65189053841727	0.0008831	0.0003863	2	1
BovineHD0600022056	rs43468600	79833180	1.65186150817003	0.001273	0.0005567	1	3
BovineHD0600012716	rs137644845	46671924	1.65177890142897	-0.0009324	0.0004078	1	3
BovineHD0600020844	rs136426927	74936181	1.64953210921416	0.0009748	0.0004266	3	1
BovineHD0600017071	rs43458751	61874456	1.64944547526774	-0.0008927	0.0003907	2	1
BovineHD0600017072	rs43458749	61876377	1.64944547526774	-0.0008927	0.0003907	3	1
BovineHD0600021581	rs110360486	77746512	1.64933911148195	-0.001154	0.000505	1	3
BovineHD0600021583	rs109278157	77757481	1.64933911148195	-0.001154	0.000505	1	3
BovineHD0600021584	rs109495195	77760274	1.64933911148195	-0.001154	0.000505	1	3
BovineHD0600021585	rs134215936	77768298	1.64933911148195	-0.001154	0.000505	1	3
BovineHD0600021586	rs137528937	77770651	1.64933911148195	-0.001154	0.000505	3	1
BovineHD0600021587	rs133484728	77774857	1.64933911148195	-0.001154	0.000505	3	1
BovineHD0600021589	rs110607668	77787594	1.64933911148195	-0.001154	0.000505	1	3
BovineHD0600021593	rs110527762	77802796	1.64933911148195	-0.001154	0.000505	1	3
BovineHD0600021603	rs132956672	77850405	1.64933911148195	-0.001154	0.000505	1	3
BovineHD0600021604	rs110317499	77853741	1.64933911148195	-0.001154	0.000505	3	1
BovineHD0600021606	rs108941489	77858629	1.64933911148195	-0.001154	0.000505	3	1
BovineHD0600021616	rs109490683	77905935	1.64933911148195	-0.001154	0.000505	1	2
BovineHD0600004705	rs42763546	17159375	1.6493024859193	-0.0008639	0.0003782	1	3
BovineHD0600020803	rs132749666	74770359	1.64696323215925	0.001482	0.000649	3	1
BovineHD0600020804	rs133991206	74772197	1.64696323215925	0.001482	0.000649	3	1
BovineHD0600014279	rs135443867	51808963	1.64693688714018	0.001069	0.0004686	1	2
BovineHD0600027809	rs109710153	99706622	1.64672455045498	-0.0008868	0.0003886	1	3
BovineHD0600014900	rs133721485	54266565	1.64438599114906	0.001115	0.0004887	3	1
BovineHD0600014903	rs109164667	54281365	1.64438599114906	0.001115	0.0004887	3	1
BovineHD0600010661	rs137482165	38556860	1.64425988803091	-0.000929	0.0004075	3	1
BTB-00241906	rs43454260	4548788	1.64192788640866	-0.0009209	0.0004041	1	3
BovineHD0600001204	rs43453379	4568539	1.64192788640866	-0.0009209	0.0004041	1	3
BovineHD0600022030	rs137634674	79728889	1.64189685663964	0.0009001	0.0003951	1	3
BovineHD4100005554	rs29023498	105337608	1.64186948761452	-0.0008955	0.0003929	3	1
BovineHD0600021578	rs133139804	77726171	1.63936885267925	-0.001149	0.000505	3	1
BovineHD4100004865	rs43465384	44936124	1.63932312047042	0.0009521	0.0004183	3	1
BovineHD0600016961	rs109472838	61516061	1.63916121227923	-0.001026	0.0004509	3	1
BovineHD0600016962	rs136654814	61517031	1.63916121227923	-0.001026	0.0004509	3	1
BovineHD0600023381	rs135565204	85015726	1.63699619849418	0.001003	0.0004409	2	1
BovineHD0600001626	rs43446878	7457354	1.63699181873486	0.0008945	0.0003934	2	1
BTB-01451336	rs42577887	51669513	1.63690729196615	-0.000944	0.0004151	3	1
BovineHD4100004432	rs29014714	35941308	1.63690013674452	0.001867	0.0008211	3	1
BovineHD0600029772	rs109959779	106072910	1.63448922333259	0.0009964	0.0004387	3	1
BovineHD0600020091	rs136731228	72372852	1.63431267076565	0.001024	0.0004507	3	1
BovineHD0600004684	rs110383596	17116099	1.63424445096702	0.0009131	0.0004021	1	2
BovineHD0600025186	rs42592220	91704910	1.63202586649067	-0.001164	0.0005132	3	1
BovineHD0600017582	rs136107130	63527771	1.63197888246473	0.0009059	0.0003991	3	1
BovineHD0600008278	rs109039106	29692358	1.63194067926414	-0.0008711	0.000384	3	1
BovineHD4100004879	rs109900911	45146909	1.63170925371764	-0.0008901	0.0003921	1	3
BovineHD0600023206	rs134254008	84321699	1.62956762734266	0.001121	0.0004948	3	1
BovineHD0600023208	rs109036919	84329553	1.62956762734266	0.001121	0.0004948	3	1
BovineHD0600023210	rs109979903	84335222	1.62956762734266	0.001121	0.0004948	3	1
BovineHD0600005638	rs109736611	20379479	1.62940288306194	0.001202	0.0005299	2	1
BovineHD0600019389	rs133388993	70077519	1.62937012073177	0.0008772	0.0003869	3	1
BovineHD0600010655	rs134645962	38538611	1.62929531614829	-0.0009241	0.0004077	3	1
BovineHD0600016826	rs137128571	61197209	1.62701257952731	-0.0008985	0.0003967	3	1
ARS-BFGL-NGS-106015	rs109496638	61199572	1.62701257952731	-0.0008985	0.0003967	3	1
BovineHD0600028987	rs109410907	103978600	1.62700818345045	0.0009587	0.0004233	1	3
BovineHD0600027885	rs110168453	99961338	1.62694096738506	0.0009261	0.0004089	3	1
BovineHD0600019391	rs135722477	70079124	1.6243790731645	0.0008747	0.0003867	2	1
BovineHD0600019392	rs133510711	70080292	1.6243790731645	0.0008747	0.0003867	3	1
BovineHD0600019393	rs137292984	70081055	1.6243790731645	0.0008747	0.0003867	2	1
BovineHD0600028989	rs110940529	103983031	1.62201461164675	0.0009565	0.0004232	3	1
BovineHD0600023168	rs133898116	84223292	1.62189510814549	0.0008917	0.0003946	3	1
BovineHD0600023379	rs111016283	85012826	1.6195200804717	0.0009959	0.000441	2	1
BovineHD0600021873	rs135064530	79120452	1.61951566112296	-0.001309	0.0005795	3	1
BovineHD0600007590	rs135244408	27476671	1.61936593287371	-0.001206	0.0005343	1	3
BovineHD0600022029	rs134856879	79727547	1.61444024988417	0.00089	0.000395	3	1
BovineHD0600022031	rs133333349	79730280	1.61444024988417	0.00089	0.000395	3	1
Hapmap59720-rs29025265	rs29025265	2642053	1.61434784583276	-0.0008979	0.0003985	1	3
BovineHD4100004641	rs133877406	39571260	1.61429172039965	0.001772	0.0007859	3	1
BovineHD0600003861	rs110993034	14421351	1.61210627982671	0.001705	0.000757	3	1
BovineHD0600003863	rs110657675	14422870	1.61210627982671	0.001705	0.000757	3	1
BovineHD4100004257	rs41655004	14430365	1.61210627982671	0.001705	0.000757	3	1
BovineHD0600003869	rs110110626	14431641	1.61210627982671	0.001705	0.000757	3	1
BovineHD0600003870	rs136924626	14432467	1.61210627982671	0.001705	0.000757	3	1
BovineHD0600003871	rs135150856	14433274	1.61210627982671	0.001705	0.000757	3	1
BovineHD0600003872	rs110122273	14434157	1.61210627982671	0.001705	0.000757	3	1
BovineHD0600003873	rs109118460	14434633	1.61210627982671	0.001705	0.000757	2	1
BovineHD0600003874	rs110346423	14436031	1.61210627982671	0.001705	0.000757	2	1
BovineHD0600008923	rs137695534	31817092	1.61189492250268	0.0008792	0.0003906	1	3
BovineHD0600012723	rs136908427	46689797	1.61186814176181	-0.0009151	0.0004065	1	3
BovineHD0600020081	rs134937131	72297419	1.61184778867782	0.001013	0.0004498	3	1
ARS-BFGL-NGS-13173	rs109621031	72301044	1.61184778867782	0.001013	0.0004498	3	1
BovineHD0600031056	rs42680223	110256330	1.6096380744657	-0.0009276	0.0004126	3	1
BovineHD0600021703	rs133762813	78281466	1.60952150153911	0.0009679	0.0004302	3	1
BovineHD0600003277	rs42672011	12873365	1.60946572487074	-0.0008727	0.0003881	3	1
BovineHD0600031798	rs134919872	112355316	1.60929415922907	-0.001055	0.0004691	3	1
BovineHD0600031778	rs43120947	112304736	1.60921270879503	-0.0009288	0.0004127	3	1
BovineHD0600010221	rs109914120	36690584	1.6069443124695	0.00144	0.0006406	2	1
BovineHD0600004706	rs135493021	17160273	1.60687345848835	-0.0008494	0.0003781	1	3
BovineHD0600024286	rs134769643	88723381	1.60445410555141	0.0008414	0.0003747	3	1
BovineHD0600024287	rs137622197	88723856	1.60445410555141	0.0008414	0.0003747	1	2
BovineHD0600030161	rs109816342	107199219	1.60444121964261	0.001031	0.0004596	3	1
BovineHD0600001604	rs43447472	7368574	1.60438759368193	-0.001236	0.0005507	1	2
BTB-00250403	rs43457658	41858119	1.60437481255291	0.001588	0.0007076	3	1
BovineHD0600024133	rs134195051	88255502	1.60196660980141	0.000846	0.0003771	1	3
BovineHD0600004891	rs133320658	17827427	1.60191307260484	-0.001072	0.000478	3	1
BovineHD0600012185	rs133418748	44610049	1.60188561226355	-0.000902	0.0004024	3	1
BovineHD0600012187	rs135892151	44611743	1.60188561226355	-0.000902	0.0004024	3	1
BovineHD0600034287	rs134616277	44614641	1.60188561226355	-0.000902	0.0004024	3	1
BovineHD4100004837	rs41595986	44618281	1.60188561226355	-0.000902	0.0004024	3	1
BovineHD0600012188	rs136729419	44620003	1.60188561226355	-0.000902	0.0004024	2	1
BovineHD0600012189	rs134583919	44620923	1.60188561226355	-0.000902	0.0004024	2	1
BovineHD0600012190	rs135958270	44623448	1.60188561226355	-0.000902	0.0004024	3	1
BovineHD0600012191	rs133520586	44624608	1.60188561226355	-0.000902	0.0004024	2	1
BovineHD4100004838	rs43703940	44626680	1.60188561226355	-0.000902	0.0004024	3	1
BovineHD0600012193	rs135858109	44629031	1.60188561226355	-0.000902	0.0004024	3	1
BovineHD0600029605	rs133224342	105510135	1.59951249634298	-0.0008622	0.0003848	1	3
BovineHD0600020505	rs43473354	73630051	1.5994594601617	0.001187	0.00053	3	1
BovineHD0600004880	rs134434407	17791933	1.59944822280901	-0.001002	0.000447	3	1
BovineHD0600009256	rs135501689	33052441	1.59703759587171	0.001134	0.0005067	2	1
BovineHD0600009257	rs110855749	33053107	1.59703759587171	0.001134	0.0005067	2	1
BovineHD0600001195	rs43454262	4546955	1.59449500994933	-0.0008896	0.0003978	1	3
BovineHD0600001198	rs43453369	4556138	1.59449500994933	-0.0008896	0.0003978	1	3
BovineHD0600001200	rs43453370	4558657	1.59449500994933	-0.0008896	0.0003978	1	3
BovineHD0600001202	rs43453377	4564331	1.59449500994933	-0.0008896	0.0003978	1	3
BovineHD0600031339	rs132675668	110917418	1.59445703965147	0.002068	0.000925	3	1
BovineHD0600031340	rs43486646	110919395	1.59445703965147	0.002068	0.000925	3	1
BovineHD0600031341	rs43486642	110920294	1.59445703965147	0.002068	0.000925	2	1
BovineHD0600029021	rs110517340	104099913	1.5944567638108	-0.0008788	0.0003929	3	1
BovineHD0600012314	rs110891096	45146111	1.59423010163844	-0.0008761	0.0003919	1	3
BTA-05567-rs29019726	rs29019726	116864937	1.59217115802871	-0.001589	0.0007119	3	2
BovineHD0600018588	rs135474423	67313253	1.59207109162416	0.001395	0.0006243	3	1
BovineHD0600029083	rs133054843	104340467	1.59199710484073	-0.0008684	0.0003887	2	1
BTB-00248845	rs43458406	61905913	1.59198992267839	-0.0008711	0.00039	2	1
BovineHD0600023505	rs134457136	85481500	1.59198008808433	0.0009638	0.0004312	1	3
BovineHD0600032241	rs134707390	113902163	1.59192275226742	-0.0008589	0.0003846	1	3
BovineHD0600024941	rs133262731	91044477	1.59191817431671	0.002095	0.000938	1	2
ARS-BFGL-NGS-119111	rs109226975	113898699	1.59184426084427	-0.001007	0.0004507	3	1
BovineHD0600020080	rs136915459	72289214	1.59183639078902	0.001004	0.0004497	3	1
ARS-BFGL-NGS-114695	rs42756320	21909290	1.59177438599988	-0.001082	0.0004846	3	1
BovineHD4100004301	rs41625695	21910084	1.59177438599988	-0.001082	0.0004846	2	1
BovineHD0600006046	rs110310665	21910726	1.59177438599988	-0.001082	0.0004846	3	1
BovineHD0600006047	rs136823969	21912521	1.59177438599988	-0.001082	0.0004846	3	1
BovineHD0600017983	rs43466649	64898204	1.58953823722165	0.001033	0.0004625	3	1
BovineHD0600008255	rs134614409	29616910	1.58942981922137	0.001112	0.0004985	3	1
BovineHD0600024923	rs133534783	90977968	1.58934709045171	0.0008794	0.0003939	1	3
BovineHD0600031789	rs43488394	112329658	1.58927895875567	-0.001047	0.000469	3	1
BovineHD0600018195	rs42781088	65891494	1.58700683752226	0.0009636	0.0004323	2	1
BovineHD0600012801	rs133213973	46871126	1.5870038115182	-0.000857	0.0003845	1	3
BovineHD0600024277	rs134342291	88696832	1.58445060716112	-0.0008447	0.0003792	3	1
BovineHD0600014237	rs110990905	51656063	1.58439333548664	0.001017	0.0004563	1	2
BovineHD0600029636	rs110041211	105591005	1.58438131964768	0.002178	0.0009778	3	1
BovineHD0600017065	rs109128861	61862517	1.58431439046588	-0.001113	0.0004999	3	1
BovineHD0600008992	rs134247362	32095535	1.58201595052266	-0.0011	0.000494	2	1
BovineHD0600008993	rs110727050	32103021	1.58201595052266	-0.0011	0.000494	3	1
BovineHD0600008994	rs110323355	32104552	1.58201595052266	-0.0011	0.000494	3	1
BovineHD0600012779	rs135839099	46824015	1.58193335799527	-0.0009804	0.0004405	3	1
BovineHD0600008279	rs136481258	29692920	1.58190521520694	-0.0008515	0.0003828	3	1
BovineHD0600012626	rs109005706	46452356	1.58190029790088	0.0009857	0.0004432	2	1
BovineHD0600015088	rs135773080	54981611	1.57953164392387	0.000937	0.0004216	2	1
BovineHD0600008990	rs135002492	32087522	1.5795083354316	-0.001098	0.0004939	3	1
BovineHD0600008991	rs109526070	32090248	1.5795083354316	-0.001098	0.0004939	3	1
BovineHD0600014898	rs135002423	54259591	1.57945658259967	0.0008739	0.0003933	2	1
BovineHD0600020490	rs43473638	73597608	1.57937625052352	0.001004	0.0004518	1	3
BovineHD0600020491	rs43473631	73599705	1.57937625052352	0.001004	0.0004518	1	2
BovineHD4100005176	rs41605943	73601110	1.57937625052352	0.001004	0.0004518	3	1
BovineHD0600013699	rs42755466	49791113	1.57936563630911	0.000995	0.0004478	1	3
BovineHD0600017068	rs109609212	61868201	1.579303946074	-0.00111	0.0004997	3	1
BovineHD0600017069	rs136682352	61870565	1.579303946074	-0.00111	0.0004997	3	1
BovineHD0600022156	rs110606154	80319643	1.57693134716087	0.001321	0.0005951	3	1
BovineHD0600003440	rs43450133	13270026	1.57692697274378	-0.000837	0.0003768	1	3
BovineHD0600021249	rs134180492	76514624	1.57691687163398	-0.001122	0.0005056	1	3
BovineHD0600019277	rs133549219	69733086	1.57446045870323	0.001288	0.0005806	3	1
BovineHD0600019278	rs137105977	69736375	1.57446045870323	0.001288	0.0005806	3	1
ARS-BFGL-NGS-118995	rs110349978	32128224	1.57444306818292	-0.001002	0.0004515	3	1
BovineHD0600009928	rs110986458	35624268	1.57444094674026	0.001092	0.000492	1	3
BovineHD0600026974	rs43482149	97164845	1.57443959367157	-0.001459	0.0006575	1	3
BovineHD0600022946	rs109022644	83402282	1.57442441942685	0.001086	0.0004892	3	1
BovineHD0600022947	rs110257792	83405621	1.57442441942685	0.001086	0.0004892	3	1
BovineHD0600014443	rs136830279	52366745	1.57442428787833	-0.001406	0.0006339	1	2
BovineHD0600004879	rs108964729	17791116	1.57438157062388	-0.0009904	0.0004464	3	1
BovineHD0600031535	rs42326666	111462957	1.57437227979363	-0.0008977	0.0004046	1	3
BovineHD0600015661	rs137730428	57264559	1.57433782914733	0.0008732	0.0003935	1	3
BovineHD0600012453	rs137245430	45834373	1.57431410331892	-0.0008722	0.0003931	1	3
BovineHD4100005077	rs41591423	61515169	1.57419117535673	-0.0009654	0.0004352	1	3
BovineHD0600017037	rs133346723	61797805	1.57188877915364	-0.001819	0.0008207	2	1
BovineHD0600009254	rs136499633	33043843	1.56943879649897	0.00112	0.0005062	3	1
BovineHD0600029945	rs135943107	106589462	1.5693203627016	-0.0008543	0.0003861	3	1
BovineHD0600016966	rs134681782	61522429	1.56925601522152	-0.0008772	0.0003962	3	1
BTA-68404-no-rs	rs43348079	61523195	1.56925601522152	-0.0008772	0.0003962	3	1
BovineHD0600016967	rs43348082	61524007	1.56925601522152	-0.0008772	0.0003962	1	3
BovineHD0600016968	rs43348091	61525405	1.56925601522152	-0.0008772	0.0003962	1	3
BovineHD4100005078	rs43348096	61525921	1.56925601522152	-0.0008772	0.0003962	3	1
BovineHD0600018219	rs135544751	66017086	1.56691876717294	0.0009019	0.0004077	3	1
BovineHD0600003262	rs133318245	12822458	1.56688495900092	-0.001184	0.000535	2	1
BovineHD0600021385	rs134687678	77126628	1.56688144845416	-0.00111	0.0005017	1	3
BovineHD0600034697	rs136652006	51641364	1.56684014646066	0.001008	0.0004561	3	1
BovineHD0600009153	rs135458146	32668799	1.56181512542267	-0.0008716	0.0003951	3	1
BovineHD0600009154	rs136758689	32674034	1.56181512542267	-0.0008716	0.0003951	3	1
BovineHD0600023322	rs137480523	84841030	1.56181428694768	0.0009104	0.0004126	3	1
BovineHD0600020813	rs134795410	74816172	1.55938620753937	0.001232	0.0005591	2	1
BovineHD0600012198	rs136874574	44643909	1.55937670794098	-0.0008616	0.0003909	1	3
BovineHD0600014208	rs42675203	51551199	1.55935356603992	0.001014	0.0004603	3	1
BovineHD0600006739	rs135536398	24366264	1.55923225606823	0.001007	0.0004571	3	1
BovineHD0600017118	rs43464071	62115177	1.55691814505941	0.001436	0.0006521	3	1
BovineHD0600012861	rs109737986	46989384	1.55689653422345	-0.001012	0.0004593	1	3
BovineHD0600030259	rs136914047	107489541	1.55685815539798	0.00124	0.0005631	3	1
BovineHD0600023034	rs110788687	83839410	1.5568429248615	-0.0008894	0.0004039	1	3
BovineHD0600008282	rs110562378	29698883	1.55681885706305	-0.0008438	0.000383	2	1
BovineHD0600012625	rs133000741	46451368	1.55681368223916	0.0009735	0.000442	3	1
BovineHD0600012863	rs137646763	46999846	1.55436716793249	-0.0009897	0.0004499	1	3
BovineHD0600012865	rs135012495	47006639	1.55436716793249	-0.0009897	0.0004499	1	2
BovineHD0600014318	rs137414776	51923931	1.55433605041994	0.0009428	0.0004286	3	1
ARS-BFGL-NGS-27268	rs42288985	56393992	1.55433012223074	0.0008668	0.0003939	1	3
BTA-77635-no-rs	rs41654110	17838378	1.55427515521267	-0.001052	0.0004778	3	1
BovineHD0600008260	rs133777521	29629250	1.55189148131626	-0.0008356	0.00038	2	1
BovineHD0600007211	rs110549810	26180620	1.55186785788594	0.0008742	0.0003979	1	3
BovineHD0600024093	rs110091883	88112377	1.55186484269076	0.001217	0.0005534	3	1
BovineHD0600032242	rs42977909	113904455	1.55184512265159	0.0009323	0.0004242	3	1
BovineHD0600032243	rs42977908	113905122	1.55184512265159	0.0009323	0.0004242	1	3
Hapmap51534-BTA-103373	rs41566743	51553185	1.55181620504317	0.001011	0.0004602	3	1
Hapmap26848-BTC-038527	rs43463141	44819589	1.55179613761975	-0.0009745	0.0004433	1	3
BovineHD0600017463	rs109775527	63188640	1.54933834641025	0.001412	0.0006432	2	1
BovineHD0600029154	rs136615123	104496516	1.5493163427178	-0.0008733	0.000398	3	1
BovineHD0600029065	rs110494342	104289700	1.54911201207834	-0.0009464	0.0004311	1	3
BovineHD0600029066	rs110718540	104291431	1.54911201207834	-0.0009464	0.0004311	1	3
BovineHD0600024073	rs43472135	87996364	1.54689303631487	0.0009138	0.0004167	3	1
BovineHD0600028730	rs135532756	103216544	1.54684360352183	0.001043	0.0004756	3	1
BovineHD0600028731	rs133099781	103219966	1.54684360352183	0.001043	0.0004756	2	1
BovineHD0600014895	rs134633171	54252258	1.54682575099161	0.0008648	0.0003945	2	1
BovineHD0600018936	rs133015375	68611164	1.54679118075524	-0.0008955	0.0004085	2	1
BovineHD0600030198	rs137428934	107336410	1.54679035142016	-0.001085	0.0004951	3	1
BovineHD0600029711	rs132631261	105884305	1.54677767049049	-0.000944	0.0004304	3	1
BovineHD0600016689	rs109987779	60743952	1.54672068273623	0.001038	0.0004737	3	1
BovineHD0600016694	rs109129383	60755100	1.54672068273623	0.001038	0.0004737	2	1
BovineHD0600016696	rs137840473	60759063	1.54672068273623	0.001038	0.0004737	3	1
BovineHD0600016697	rs134152727	60760702	1.54672068273623	0.001038	0.0004737	3	1
BovineHD0600016698	rs135117130	60761746	1.54672068273623	0.001038	0.0004737	3	1
BovineHD0600016699	rs110641671	60764496	1.54672068273623	0.001038	0.0004737	2	1
BovineHD0600016700	rs134254479	60765394	1.54672068273623	0.001038	0.0004737	2	1
BovineHD0600016701	rs137448259	60767710	1.54672068273623	0.001038	0.0004737	3	1
BovineHD0600016702	rs110038026	60769940	1.54672068273623	0.001038	0.0004737	3	1
BovineHD0600016706	rs108952361	60792806	1.54672068273623	0.001038	0.0004737	3	1
BovineHD0600016707	rs108970897	60795249	1.54672068273623	0.001038	0.0004737	2	1
BovineHD0600016715	rs135226286	60831126	1.54672068273623	0.001038	0.0004737	3	1
BovineHD0600012616	rs133969512	46400873	1.54670764369174	0.001035	0.0004719	3	1
BovineHD4100005026	rs42956887	54356522	1.54423099479641	-0.001345	0.0006137	3	1
BovineHD0600020088	rs133407271	72349111	1.54415292346085	0.000935	0.000427	3	1
BovineHD0600023042	rs135907956	83849927	1.54175835760213	-0.0008834	0.0004038	1	3
BovineHD0600023045	rs109374285	83853525	1.54175835760213	-0.0008834	0.0004038	1	3
BovineHD0600030579	rs132906649	108581174	1.54170938794038	0.0008816	0.000403	3	1
Hapmap49058-BTA-121772	rs41622840	94228599	1.54168922025082	0.001544	0.0007056	3	1
BovineHD0600008691	rs137653529	31004999	1.54167470043007	0.0009259	0.0004231	3	1
BTB-01744697	rs42854690	1929729	1.54166594388033	0.0008874	0.0004057	1	3
BovineHD0600018215	rs43471110	65999168	1.53928360481887	0.0009166	0.0004194	3	1
BovineHD0600018223	rs43098147	66029830	1.53928360481887	0.0009166	0.0004194	3	1
BovineHD0600018226	rs109490124	66035972	1.53928360481887	0.0009166	0.0004194	2	1
BovineHD0600027688	rs42257611	99279723	1.53927519161595	-0.0009019	0.0004125	3	1
BovineHD0600018935	rs110656851	68609531	1.5392445785641	-0.0008934	0.0004085	3	1
BovineHD0600008284	rs137444584	29701381	1.53921690891671	-0.0008369	0.0003829	2	1
BTB-01656109	rs42771950	56639531	1.53915083292531	0.001264	0.000578	3	1
BovineHD0600009548	rs135599090	34169395	1.53910349696806	0.0009173	0.0004195	1	3
BovineHD0600023202	rs109418541	84313152	1.53676677434489	-0.0008968	0.0004104	1	3
BovineHD0600014448	rs42725316	52379009	1.53674814817688	-0.001314	0.0006017	3	1
BovineHD0600029597	rs135967178	105476912	1.53671120871649	-0.000869	0.000398	1	3
BovineHD0600000534	rs135288565	2050997	1.53669452550445	0.001067	0.0004886	3	1
BovineHD4100005287	rs41605975	87118679	1.53430169081992	0.0009438	0.0004326	3	1
BovineHD0600020766	rs43467684	74626903	1.53427333761422	0.0009653	0.0004424	3	1
Hapmap50098-BTA-76549	rs41653413	61364700	1.53416191278796	0.0008568	0.0003927	1	3
BovineHD0600024303	rs43338581	88753354	1.53414032409582	-0.00124	0.0005681	3	1
BovineHD0600033763	rs43491977	118369610	1.53176885323237	0.000859	0.0003939	1	3
BovineHD0600011623	rs137414505	42696151	1.53166147809547	0.0009328	0.0004282	3	1
BovineHD0600001060	rs135538485	4068561	1.53165632935019	0.001023	0.0004692	3	1
BovineHD0600019763	rs134097895	70992402	1.52910028418032	-0.001045	0.0004799	3	1
BovineHD0600015483	rs42771948	56637289	1.52907777872059	0.00126	0.0005785	3	1
BovineHD0600014214	rs42675217	51586003	1.52661744435512	-0.0009623	0.0004426	1	3
BovineHD0600004770	rs43453625	17373604	1.52653252708116	-0.001345	0.0006185	3	1
BovineHD0600029063	rs109920221	104279859	1.52646244769324	-0.0008897	0.0004092	1	2
BovineHD0600029064	rs110719552	104288110	1.52646244769324	-0.0008897	0.0004092	1	3
BovineHD0600018624	rs135025406	67448054	1.5242243800179	0.001132	0.0005208	1	3
BovineHD0600017067	rs43457224	61863918	1.5241446533004	-0.0008499	0.0003914	3	1
BovineHD0600004897	rs134254748	17857996	1.52413916748622	-0.0009858	0.0004535	3	1
BovineHD0600013733	rs110936051	49871859	1.52407959922413	0.0009438	0.0004344	3	1
BovineHD0600013737	rs109933512	49890384	1.52407353823437	0.0009437	0.0004344	2	1
BTB-01211624	rs42373384	62979121	1.52163035159869	-0.0008759	0.0004037	3	1
BovineHD0600017402	rs109054736	62982729	1.52163035159869	-0.0008759	0.0004037	3	1
BovineHD0600002988	rs42663714	12153849	1.52161990261391	0.001241	0.000572	3	1
BovineHD0600018228	rs43097447	66039146	1.51913002561705	0.0009099	0.0004195	2	1
BovineHD0600014459	rs43465076	52441854	1.51907844239664	-0.001296	0.0005979	1	3
BovineHD0600012852	rs136405394	46957061	1.51904319919945	-0.0009625	0.000444	3	1
BovineHD0600015667	rs110576860	57281379	1.51903755384664	0.0008978	0.0004143	3	1
BovineHD0600016695	rs134555210	60758035	1.51902472732652	0.001027	0.0004736	3	1
BovineHD0600007812	rs29004032	28220819	1.51885198214571	-0.002577	0.001188	3	1
Hapmap34437-BES1_Contig321_585	rs43705625	28576090	1.51658304851653	-0.0009084	0.0004196	3	1
BovineHD0600021693	rs109146583	78245773	1.51657213200172	0.001487	0.0006866	1	3
BovineHD0600012712	rs134702864	46651558	1.51649447644247	-0.001043	0.0004816	1	3
BovineHD0600012713	rs136344728	46663186	1.51649447644247	-0.001043	0.0004816	3	1
BovineHD4100004928	rs29019188	46669410	1.51649447644247	-0.001043	0.0004816	2	1
ARS-BFGL-NGS-115051	rs109255454	71278609	1.51412222551405	0.001362	0.0006295	3	1
BTB-00240524	rs43447181	3032658	1.51406367686725	0.001061	0.0004905	3	1
BovineHD0600000767	rs43447170	3052272	1.51406367686725	0.001061	0.0004905	3	1
BovineHD0600017004	rs42696321	61658756	1.51399801695183	0.0009353	0.0004322	3	1
BovineHD0600003935	rs109509365	14620928	1.51398958317725	-0.001116	0.0005155	2	1
BTA-24561-no-rs	rs41624497	30990436	1.51395740658395	0.0009149	0.0004227	1	3
BovineHD0600010660	rs133702426	38549807	1.51390801663584	-0.0008806	0.0004069	3	1
BovineHD0600031415	rs42325536	111101807	1.5115258064679	0.0009274	0.0004293	3	1
BovineHD4100004637	rs41628649	39547133	1.51152272064665	0.0008386	0.000388	1	2
BovineHD0600021396	rs109947585	77186922	1.51151620273989	-0.001013	0.0004685	3	1
BovineHD0600021397	rs133754516	77190716	1.51151620273989	-0.001013	0.0004685	1	2
BovineHD0600024102	rs43473248	88155756	1.51150937785389	0.001372	0.0006346	1	3
BovineHD4100005567	rs29014839	106760010	1.51150727430803	-0.0008185	0.0003788	1	3
BovineHD0600013711	rs42756063	49824180	1.51146189707256	0.0009683	0.0004481	1	2
Hapmap58359-rs29011329	rs29011329	7514029	1.51136819583134	0.0009847	0.0004555	3	1
BovineHD0600019198	rs133264382	69433881	1.50905775331714	0.001141	0.0005285	3	1
BovineHD0600023822	rs110623821	86829517	1.50903598465584	0.0008539	0.0003955	3	1
BovineHD0600023827	rs109863543	86845850	1.50903598465584	0.0008539	0.0003955	2	1
BovineHD0600021388	rs137224726	77141513	1.50898992176752	-0.001013	0.0004691	3	1
BovineHD0600021372	rs109855119	77057518	1.5089584709795	-0.001072	0.0004962	1	2
BovineHD0600001674	rs43058179	7592918	1.5089195667435	0.0008457	0.0003916	3	1
BovineHD0600030151	rs110980034	107171435	1.50890905365426	0.0009041	0.000419	3	1
BovineHD0600029367	rs133858075	104988066	1.50649301057575	0.001515	0.0007025	3	1
BovineHD0600024279	rs132720609	88704865	1.50648605915166	-0.0008668	0.0004022	3	1
BovineHD0600024281	rs136359868	88711884	1.50648605915166	-0.0008668	0.0004022	3	1
BovineHD0600024282	rs132901985	88714676	1.50648605915166	-0.0008668	0.0004022	3	1
BovineHD0600010191	rs133964846	36597370	1.50647019269166	0.000926	0.0004292	3	1
BovineHD0600006997	rs134835378	25447736	1.50640230282759	0.001279	0.0005934	3	1
BovineHD0600017439	rs135399961	63097227	1.50395803767438	0.00106	0.0004919	3	1
BovineHD0600017394	rs136683743	62945649	1.50392313352461	-0.0009707	0.0004508	3	1
BovineHD0600024174	rs42250557	88436000	1.50391795096489	-0.0008357	0.0003881	3	1
BovineHD0600012805	rs134544693	46876571	1.50391247831603	-0.001033	0.0004792	1	3
BovineHD0600014599	rs137221442	53200051	1.50143398847245	0.0009893	0.0004598	1	3
BovineHD0600021547	rs133900594	77646834	1.50134434129283	-0.001083	0.0005033	1	3
BovineHD0600021576	rs109973407	77712799	1.50134434129283	-0.001083	0.0005033	3	1
BovineHD0600031836	rs137818000	112474873	1.50130526583146	-0.000877	0.0004076	2	1
BovineHD0600031837	rs109172369	112476657	1.50130526583146	-0.000877	0.0004076	3	1
BovineHD0600031838	rs110424232	112478107	1.50130526583146	-0.000877	0.0004076	3	1
BovineHD0600031839	rs109053301	112478852	1.50130526583146	-0.000877	0.0004076	3	1
BovineHD0600015222	rs135792081	55427287	1.49898005087913	-0.00105	0.0004888	3	1
BovineHD0600017453	rs110899667	63160626	1.49629780517838	0.0009288	0.0004325	3	1
BovineHD0600013403	rs43459391	48738872	1.49629471484206	-0.0008185	0.0003814	1	3
BovineHD0600006734	rs133722797	24356608	1.49625206646133	0.0009808	0.000457	3	1
BovineHD0600006735	rs135777183	24357443	1.49625206646133	0.0009808	0.000457	3	1
BovineHD0600006736	rs133050766	24359188	1.49625206646133	0.0009808	0.000457	2	1
BovineHD0600000890	rs43450291	3533852	1.49604185538095	0.001031	0.00048	3	1
BovineHD0600015666	rs109685604	57280076	1.49379077494499	0.0008886	0.0004144	1	2
BovineHD0600023583	rs137756118	85753171	1.49132519852642	0.0008481	0.0003957	3	1
BovineHD0600002111	rs134536922	9072799	1.49132142378398	0.00114	0.0005319	3	1
BovineHD0600014198	rs42675164	51514911	1.49130480378473	0.000982	0.0004584	3	1
BovineHD0600016564	rs133040262	60204594	1.49128924259491	0.0008903	0.0004157	1	3
BovineHD0600016565	rs110333735	60206432	1.49128924259491	0.0008903	0.0004157	2	1
BovineHD0600016570	rs109819591	60229392	1.49128924259491	0.0008903	0.0004157	1	3
BovineHD0600031433	rs110526733	111173477	1.48635324535957	0.00097	0.0004536	1	3
BovineHD0600015216	rs137605583	55410453	1.48634462180258	-0.001046	0.0004897	3	1
BovineHD0600014602	rs134901292	53205680	1.48626638213836	0.0009823	0.0004596	1	2
BovineHD0600017081	rs133438894	61897212	1.48626580704544	-0.0008394	0.0003925	3	1
BovineHD0600021694	rs109762846	78248871	1.48624732145497	0.001541	0.0007208	2	1
Hapmap51764-BTA-76876	rs41654373	78259759	1.48624732145497	0.001541	0.0007208	1	3
BovineHD0600029744	rs109493777	106003409	1.48623268719105	-0.0008458	0.0003958	1	3
BovineHD0600021521	rs110060943	77586842	1.4861812381999	-0.001075	0.0005027	1	3
BovineHD0600026218	rs43477576	94619252	1.48370899955999	0.001145	0.0005359	3	1
BovineHD0600032215	rs134461835	113822941	1.48368740040375	-0.0008406	0.0003935	3	1
BovineHD0600013360	rs133205566	48592155	1.48368432136457	-0.001033	0.0004834	3	1
BovineHD0600013361	rs134747026	48593652	1.48368432136457	-0.001033	0.0004834	1	3
BovineHD0600012674	rs110219749	46566773	1.4836604084818	0.001022	0.0004786	2	1
BovineHD0600014234	rs42577895	51647150	1.48365976990689	-0.0009468	0.0004432	3	1
BovineHD4100005191	rs109603854	77507281	1.48364953952396	-0.001074	0.000503	3	1
BovineHD0600021491	rs134359435	77516542	1.48364953952396	-0.001074	0.000503	3	1
BTA-114800-no-rs	rs41574361	77520815	1.48364953952396	-0.001074	0.000503	1	3
BovineHD0600021493	rs110880390	77526374	1.48364953952396	-0.001074	0.000503	1	3
BovineHD0600021494	rs133431038	77534131	1.48364953952396	-0.001074	0.000503	1	3
BovineHD0600021495	rs109230408	77536243	1.48364953952396	-0.001074	0.000503	1	2
BovineHD0600021496	rs109736175	77540107	1.48364953952396	-0.001074	0.000503	3	1
BovineHD0600021498	rs135216614	77544878	1.48364953952396	-0.001074	0.000503	3	1
BovineHD0600021499	rs110818944	77546069	1.48364953952396	-0.001074	0.000503	3	1
BovineHD0600021500	rs133401317	77547154	1.48364953952396	-0.001074	0.000503	3	1
BovineHD0600021501	rs110902510	77547987	1.48364953952396	-0.001074	0.000503	1	3
BovineHD0600021503	rs133892101	77551442	1.48364953952396	-0.001074	0.000503	1	3
BovineHD0600021504	rs109687486	77552196	1.48364953952396	-0.001074	0.000503	1	3
BovineHD0600021506	rs109763516	77559025	1.48364953952396	-0.001074	0.000503	3	1
BovineHD0600021507	rs110029853	77559816	1.48364953952396	-0.001074	0.000503	3	1
BovineHD0600021508	rs110732891	77560645	1.48364953952396	-0.001074	0.000503	1	2
BovineHD0600021509	rs110091617	77562297	1.48364953952396	-0.001074	0.000503	3	1
BovineHD0600021510	rs135022719	77563237	1.48364953952396	-0.001074	0.000503	1	3
BovineHD0600021511	rs110353239	77564077	1.48364953952396	-0.001074	0.000503	3	1
BovineHD0600021512	rs109593235	77564833	1.48364953952396	-0.001074	0.000503	1	3
BovineHD0600021513	rs208605052	77566182	1.48364953952396	-0.001074	0.000503	3	1
BovineHD0600021514	rs109200192	77568364	1.48364953952396	-0.001074	0.000503	3	1
BovineHD0600021515	rs134441944	77574946	1.48364953952396	-0.001074	0.000503	1	3
BovineHD0600021516	rs136372740	77576041	1.48364953952396	-0.001074	0.000503	1	3
BovineHD0600021517	rs109674419	77581212	1.48364953952396	-0.001074	0.000503	1	3
BovineHD0600021518	rs135182770	77582046	1.48364953952396	-0.001074	0.000503	1	2
BovineHD0600021519	rs135969926	77584604	1.48364953952396	-0.001074	0.000503	3	1
BovineHD0600021520	rs41616157	77585830	1.48364953952396	-0.001074	0.000503	3	1
BovineHD0600021522	rs137749642	77589791	1.48364953952396	-0.001074	0.000503	1	3
BovineHD0600021523	rs108938254	77590914	1.48364953952396	-0.001074	0.000503	1	3
BovineHD0600021524	rs135012912	77593529	1.48364953952396	-0.001074	0.000503	1	3
BovineHD0600021528	rs110823966	77602642	1.48364953952396	-0.001074	0.000503	3	1
BovineHD0600021529	rs109617367	77604050	1.48364953952396	-0.001074	0.000503	1	3
BovineHD0600021530	rs110835806	77604950	1.48364953952396	-0.001074	0.000503	1	2
BovineHD0600021532	rs135378323	77607362	1.48364953952396	-0.001074	0.000503	3	1
BovineHD0600021533	rs109418356	77608241	1.48364953952396	-0.001074	0.000503	2	1
BovineHD0600021538	rs110194785	77624375	1.48364953952396	-0.001074	0.000503	3	1
BovineHD0600021541	rs108976678	77636721	1.48364953952396	-0.001074	0.000503	2	1
BovineHD0600021548	rs134729352	77647918	1.48364953952396	-0.001074	0.000503	2	1
BovineHD0600021549	rs109013486	77648895	1.48364953952396	-0.001074	0.000503	1	3
ARS-BFGL-NGS-80068	rs109746386	77650126	1.48364953952396	-0.001074	0.000503	3	1
BovineHD0600021550	rs109031441	77651433	1.48364953952396	-0.001074	0.000503	1	3
BovineHD0600021551	rs109564103	77652725	1.48364953952396	-0.001074	0.000503	1	3
BovineHD0600021552	rs110559875	77653644	1.48364953952396	-0.001074	0.000503	1	2
BovineHD0600021553	rs134074757	77654694	1.48364953952396	-0.001074	0.000503	2	1
BovineHD0600021554	rs135683405	77655430	1.48364953952396	-0.001074	0.000503	1	3
BovineHD0600021556	rs110972646	77657589	1.48364953952396	-0.001074	0.000503	3	1
BovineHD0600021557	rs110206658	77658653	1.48364953952396	-0.001074	0.000503	3	1
BovineHD0600021559	rs134200103	77660422	1.48364953952396	-0.001074	0.000503	1	3
BovineHD0600021560	rs110793700	77661444	1.48364953952396	-0.001074	0.000503	3	1
BovineHD0600021561	rs109093544	77662286	1.48364953952396	-0.001074	0.000503	1	2
BovineHD0600021563	rs134680806	77664043	1.48364953952396	-0.001074	0.000503	1	3
BovineHD0600021565	rs109556898	77666699	1.48364953952396	-0.001074	0.000503	1	3
BovineHD0600021566	rs109975828	77675367	1.48364953952396	-0.001074	0.000503	2	1
BovineHD0600021567	rs110783025	77679019	1.48364953952396	-0.001074	0.000503	3	1
BovineHD0600021569	rs109502645	77682955	1.48364953952396	-0.001074	0.000503	1	3
BovineHD0600021571	rs136394318	77695736	1.48364953952396	-0.001074	0.000503	2	1
BovineHD0600021573	rs135855496	77705665	1.48364953952396	-0.001074	0.000503	1	3
BovineHD0600021574	rs109486403	77706902	1.48364953952396	-0.001074	0.000503	1	2
BovineHD0600021575	rs110561474	77710126	1.48364953952396	-0.001074	0.000503	1	2
BovineHD0600029409	rs135421954	105058155	1.48361135958311	-0.001109	0.0005189	3	1
BovineHD0600012996	rs109372282	47513925	1.4835962548776	-0.0009964	0.0004667	1	2
BovineHD0600012318	rs110434561	45159004	1.48359108114238	0.0008394	0.0003929	3	1
BovineHD0600024878	rs43470785	90851496	1.48117488786363	0.001081	0.0005071	1	3
BovineHD0600021400	rs110877506	77209238	1.48115443742599	-0.001038	0.0004865	1	3
BovineHD0600006084	rs110776422	22021144	1.48115173062467	0.0008487	0.000398	1	3
BovineHD0600001654	rs43446213	7516841	1.48104309562266	0.0009721	0.0004558	3	1
BovineHD0600000079	rs110926609	427163	1.47878074193001	0.001507	0.0007072	3	1
BovineHD0600020512	rs43473341	73638410	1.47869907069448	0.0008967	0.0004209	2	1
BovineHD0600020513	rs43472330	73641790	1.47869907069448	0.0008967	0.0004209	3	1
BovineHD0600020514	rs136640408	73643173	1.47869907069448	0.0008967	0.0004209	3	1
BovineHD0600020516	rs43472310	73644207	1.47869907069448	0.0008967	0.0004209	3	1
BovineHD0600007214	rs110042892	26184812	1.47868402777227	0.0008599	0.0004037	1	2
BovineHD0600014581	rs137787576	53114292	1.47867035301207	0.0009798	0.00046	1	3
Hapmap56771-rs29024201	rs29024201	14814828	1.47864960210246	-0.0009913	0.0004653	3	2
BovineHD0600026219	rs43476493	94622320	1.47864677124246	0.001142	0.0005358	2	1
BovineHD0600026220	rs43476503	94630433	1.47864677124246	0.001142	0.0005358	3	1
BovineHD0600026221	rs43476507	94632183	1.47864677124246	0.001142	0.0005358	3	1
BovineHD0600026223	rs43476529	94637784	1.47864677124246	0.001142	0.0005358	3	1
BovineHD0600015028	rs136388435	54793243	1.47863904526537	-0.0011	0.0005167	3	1
BovineHD0600011365	rs136623951	41943117	1.47849809338797	0.00084	0.000394	1	2
BovineHD0600023873	rs132738037	87094665	1.47614391705705	0.001089	0.0005119	3	1
BovineHD0600023874	rs134406248	87098413	1.47614391705705	0.001089	0.0005119	2	1
BovineHD0600018415	rs110478578	66777050	1.47612313694641	0.0008485	0.0003985	3	1
BovineHD0600018416	rs134853077	66778027	1.47612313694641	0.0008485	0.0003985	3	1
BovineHD0600018417	rs110841372	66779102	1.47612313694641	0.0008485	0.0003985	3	1
BovineHD0600018419	rs133261762	66787459	1.47612313694641	0.0008485	0.0003985	2	1
BovineHD0600013016	rs133488951	47594456	1.4759952984625	-0.0009058	0.0004254	1	3
BTA-76055-no-rs	rs41567029	78432720	1.47359671192138	-0.0008554	0.0004023	1	3
BovineHD0600004708	rs134691333	17166261	1.47355673013485	-0.001347	0.0006333	3	1
BovineHD0600023599	rs135335675	85838311	1.46860997148752	0.0008926	0.0004208	3	1
BovineHD0600029763	rs110563205	106049737	1.46856697093625	0.0009469	0.0004465	2	1
BovineHD0600029770	rs43703857	106066798	1.46856697093625	0.0009469	0.0004465	3	1
BTA-77772-no-rs	rs41590931	106067815	1.46856697093625	0.0009469	0.0004465	3	1
BovineHD0600029771	rs110966710	106068565	1.46856697093625	0.0009469	0.0004465	2	1
BovineHD0600006130	rs42896471	22197014	1.4685403883073	0.000952	0.0004488	1	3
BovineHD0600006131	rs42896449	22199618	1.4685403883073	0.000952	0.0004488	1	3
BovineHD0600025283	rs110368569	92107431	1.46853086810791	-0.0008108	0.0003823	1	3
BovineHD0600027360	rs134988167	98414128	1.46850359926676	-0.001206	0.0005685	3	1
BovineHD0600031419	rs137457316	111116778	1.46844339156666	0.0008358	0.0003942	1	3
BovineHD0600019451	rs134445946	70250154	1.4659980154014	0.0008277	0.0003905	1	2
BovineHD0600019452	rs136384398	70250655	1.4659980154014	0.0008277	0.0003905	1	2
BovineHD0600029995	rs42670080	106756895	1.46598584897837	-0.000799	0.0003769	1	3
ARS-BFGL-NGS-112084	rs42670082	106758901	1.46598584897837	-0.000799	0.0003769	1	3
Hapmap52482-ss46526125	rs41255269	73639744	1.46349495188668	0.0008899	0.0004206	2	1
BovineHD0600018937	rs109440039	68612289	1.46348705618411	-0.000805	0.0003805	3	1
BovineHD0600031540	rs42326710	111488444	1.46342374914086	-0.0009401	0.0004443	3	1
BovineHD0600031542	rs42326715	111493407	1.46342374914086	-0.0009401	0.0004443	1	3
BovineHD0600023321	rs133896019	84839574	1.46340311274849	0.0008725	0.0004121	3	1
ARS-BFGL-NGS-69759	rs42372188	63165597	1.46338045044081	0.0009114	0.0004308	3	1
BovineHD0600014340	rs42473368	51988961	1.46331688723943	-0.0009484	0.0004481	1	2
BovineHD0600021711	rs110966855	78296942	1.46088812152113	-0.000818	0.000387	1	3
BovineHD0600007140	rs135016564	25890963	1.45856985863737	0.002323	0.0011	3	1
BovineHD0600028618	rs43486860	102804461	1.45841750466682	0.0008739	0.0004137	3	1
BovineHD0600026208	rs43477613	94584504	1.45836382359309	0.001079	0.000511	3	1
BovineHD0600019035	rs109587849	68952101	1.45835415389244	0.001144	0.0005413	3	1
BovineHD0600016563	rs135803442	60189678	1.45835250906633	0.0008173	0.0003869	1	3
BovineHD0600029183	rs135921445	104544339	1.45591550726344	-0.0008836	0.000419	3	1
BovineHD0600030015	rs136708745	106831605	1.4557691069269	0.001047	0.000496	3	1
BovineHD0600015587	rs43027886	56960207	1.45339784005408	0.0008167	0.0003875	1	3
BovineHD0600019658	rs109111578	70771069	1.45325791673027	-0.0008388	0.0003979	3	1
BovineHD0600019667	rs135439542	70780294	1.45325791673027	-0.0008388	0.0003979	2	1
BovineHD0600014241	rs42577882	51677945	1.45324538198499	-0.000934	0.0004433	1	3
BovineHD0600019882	rs132979798	71428505	1.45074497186415	0.0009886	0.0004699	2	1
BovineHD0600019883	rs133780032	71429334	1.45074497186415	0.0009886	0.0004699	3	1
BovineHD0600019884	rs135237783	71431148	1.45074497186415	0.0009886	0.0004699	3	1
BovineHD0600021588	rs137295009	77779659	1.45071492739114	-0.001046	0.0004968	2	1
BovineHD0600021594	rs109667966	77809674	1.45071492739114	-0.001046	0.0004968	1	3
BovineHD0600021596	rs109140067	77820454	1.45071492739114	-0.001046	0.0004968	2	1
BovineHD0600021598	rs109762878	77827925	1.45071492739114	-0.001046	0.0004968	3	1
BovineHD0600021546	rs110055251	77643059	1.45069769524428	-0.001058	0.0005029	2	1
BovineHD0600008684	rs137090832	30988645	1.45068800774615	0.0008893	0.0004227	3	1
BovineHD0600008685	rs135853489	30989609	1.45068800774615	0.0008893	0.0004227	1	3
BovineHD0600008686	rs132981088	30991350	1.45068800774615	0.0008893	0.0004227	2	1
BovineHD0600008687	rs134891696	30991974	1.45068800774615	0.0008893	0.0004227	1	3
BovineHD0600008688	rs136169919	30992559	1.45068800774615	0.0008893	0.0004227	3	1
BovineHD0600005712	rs43769079	20646270	1.45066686456602	0.0008809	0.0004185	3	1
BovineHD0600005715	rs43750755	20658721	1.45066686456602	0.0008809	0.0004185	3	1
BovineHD0600001061	rs133131047	4073287	1.44833055400227	-0.0009075	0.0004316	1	3
BovineHD0600027687	rs109937152	99278672	1.44829169940697	-0.0008209	0.0003904	3	1
BovineHD0600009245	rs110406425	33006393	1.44825560994947	0.001199	0.0005698	1	2
BovineHD0600024877	rs43470782	90850709	1.44821548950512	0.001063	0.0005061	3	1
BovineHD0600017454	rs42372206	63164375	1.44815509099899	0.0009058	0.0004306	3	1
BovineHD0600030154	rs135755279	107174891	1.44814783389338	0.0008807	0.0004187	3	1
BovineHD0600025193	rs42593138	91732942	1.44813860640035	-0.0008263	0.0003928	1	3
BovineHD0600025194	rs42593131	91738653	1.44813860640035	-0.0008263	0.0003928	1	3
BovineHD0600023503	rs135047269	85477380	1.44571994509358	0.0009266	0.0004413	1	3
BTB-00270281	rs43479594	94158559	1.4456981561418	-0.0008167	0.0003889	1	3
Hapmap24088-BTA-144179	rs43469769	73758057	1.44565194787774	0.0009923	0.0004724	2	1
BovineHD0600009088	rs134463883	32402812	1.4456068410071	0.0008043	0.000383	1	3
BovineHD0600014523	rs132956223	52874730	1.44555529262323	0.001357	0.0006464	3	1
BovineHD0600031731	rs43488922	112133262	1.44319443039092	0.0008467	0.0004037	1	3
BovineHD0600012718	rs109512579	46675606	1.44309321423141	-0.0009985	0.0004762	1	3
BovineHD0600012720	rs133670238	46679748	1.44309321423141	-0.0009985	0.0004762	1	2
ARS-BFGL-NGS-21774	rs109134234	46680701	1.44309321423141	-0.0009985	0.0004762	1	3
BovineHD0600012725	rs136655256	46693421	1.44309321423141	-0.0009985	0.0004762	3	1
BovineHD0600019219	rs137285518	69534103	1.44307432941067	0.0008423	0.0004017	3	1
BovineHD0600018902	rs108947889	68508341	1.44064021304631	-0.0008731	0.0004166	3	1
BTB-02078616	rs43182706	80545597	1.4405948684052	0.001133	0.0005405	1	3
BovineHD0600022195	rs43057225	80561178	1.4405948684052	0.001133	0.0005405	1	3
BovineHD0600022198	rs43057228	80574939	1.4405948684052	0.001133	0.0005405	1	3
BovineHD0600017568	rs110805495	63495531	1.44059392453681	0.0009144	0.0004366	3	1
BovineHD0600027878	rs43042660	99927498	1.44057959932709	0.0008422	0.0004022	2	1
BovineHD0600027880	rs42254708	99945296	1.44057959932709	0.0008422	0.0004022	3	1
BovineHD0600027883	rs42254650	99958867	1.44057959932709	0.0008422	0.0004022	3	1
BovineHD0600027884	rs42254645	99959461	1.44057959932709	0.0008422	0.0004022	3	1
Hapmap52578-rs29012386	rs29012386	24707355	1.44052300991331	0.00106	0.0005061	2	1
BovineHD0600011364	rs43458472	41937462	1.44044684136565	0.0008247	0.0003937	1	3
BovineHD0600001624	rs110797178	7450813	1.43809026733979	0.0008216	0.0003924	1	3
BovineHD0600000530	rs133373662	2041577	1.43805538205353	0.0008778	0.0004196	3	1
BovineHD0600017602	rs111001653	63597302	1.43801959868677	0.000803	0.0003835	3	1
BovineHD0600017607	rs110245879	63615813	1.43801959868677	0.000803	0.0003835	3	1
BovineHD0600017609	rs110918713	63622953	1.43801959868677	0.000803	0.0003835	3	1
BovineHD0600017610	rs109893702	63625727	1.43801959868677	0.000803	0.0003835	3	1
BovineHD0600017611	rs136457213	63626910	1.43801959868677	0.000803	0.0003835	3	1
BovineHD0600017612	rs109606992	63627548	1.43801959868677	0.000803	0.0003835	3	1
BovineHD0600017613	rs110828810	63629146	1.43801959868677	0.000803	0.0003835	3	1
BovineHD0600017614	rs109600804	63631387	1.43801959868677	0.000803	0.0003835	3	1
BovineHD0600017615	rs110593039	63632969	1.43801959868677	0.000803	0.0003835	3	1
BovineHD0600009576	rs137709226	34295438	1.43798115013713	-0.0008408	0.0004019	3	1
BovineHD0600022262	rs109935478	80793477	1.4379560177917	0.001245	0.0005949	3	1
BovineHD0600023566	rs110376844	85713373	1.4355280990434	0.0008281	0.000396	3	1
BovineHD0600026446	rs42790091	95212817	1.43549723487693	0.001199	0.0005737	3	1
BovineHD0600007215	rs109126236	26187510	1.43547010565802	0.0008147	0.0003896	1	3
BovineHD0600028241	rs43489543	101181130	1.43545682595942	-0.0009381	0.0004486	1	3
BovineHD0600019226	rs136549293	69561923	1.43544830678808	0.0008397	0.0004016	3	1
BovineHD0600017113	rs43463616	62095176	1.43303350929749	0.001364	0.0006535	3	1
BovineHD0600017115	rs136657846	62097116	1.43303350929749	0.001364	0.0006535	2	1
BovineHD0600017116	rs43464033	62102167	1.43303350929749	0.001364	0.0006535	3	1
BovineHD4100005081	rs41605230	62110472	1.43303350929749	0.001364	0.0006535	3	1
BovineHD4100005082	rs29026818	62111761	1.43303350929749	0.001364	0.0006535	2	1
BovineHD0600017119	rs109604130	62115857	1.43303350929749	0.001364	0.0006535	3	1
BovineHD0600005643	rs109784500	20411718	1.43293211620624	-0.00116	0.0005552	3	1
BovineHD0600005644	rs110806406	20415084	1.43292182552087	-0.001017	0.0004874	3	1
BovineHD0600014219	rs136716310	51607926	1.43291570331132	-0.0009257	0.0004432	3	1
BovineHD0600014221	rs110310562	51615938	1.43291570331132	-0.0009257	0.0004432	2	1
BovineHD0600014223	rs42676254	51621172	1.43291570331132	-0.0009257	0.0004432	1	3
BovineHD0600014229	rs42577926	51635203	1.43291570331132	-0.0009257	0.0004432	1	3
BovineHD4100005349	rs41664214	91746274	1.43288749794537	-0.0008195	0.0003927	1	2
BovineHD0600020690	rs134285095	74316921	1.43273510435292	-0.001556	0.0007451	3	1
BovineHD0600028686	rs109679295	103031255	1.43045370083487	-0.0008767	0.0004202	1	3
BovineHD0600023565	rs132743063	85709311	1.43044056567724	0.0008259	0.0003957	3	1
BovineHD0600023569	rs132824077	85716452	1.43044056567724	0.0008259	0.0003957	3	1
BovineHD0600023571	rs110823649	85718453	1.43044056567724	0.0008259	0.0003957	3	1
BovineHD0600023572	rs133436479	85719757	1.43044056567724	0.0008259	0.0003957	3	1
BovineHD0600023573	rs109780127	85721074	1.43044056567724	0.0008259	0.0003957	3	1
BovineHD0600023574	rs109572008	85722638	1.43044056567724	0.0008259	0.0003957	3	1
BovineHD0600023580	rs109290537	85728577	1.43044056567724	0.0008259	0.0003957	2	1
BovineHD0600022063	rs43468551	79861197	1.43040605810282	0.001203	0.0005768	3	1
BovineHD0600004563	rs135090332	16784392	1.42789857615433	0.001331	0.0006386	3	1
BovineHD0600023825	rs135857541	86839793	1.42789705529506	0.0009299	0.0004462	3	1
BovineHD0600023570	rs110185344	85717079	1.42789595166023	0.0008242	0.0003956	3	1
BovineHD0600007810	rs132686040	28211656	1.42774201016947	-0.001724	0.0008277	3	1
BovineHD4100005648	rs29009880	117346404	1.42547688106614	-0.001371	0.0006586	3	1
BovineHD0600017982	rs43466631	64895100	1.42540421949799	0.0009586	0.0004607	3	1
BovineHD0600018217	rs136738835	66007368	1.42537108720308	0.0008548	0.0004107	3	1
BovineHD0600018221	rs43097483	66023066	1.42537108720308	0.0008548	0.0004107	3	1
BovineHD0600018222	rs43098137	66028613	1.42537108720308	0.0008548	0.0004107	3	1
BovineHD0600018224	rs43098149	66031094	1.42537108720308	0.0008548	0.0004107	2	1
BovineHD0600017060	rs43457873	61852559	1.42535144528164	-0.0008109	0.0003898	3	1
BovineHD0600029594	rs137392165	105458980	1.42533186208649	-0.00083	0.0003987	1	3
BTB-01712564	rs42824023	66773186	1.42532213790293	0.0008302	0.0003992	3	1
BovineHD0600018414	rs135478217	66773860	1.42532213790293	0.0008302	0.0003992	3	1
BovineHD0600009223	rs110443467	32904217	1.42525583652875	-0.001067	0.0005128	3	1
BovineHD0600022264	rs134530671	80804416	1.4252400135371	0.001235	0.0005936	3	1
BovineHD0600022266	rs133075502	80812057	1.4252400135371	0.001235	0.0005936	3	1
BovineHD0600022267	rs137181513	80815185	1.4252400135371	0.001235	0.0005936	2	1
BovineHD0600022268	rs110871736	80819755	1.4252400135371	0.001235	0.0005936	3	1
BovineHD0600022269	rs136785072	80822976	1.4252400135371	0.001235	0.0005936	3	1
BovineHD0600022270	rs109434526	80829499	1.4252400135371	0.001235	0.0005936	3	1
BovineHD0600022271	rs109614132	80831056	1.4252400135371	0.001235	0.0005936	2	1
BovineHD0600004942	rs109559485	18118243	1.42522881350062	-0.0009727	0.0004676	3	1
BovineHD0600004943	rs43457757	18118921	1.42522881350062	-0.0009727	0.0004676	3	1
BovineHD0600000655	rs136569036	2647696	1.42518438454839	-0.0009172	0.000441	1	3
BovineHD0600011728	rs137209036	43206299	1.42275512749282	0.004211	0.002026	3	1
ARS-BFGL-NGS-4396	rs110325785	45836158	1.42273946203004	0.0012	0.0005776	4	1
BovineHD0600008029	rs109174961	28886721	1.4203372995383	0.001695	0.0008164	3	1
BovineHD0600018201	rs133573396	65909880	1.42028023186468	0.0008993	0.000433	3	1
BovineHD0600029962	rs136812139	106658059	1.4202730069082	0.0009351	0.0004502	1	3
BovineHD0600014886	rs133700857	54225311	1.42026737836656	0.000818	0.000394	3	1
BovineHD0600008254	rs133050911	29612805	1.42026272490419	-0.0008403	0.0004049	3	1
BovineHD0600013740	rs42879745	49898973	1.42019191751719	0.0009045	0.0004359	3	1
BovineHD0600004585	rs135246440	16837611	1.42014142938007	-0.00127	0.0006121	3	1
BovineHD0600009947	rs109845803	35717985	1.42011911582053	0.0008238	0.0003967	1	3
BovineHD0600027696	rs136026282	99295913	1.42009551964634	0.001144	0.0005509	3	1
BovineHD0600023577	rs136361077	85725358	1.41770635847926	0.0008199	0.0003956	3	1
BovineHD0600029226	rs136829855	104651592	1.41769216013415	-0.0008195	0.000395	3	1
BovineHD0600020547	rs43765617	73753985	1.41766208804702	0.000979	0.0004722	3	1
BovineHD0600008753	rs109487945	31233234	1.41763349448572	0.0009836	0.0004745	1	3
BovineHD0600008754	rs110560670	31238320	1.41763349448572	0.0009836	0.0004745	1	3
BovineHD0600004910	rs133159914	17908694	1.41757936903238	-0.0009579	0.0004618	3	1
BovineHD0600012284	rs137813274	44972460	1.41757816977992	-0.0008596	0.0004146	3	1
BovineHD4100004871	rs41595994	44975057	1.41757816977992	-0.0008596	0.0004146	3	1
BovineHD0600006759	rs137441220	24463116	1.41517129063083	-0.0008339	0.0004028	1	3
BovineHD0600006760	rs42785254	24464405	1.41517129063083	-0.0008339	0.0004028	3	1
BovineHD0600006761	rs42785264	24465086	1.41517129063083	-0.0008339	0.0004028	3	1
BovineHD0600030019	rs109286660	106839981	1.41514560383713	0.0008119	0.0003918	1	3
BovineHD0600018374	rs110510546	66588359	1.41513729471262	-0.0009128	0.000441	1	3
BovineHD0600030052	rs110999427	106913464	1.41513059875028	-0.0008239	0.0003979	3	1
BovineHD0600009002	rs110954556	32139245	1.41511671275098	0.0008346	0.0004029	1	3
BovineHD0600014220	rs42676241	51610562	1.41509612034159	-0.0009171	0.0004426	2	1
BTA-103370-no-rs	rs41614983	51624757	1.41509612034159	-0.0009171	0.0004426	3	1
BovineHD0600014225	rs135864028	51627176	1.41509612034159	-0.0009171	0.0004426	1	3
BovineHD0600014226	rs110468162	51630142	1.41509612034159	-0.0009171	0.0004426	1	3
BovineHD0600004996	rs134329640	18276707	1.41507993851852	-0.001121	0.0005412	2	1
BovineHD0600011527	rs133655172	42365434	1.41497323945359	-0.002472	0.001193	3	1
BovineHD0600012379	rs135605226	45469379	1.41260492079208	-0.0008658	0.0004187	1	3
BovineHD0600021387	rs133187298	77140699	1.41258457272567	-0.0009721	0.0004701	1	3
BovineHD0600017608	rs136512999	63617122	1.41255537638046	0.0007936	0.0003835	3	1
BovineHD0600019048	rs109303297	69004743	1.41254937143795	-0.0008749	0.0004229	1	3
BovineHD0600013447	rs110456597	48927962	1.41248542194101	0.0009001	0.0004351	3	1
ARS-BFGL-NGS-67509	rs109411564	42758833	1.41247779274815	0.001674	0.0008088	3	1
BovineHD0600018793	rs133600003	68004090	1.41008851888586	0.001271	0.0006151	3	1
BovineHD0600011560	rs43464857	42497991	1.41008055593657	-0.0009038	0.0004374	1	3
BovineHD0600015647	rs134260693	57208571	1.41007268427649	-0.0008612	0.0004169	1	3
BovineHD0600031761	rs109130683	112261710	1.41002463293311	-0.0008061	0.0003899	1	3
BovineHD0600027205	rs43483305	98001980	1.40751813046838	0.001013	0.0004908	3	1
BovineHD0600019082	rs133860287	69119772	1.40750654323719	0.001358	0.0006585	3	1
BovineHD0600022166	rs42960639	80403050	1.40748183463562	0.001242	0.0006018	1	3
BovineHD0600004232	rs42279654	15613667	1.40498350991136	0.0009571	0.000464	3	1
BovineHD4100005309	rs110771826	87256342	1.40497778960631	0.0008502	0.0004123	3	1
BovineHD0600023894	rs136670511	87257407	1.40497778960631	0.0008502	0.0004123	3	1
BovineHD4100005312	rs110808655	87267144	1.40497778960631	0.0008502	0.0004123	3	1
BovineHD4100005315	rs110122319	87272033	1.40497715599002	0.0008504	0.0004123	3	1
BovineHD4100005316	rs109185641	87276023	1.40497715599002	0.0008504	0.0004123	3	1
BovineHD4100005319	rs109767771	87291769	1.40497715599002	0.0008504	0.0004123	3	1
BovineHD0600023897	rs109159653	87296185	1.40497715599002	0.0008504	0.0004123	3	1
BovineHD0600012717	rs109860574	46673537	1.40489102601494	-0.0009822	0.0004762	3	1
BovineHD0600004965	rs109553873	18161700	1.40486996267903	-0.0009046	0.0004388	3	1
BovineHD0600010649	rs136105352	38474338	1.40486102206036	-0.0008399	0.0004076	1	3
BovineHD4100005314	rs109565340	87271085	1.40242455526631	0.0008491	0.0004123	2	1
BovineHD0600017079	rs43458425	61894198	1.40240002580646	-0.0008062	0.0003917	3	1
BovineHD0600021811	rs133922665	78782407	1.40239977280587	-0.0008011	0.0003892	3	1
BovineHD0600012374	rs110766933	45448915	1.40237455539351	0.0009788	0.0004751	3	1
BovineHD4100004916	rs109746411	45454365	1.40237455539351	0.0009788	0.0004751	3	1
BovineHD0600012376	rs133051414	45462110	1.40237455539351	0.0009788	0.0004751	3	1
BovineHD0600012378	rs110350486	45467113	1.40237455539351	0.0009788	0.0004751	3	1
BovineHD0600012380	rs109226995	45474932	1.40237455539351	0.0009788	0.0004751	2	1
BovineHD0600012381	rs110145942	45476071	1.40237455539351	0.0009788	0.0004751	3	1
BovineHD0600003952	rs43033061	14679167	1.40235056261232	-0.001372	0.0006664	3	1
BovineHD0600003953	rs108941006	14679905	1.40235056261232	-0.001372	0.0006664	3	1
BovineHD0600003955	rs135980409	14681596	1.40235056261232	-0.001372	0.0006664	3	1
BovineHD0600003957	rs43033106	14682778	1.40235056261232	-0.001372	0.0006664	3	1
BovineHD0600020768	rs43467674	74645781	1.39991321780123	0.0008983	0.000437	1	3
BovineHD4100005202	rs42697076	80347445	1.39983790911908	0.001229	0.0005975	3	1
BTB-01578906	rs42697111	80358427	1.39983790911908	0.001229	0.0005975	1	2
BovineHD0600029578	rs134900516	105407190	1.39979799033308	0.0008017	0.0003898	3	1
BovineHD0600032127	rs134536940	113580472	1.397221383469	-0.0009281	0.0004518	3	1
BovineHD0600032128	rs137587036	113585778	1.397221383469	-0.0009281	0.0004518	3	1
BovineHD0600012312	rs137182248	45138453	1.39721759846555	0.0008343	0.0004062	1	3
BovineHD0600032710	rs134333413	115320845	1.39713662566375	-0.0008641	0.0004205	3	1
BovineHD0600012721	rs134677119	46682176	1.39711053102576	-0.0008209	0.0003998	1	3
BovineHD0600031760	rs109039004	112254236	1.39470454116718	-0.0008004	0.0003902	2	1
ARS-BFGL-NGS-36016	rs42254666	99952283	1.39470253331552	0.0008241	0.0004014	3	1
BovineHD0600013499	rs42651934	49150128	1.39469271662667	-0.0009585	0.0004671	1	3
BovineHD0600019203	rs137709309	69463302	1.39227849075569	0.001148	0.0005601	1	3
BovineHD0600017466	rs137532979	63198712	1.39219007397498	-0.0007831	0.0003819	3	1
Hapmap50821-BTA-91753	rs41596755	55697300	1.39217099318565	-0.0013	0.0006342	3	1
BovineHD0600006777	rs42785317	24525412	1.39210211247021	0.0007843	0.0003828	3	1
BovineHD0600032020	rs134373801	113215356	1.39207027614472	0.0008193	0.0004	1	3
BTB-01900612	rs43014245	79817258	1.38958702161942	0.001083	0.0005287	2	1
BovineHD0600031531	rs42326678	111454357	1.38953849463775	-0.0009588	0.0004684	1	3
BovineHD0600027690	rs110958211	99283920	1.38710782395296	-0.0007879	0.0003855	1	3
BovineHD0600033879	rs134512292	118560204	1.38710454903299	0.0008486	0.0004149	2	1
BovineHD0600015201	rs42001793	55383009	1.38708454158054	0.0008059	0.0003939	1	3
ARS-BFGL-NGS-23616	rs109044465	55384541	1.38708454158054	0.0008059	0.0003939	2	1
BovineHD0600015203	rs42001806	55386536	1.38708454158054	0.0008059	0.0003939	1	3
BovineHD0600019453	rs110961270	70252082	1.38704643319837	0.0008263	0.0004043	3	1
BovineHD0600023083	rs136015643	83985219	1.38698999107523	0.000879	0.0004301	2	1
BovineHD0600027686	rs110798654	99275699	1.38697466113576	0.001291	0.000632	1	2
BovineHD0600017326	rs42781975	62719192	1.38449791349028	0.0008261	0.0004047	1	3
BovineHD0600017327	rs42781962	62723023	1.38449791349028	0.0008261	0.0004047	3	1
BovineHD0600002544	rs136842498	10677303	1.38446764464466	0.0008561	0.0004191	3	1
BovineHD0600016969	rs43348103	61528477	1.38441189050886	-0.000817	0.0004001	3	1
BovineHD0600009954	rs134959225	35742764	1.38437342444934	0.0008092	0.0003964	1	3
BovineHD0600027778	rs133400933	99571140	1.38194558722284	-0.003124	0.001532	3	1
BovineHD0600011998	rs109669335	43942668	1.38181664545279	0.001319	0.0006465	3	1
BovineHD0600014498	rs43461442	52765198	1.37940926226287	0.0008003	0.000393	3	1
BovineHD0600014499	rs43461450	52767473	1.37940926226287	0.0008003	0.000393	1	3
BovineHD0600014500	rs43461452	52768651	1.37940926226287	0.0008003	0.000393	3	1
BovineHD0600014503	rs43461466	52772477	1.37940926226287	0.0008003	0.000393	3	1
BovineHD4100004959	rs43461479	52775458	1.37940926226287	0.0008003	0.000393	2	1
BovineHD0600019820	rs109756702	71152154	1.37937359582636	0.000806	0.0003954	3	1
BovineHD0600019822	rs136330618	71156884	1.37937359582636	0.000806	0.0003954	1	3
BovineHD0600023865	rs110168167	87061385	1.37935684942369	0.001104	0.0005423	3	1
BovineHD0600007304	rs134366763	26500076	1.37935628124737	-0.00114	0.0005597	3	1
BovineHD0600024880	rs43470754	90853654	1.37935327641008	0.001044	0.0005121	1	2
BovineHD0600017606	rs108974239	63614346	1.37934764057254	0.0007818	0.0003836	3	1
BovineHD0600031696	rs42365948	112020865	1.3793379684355	-0.0008544	0.0004195	3	1
BovineHD0600008256	rs111001133	29620989	1.37683530644622	-0.0008231	0.0004045	3	1
BovineHD0600014332	rs133560277	51957468	1.37681663174023	0.0009595	0.0004715	1	3
BovineHD0600012382	rs110049094	45484343	1.37680600273146	0.0009661	0.0004751	3	1
BovineHD0600014361	rs134954161	52064261	1.37677834956693	-0.0009797	0.0004816	1	3
BovineHD4100005293	rs109384810	87164876	1.37673871043663	0.0008802	0.0004326	2	1
BovineHD4100005294	rs41620252	87165643	1.37673871043663	0.0008802	0.0004326	3	1
BovineHD0600024748	rs135943749	90375769	1.37432936792318	0.0008585	0.0004224	1	3
BovineHD0600006765	rs110717373	24471369	1.37428178780979	-0.0008192	0.0004031	3	1
BovineHD0600000501	rs110585717	1934416	1.37417001496019	0.0008684	0.0004275	1	2
BovineHD0600000502	rs132688371	1935477	1.37417001496019	0.0008684	0.0004275	1	3
BovineHD0600000505	rs133378978	1941532	1.37417001496019	0.0008684	0.0004275	3	1
BovineHD0600019801	rs110537149	71092934	1.37175077229184	0.001567	0.0007727	1	3
BovineHD0600023886	rs133381321	87194926	1.37173698301532	0.0008387	0.000413	3	1
BovineHD0600006619	rs134826339	23948755	1.37167584674239	0.0008309	0.0004094	3	1
BovineHD0600032002	rs134335695	113155288	1.3715734678592	-0.0008046	0.0003964	3	1
BovineHD0600011794	rs42728494	43448063	1.37156445844315	0.001036	0.0005106	3	1
BovineHD0600008032	rs109271498	28893799	1.36921843808143	0.001658	0.0008178	2	1
BovineHD0600018216	rs43471077	66005071	1.3691637630277	0.0008326	0.0004108	2	1
BovineHD0600005652	rs110649802	20458708	1.36908566581076	-0.0009864	0.0004867	3	1
BovineHD0600011519	rs134048672	42328261	1.36892021207308	-0.00214	0.001056	3	1
BovineHD0600011520	rs135451889	42333137	1.36892021207308	-0.00214	0.001056	3	1
BovineHD0600026970	rs135643837	97148958	1.36665862880919	0.001516	0.0007484	3	1
BovineHD0600005904	rs43457231	21345687	1.36659900827641	-0.0008125	0.0004014	3	1
BovineHD0600021118	rs110014327	75952810	1.36656522402903	0.001277	0.0006308	3	1
BovineHD0600014244	rs42577873	51682784	1.36651901692667	-0.0008808	0.0004351	1	3
BovineHD0600009946	rs133360082	35715417	1.36644826125479	0.0008028	0.0003963	1	3
BovineHD0600011522	rs137165445	42340992	1.36617336844939	-0.002109	0.001042	3	1
BovineHD0600023885	rs137824460	87194287	1.36404550046046	0.0008355	0.0004132	3	1
BovineHD0600023887	rs137243785	87199876	1.36404550046046	0.0008355	0.0004132	3	1
BovineHD4100005299	rs109805873	87202745	1.36404550046046	0.0008355	0.0004132	2	1
BovineHD4100005509	rs43486847	102793498	1.3640371417945	0.0008971	0.0004437	3	1
BovineHD0600014165	rs134218337	51389070	1.36401634314119	0.001072	0.0005305	3	1
BovineHD0600029989	rs42670106	106739831	1.36399711141821	-0.0007633	0.0003776	1	3
BovineHD0600014348	rs109339845	52009125	1.36396715638171	0.0008336	0.0004122	3	1
BovineHD0600012911	rs136006688	47135434	1.36395009471589	-0.0008626	0.0004264	1	3
BovineHD0600004321	rs110014033	15965405	1.36393159792193	0.0007978	0.0003944	1	3
BovineHD0600032227	rs135238576	113859923	1.36390309747534	0.001123	0.0005551	2	1
BovineHD0600001705	rs109750926	7681332	1.36142524578864	-0.0009895	0.0004896	1	3
BovineHD0600030005	rs42669317	106791046	1.36138341726502	-0.0007767	0.0003844	1	3
BovineHD0600010648	rs134860145	38471181	1.36137500702509	-0.0008254	0.0004084	1	3
BovineHD0600004946	rs43456823	18122510	1.36134168363462	-0.0009442	0.0004674	3	1
BovineHD0600008635	rs108950326	30857068	1.36131768924703	0.001346	0.0006667	3	1
BovineHD0600007806	rs43146552	28200538	1.36130964206874	-0.001671	0.0008277	3	1
BovineHD0600006601	rs134265077	23890982	1.36129095265037	-0.0008797	0.0004355	3	1
BovineHD0600014144	rs135703960	51289095	1.35882239567682	-0.0009174	0.0004546	1	3
BovineHD0600014146	rs134900318	51294145	1.35882239567682	-0.0009174	0.0004546	1	3
BovineHD0600014147	rs109939704	51296656	1.35882239567682	-0.0009174	0.0004546	1	3
BovineHD0600009542	rs132805884	34132865	1.35877106987825	0.0008286	0.0004107	1	2
BTB-00987116	rs42149268	90188972	1.35635840861279	-0.0009061	0.0004497	3	1
BovineHD0600008277	rs136714119	29690515	1.35630518785635	-0.0007914	0.0003929	2	1
BovineHD0600016562	rs110299758	60184753	1.35629270713743	0.0008371	0.0004155	2	1
BovineHD0600030261	rs136487256	107493602	1.35628901260297	0.0009369	0.0004652	3	1
BovineHD0600030267	rs133128289	107501118	1.35628901260297	0.0009369	0.0004652	3	1
BovineHD0600030268	rs109846514	107502945	1.35628901260297	0.0009369	0.0004652	3	1
BovineHD0600006596	rs109884351	23871023	1.35616156934545	-0.0008773	0.0004353	1	3
BovineHD0600008276	rs110596191	29685133	1.35373729883612	-0.0007905	0.0003929	2	1
ARS-BFGL-NGS-43991	rs109765023	115974179	1.35372295188332	0.001433	0.0007123	3	1
BovineHD0600016746	rs136130238	60909294	1.35367116373197	0.0008518	0.0004231	2	1
BovineHD0600020268	rs109077408	72915853	1.35365158039626	-0.0008214	0.000408	3	1
BovineHD0600020269	rs136348125	72919412	1.35365158039626	-0.0008214	0.000408	3	1
BovineHD0600020270	rs109505024	72920424	1.35365158039626	-0.0008214	0.000408	3	1
BovineHD0600020271	rs109390526	72921121	1.35365158039626	-0.0008214	0.000408	3	1
BovineHD0600020272	rs110412651	72923644	1.35365158039626	-0.0008214	0.000408	3	1
BovineHD0600020273	rs136748378	72924558	1.35365158039626	-0.0008214	0.000408	3	1
BovineHD0600020275	rs135946885	72928449	1.35365158039626	-0.0008214	0.000408	3	1
BovineHD0600032225	rs136388313	113856819	1.35360451340943	0.00111	0.0005519	3	1
BovineHD0600022157	rs133421770	80325577	1.35124069109339	-0.001164	0.0005793	3	1
BovineHD0600019097	rs109063081	69165888	1.35121674333294	0.0009109	0.0004533	3	1
BovineHD0600024365	rs110352004	88948552	1.35118712624048	0.0008002	0.0003979	1	3
BovineHD0600010647	rs133703244	38469930	1.35110574641493	-0.0008213	0.0004086	3	1
BovineHD0600012201	rs110724944	44646642	1.34861952534567	0.0008042	0.0004008	3	1
BovineHD0600012202	rs43459939	44647360	1.34861952534567	0.0008042	0.0004008	3	1
BovineHD0600012203	rs43459947	44648312	1.34861952534567	0.0008042	0.0004008	3	1
BovineHD4100004940	rs41611192	49002050	1.34860645994859	-0.001314	0.0006548	3	1
BovineHD0600006528	rs110801880	23620301	1.34859422984858	-0.0008759	0.0004361	3	1
BovineHD0600009562	rs133604387	34227459	1.348513334444	-0.0008135	0.0004052	3	1
BovineHD0600009565	rs41660758	34238199	1.348513334444	-0.0008135	0.0004052	3	1
BovineHD0600015627	rs137163108	57126715	1.34620110453607	0.001471	0.0007336	3	1
BovineHD0600006125	rs42662351	22139600	1.34604899470926	-0.000828	0.0004132	1	3
BovineHD0600015098	rs43464939	55024101	1.34602730836452	0.000813	0.0004055	3	1
BovineHD0600012807	rs109978069	46882784	1.34599957826214	-0.0009075	0.0004527	1	3
BovineHD0600012808	rs109313120	46885283	1.34599957826214	-0.0009075	0.0004527	1	3
BovineHD0600012810	rs109945755	46887478	1.34599957826214	-0.0009075	0.0004527	1	3
BovineHD0600012812	rs132984126	46890225	1.34599957826214	-0.0009075	0.0004527	1	3
BovineHD0600012815	rs109395095	46898129	1.34599957826214	-0.0009075	0.0004527	1	3
BovineHD0600004877	rs110237768	17780748	1.34598615802895	-0.000859	0.0004283	3	1
BovineHD0600019657	rs109028330	70769952	1.3459804638136	-0.0007806	0.0003895	3	1
BovineHD0600013378	rs135685412	48643109	1.34595150598317	-0.0007772	0.0003876	1	3
BovineHD0600007221	rs110119795	26209352	1.34595123509678	-0.001596	0.0007955	3	1
BovineHD0600011552	rs43464885	42461540	1.34349474514902	-0.0008738	0.0004366	3	1
BTB-00271049	rs43482362	94864234	1.34348765015754	0.001063	0.0005307	3	1
BovineHD0600003519	rs42359775	13553051	1.34343961772993	-0.0007821	0.0003907	3	1
BovineHD0600003527	rs42359749	13575074	1.34343961772993	-0.0007821	0.0003907	3	1
BovineHD0600008634	rs137759772	30849932	1.34340940033149	0.000949	0.0004737	3	1
BovineHD4100004549	rs133648184	38306081	1.34340832044024	-0.000854	0.0004262	3	1
ARS-BFGL-NGS-117220	rs109044605	97141890	1.34098183826611	0.001485	0.000742	3	1
BovineHD0600017043	rs41595942	61826945	1.3408962960648	0.0007643	0.0003823	1	3
BovineHD0600029196	rs109238391	104567133	1.34087188576153	-0.0008072	0.0004038	3	1
BovineHD0600030260	rs135087213	107492375	1.34087116259732	0.0009309	0.0004652	3	1
BovineHD0600008671	rs136272798	30969718	1.34086211673847	0.0007846	0.0003921	3	1
BovineHD0600003642	rs43451780	13852199	1.34085565712729	0.001546	0.0007725	2	1
BovineHD0600013346	rs110203049	48543953	1.340855061693	-0.001121	0.0005602	1	2
BovineHD0600032769	rs133120678	115521379	1.34085312219206	0.0008598	0.0004299	1	3
BovineHD0600000134	rs42516517	661728	1.33841632683152	0.001407	0.0007046	3	1
BovineHD0600006493	rs110104130	23536549	1.33831131009071	0.0008065	0.000404	3	1
BovineHD0600012922	rs132790902	47196019	1.33828239315108	0.00119	0.0005954	3	1
BovineHD0600012832	rs110128131	46926376	1.3382631242076	-0.0009239	0.0004625	1	3
BovineHD0600012833	rs110827888	46927421	1.3382631242076	-0.0009239	0.0004625	1	3
BovineHD0600012834	rs109427133	46929325	1.3382631242076	-0.0009239	0.0004625	1	3
BovineHD0600012836	rs110952866	46931105	1.3382631242076	-0.0009239	0.0004625	1	3
BovineHD0600012837	rs109868786	46932358	1.3382631242076	-0.0009239	0.0004625	1	3
BovineHD0600012838	rs136552706	46932898	1.3382631242076	-0.0009239	0.0004625	1	3
BovineHD0600012839	rs134198685	46933708	1.3382631242076	-0.0009239	0.0004625	1	2
BovineHD0600012841	rs109241785	46935082	1.3382631242076	-0.0009239	0.0004625	1	2
BovineHD0600012843	rs110447261	46938576	1.3382631242076	-0.0009239	0.0004625	1	2
BovineHD0600029642	rs134395558	105618122	1.33824079623665	0.001905	0.0009541	3	1
BovineHD0600007793	rs109882784	28163997	1.33819664024252	-0.001649	0.0008251	3	1
BovineHD0600007796	rs109086053	28169577	1.33819664024252	-0.001649	0.0008251	3	1
BovineHD0600007797	rs109336265	28176650	1.33819664024252	-0.001649	0.0008251	2	1
BovineHD0600007798	rs135933776	28180287	1.33819664024252	-0.001649	0.0008251	2	1
BovineHD0600007805	rs136882767	28199189	1.33819664024252	-0.001649	0.0008251	2	1
BovineHD4100004308	rs29015320	23621943	1.33573545782889	-0.0008695	0.0004361	2	1
BovineHD0600032233	rs135285563	113870133	1.33571590074301	0.0007967	0.0003991	3	1
Hapmap58150-rs29020620	rs29020620	95080255	1.33568065425607	0.0008602	0.0004312	3	1
BovineHD0600003939	rs42836187	14638229	1.33566559432525	-0.001078	0.0005399	3	1
BovineHD0600000509	rs134743061	1951111	1.33565944862517	0.0008534	0.0004277	3	1
BovineHD4100004570	rs109627413	38494379	1.33564613702847	-0.0007997	0.0004008	3	1
BovineHD0600034182	rs43763461	119325750	1.33328338021854	0.002106	0.001057	1	3
BovineHD0600029841	rs43490409	106309136	1.33319749799446	-0.0007758	0.0003893	1	3
BovineHD0600017581	rs134479421	63521841	1.33314454650141	-0.0007663	0.0003847	1	3
BovineHD0600011360	rs43459731	41931063	1.33312765328811	0.0007974	0.0004001	1	2
BovineHD0600002474	rs42831703	10400756	1.33312655854768	-0.001016	0.0005102	1	3
BovineHD0600021978	rs136326043	79475910	1.33305188106747	-0.001011	0.0005076	3	1
BovineHD0600020689	rs110109769	74316049	1.33295841945215	-0.001487	0.0007468	1	3
BovineHD0600007338	rs134751057	26586708	1.33066956946008	0.0008687	0.0004368	1	3
BovineHD4100005302	rs110765140	87211731	1.33063151706617	0.0008228	0.0004134	3	1
BovineHD4100005303	rs110338571	87214709	1.33063151706617	0.0008228	0.0004134	3	1
Hapmap23522-BTC-047379	rs109028261	87222751	1.33063151706617	0.0008228	0.0004134	2	1
BovineHD4100005306	rs109429828	87227420	1.33063151706617	0.0008228	0.0004134	2	1
BovineHD0600023892	rs133654749	87229345	1.33063151706617	0.0008228	0.0004134	3	1
BovineHD4100005308	rs135765860	87243790	1.33063151706617	0.0008228	0.0004134	3	1
BovineHD0600004690	rs110046583	17126393	1.33062462524841	-0.001279	0.0006423	2	1
Hapmap44495-BTA-91063	rs41659115	48541257	1.3306090480645	-0.0014	0.0007037	3	1
BovineHD0600019078	rs109183492	69104470	1.33060595775834	0.0009029	0.0004536	3	1
BovineHD0600012008	rs134388367	43984721	1.33060072179488	-0.0009133	0.0004588	2	1
BovineHD0600019653	rs110235899	70756633	1.33057579763035	-0.0007703	0.0003869	1	2
BovineHD0600011565	rs43463376	42514414	1.33052444073229	-0.0008106	0.0004076	2	1
BovineHD0600006606	rs110953078	23904867	1.33051234456272	0.0008586	0.0004317	1	3
BovineHD0600006607	rs133417423	23905615	1.33051234456272	0.0008586	0.0004317	3	1
BovineHD0600006609	rs136097989	23907746	1.33051234456272	0.0008586	0.0004317	3	1
BovineHD0600006610	rs110329889	23908947	1.33051234456272	0.0008586	0.0004317	3	1
BovineHD0600006611	rs109799022	23909672	1.33051234456272	0.0008586	0.0004317	3	1
BovineHD0600024719	rs109642198	90277985	1.32807482571565	0.0009067	0.0004562	1	2
BovineHD0600014464	rs137244227	52490219	1.32800832876512	-0.001281	0.0006441	1	3
BovineHD0600008048	rs134034059	28929797	1.32798705306054	-0.000789	0.0003972	3	1
BovineHD0600012677	rs110805476	46575773	1.32796588193315	0.0008984	0.0004523	2	1
BovineHD0600012678	rs109422875	46576633	1.32796588193315	0.0008984	0.0004523	3	1
BovineHD0600012679	rs134310565	46577474	1.32796588193315	0.0008984	0.0004523	3	1
BovineHD0600012680	rs135330727	46578300	1.32796588193315	0.0008984	0.0004523	3	1
BovineHD0600023075	rs133695953	83957376	1.32795609058964	0.0008548	0.0004301	3	1
BovineHD0600023077	rs135098429	83970194	1.32795609058964	0.0008548	0.0004301	3	1
BovineHD0600029774	rs109997189	106078979	1.32551195399258	0.0009305	0.0004685	3	1
BovineHD0600024710	rs137173320	90254093	1.32549662192659	0.0009054	0.0004564	3	1
BovineHD0600024711	rs135754188	90258460	1.32549662192659	0.0009054	0.0004564	3	1
BovineHD4100005296	rs110672723	87180731	1.32549547356182	0.0008005	0.0004035	2	1
BovineHD0600034581	rs136250056	4102241	1.32548254148375	-0.0009514	0.0004793	3	1
BovineHD0600004368	rs43452577	16166348	1.32545134485844	-0.0007819	0.000394	3	1
BovineHD0600011328	rs134311182	41857497	1.32544432470436	-0.001051	0.0005294	3	1
BovineHD0600011330	rs43457683	41868906	1.32544432470436	-0.001051	0.0005294	2	1
BovineHD0600014346	rs135417428	52008031	1.32539731320072	0.0007771	0.0003913	2	1
BovineHD0600012682	rs133702779	46583916	1.32538840357748	0.0008981	0.0004524	3	1
BovineHD0600012684	rs109460150	46587872	1.32538840357748	0.0008981	0.0004524	3	1
BovineHD0600012686	rs135119068	46590906	1.32538840357748	0.0008981	0.0004524	3	1
BovineHD0600021013	rs134824109	75505552	1.32532718887426	0.001016	0.000512	3	1
BovineHD0600021014	rs135987029	75511796	1.32532718887426	0.001016	0.000512	3	1
BovineHD0600006608	rs110630227	23906558	1.32530025559555	-0.0008643	0.0004357	1	3
BovineHD0600029960	rs42815041	106649289	1.32295472733639	0.001048	0.0005289	3	1
BovineHD0600029135	rs110552705	104443533	1.32284743311143	0.0008079	0.0004075	3	1
BovineHD4100004225	rs29013456	7634571	1.32283201801898	-0.001238	0.0006242	3	1
BovineHD0600016567	rs110106594	60216926	1.32281838060847	0.0008546	0.0004312	3	1
BovineHD0600021979	rs133416228	79477621	1.32274773463512	-0.001006	0.0005077	3	1
BovineHD0600013299	rs111026680	48401904	1.32271346626293	0.00143	0.0007211	3	1
BovineHD0600008030	rs109476514	28889049	1.32037139251518	0.00161	0.0008128	3	1
BovineHD0600008031	rs137085965	28889754	1.32037139251518	0.00161	0.0008128	3	1
BovineHD0600024743	rs110941749	90366121	1.32034711650726	0.0008381	0.0004235	1	3
BovineHD0600024745	rs110804664	90370978	1.32034711650726	0.0008381	0.0004235	1	3
BovineHD0600024712	rs136751230	90259428	1.32034029925797	0.0009033	0.0004564	3	1
BovineHD0600024713	rs134495807	90260186	1.32034029925797	0.0009033	0.0004564	3	1
BovineHD0600024715	rs109606285	90266980	1.32034029925797	0.0009033	0.0004564	3	1
BovineHD0600012215	rs43461060	44687562	1.32029465810999	0.0007827	0.0003953	3	1
BovineHD0600014465	rs136485804	52493924	1.32027678352345	-0.001276	0.0006446	2	1
BovineHD0600026858	rs43477440	96634730	1.3202738375004	-0.0009027	0.0004559	3	1
BovineHD0600004326	rs134541906	15975080	1.32023954048427	0.0007621	0.000385	1	3
BovineHD0600001041	rs109447446	3973285	1.32022731393677	0.001016	0.000513	2	1
BovineHD0600023167	rs137701547	84218061	1.32022489669971	0.0007727	0.0003904	3	1
BovineHD0600023524	rs109647313	85552291	1.31774886796548	-0.0008056	0.0004073	1	3
BovineHD0600029664	rs110863929	105692781	1.31772803199213	0.001118	0.0005654	2	1
BovineHD0600008035	rs109713045	28903036	1.31767821058545	0.0007891	0.0003993	1	2
BovineHD0600008041	rs110370482	28910913	1.31767821058545	0.0007891	0.0003993	1	3
BovineHD0600032126	rs136721213	113574952	1.31767559798911	-0.000831	0.0004203	3	1
BovineHD0600015856	rs137843288	57952151	1.31766729746866	-0.000883	0.0004464	3	1
BovineHD0600015857	rs133695341	57958417	1.31766729746866	-0.000883	0.0004464	3	1
BovineHD0600015859	rs134951507	57969908	1.31766729746866	-0.000883	0.0004464	3	1
BovineHD0600013670	rs43460796	49683267	1.3176572467183	0.001072	0.0005418	1	3
BovineHD0600013673	rs43460813	49694661	1.3176572467183	0.001072	0.0005418	1	3
BovineHD0600013675	rs43461535	49704280	1.3176572467183	0.001072	0.0005418	2	1
BovineHD0600013678	rs110403246	49714066	1.3176572467183	0.001072	0.0005418	3	1
BovineHD0600013681	rs43183463	49736637	1.3176572467183	0.001072	0.0005418	1	3
BovineHD0600013683	rs43077863	49743996	1.3176572467183	0.001072	0.0005418	3	1
BovineHD0600033123	rs109100034	116552310	1.31761935785612	0.0007583	0.0003835	3	1
BovineHD0600015567	rs41701854	56899944	1.31520579313755	0.0007706	0.0003903	1	3
BovineHD0600004652	rs132966291	17020231	1.31511986335725	0.0008412	0.0004262	2	1
BovineHD0600023784	rs109883855	86652247	1.31508985391984	0.0007844	0.0003973	1	3
BovineHD0600010663	rs133111451	38564979	1.31505294203204	-0.0008985	0.0004549	3	1
BovineHD0600003938	rs42836189	14637449	1.31504918997564	-0.001068	0.0005402	3	1
BovineHD0600009544	rs135556390	34147838	1.31503132644832	0.000811	0.0004108	1	3
BovineHD0600009545	rs133019582	34150621	1.31503132644832	0.000811	0.0004108	1	3
BovineHD0600010656	rs135996742	38540049	1.31500190762791	-0.0008062	0.0004084	3	1
Hapmap41385-BTA-93895	rs41572815	51456453	1.31257251219791	-0.001553	0.0007874	3	1
BovineHD0600018799	rs133554100	68022060	1.31255897168315	0.001251	0.0006343	3	1
BovineHD0600010605	rs136854084	38284780	1.31254733618578	-0.0009126	0.0004628	1	3
BovineHD0600015097	rs43464942	55020719	1.31254193578822	0.0007996	0.0004056	3	1
BovineHD0600003529	rs137484451	13583441	1.31251289121335	-0.0007691	0.0003902	3	1
BovineHD0600012846	rs110424631	46945270	1.31248379596531	-0.000925	0.0004689	1	3
BovineHD0600029408	rs134163929	105055588	1.31246623395788	-0.001058	0.0005365	3	1
ARS-BFGL-NGS-41348	rs109161907	17770346	1.31243855163776	-0.0009041	0.0004583	3	1
BovineHD0600027808	rs109199622	99701642	1.31242280503177	-0.0007701	0.0003904	1	3
BovineHD0600010657	rs133803895	38541611	1.31242035284009	-0.0008053	0.0004083	2	1
BovineHD0600024776	rs109355747	90467324	1.3100251731408	0.0008344	0.0004236	1	3
BovineHD0600006749	rs133256540	24409070	1.30999110814912	-0.0007918	0.0004022	1	3
BovineHD0600006751	rs42578944	24417404	1.30999110814912	-0.0007918	0.0004022	1	3
BovineHD0600031437	rs42324846	111184758	1.30999106608525	-0.0008571	0.000435	2	1
BovineHD0600006750	rs42578948	24412519	1.30999072944872	-0.0007924	0.0004023	3	1
BovineHD0600006752	rs43075811	24425572	1.30999072944872	-0.0007924	0.0004023	1	3
BovineHD0600006753	rs43168580	24446114	1.30999072944872	-0.0007924	0.0004023	1	2
BovineHD0600006754	rs136436754	24454248	1.30999072944872	-0.0007924	0.0004023	3	1
BovineHD0600006755	rs134126207	24454933	1.30999072944872	-0.0007924	0.0004023	2	1
BovineHD0600006756	rs110275321	24458205	1.30999072944872	-0.0007924	0.0004023	1	3
BovineHD0600006757	rs110575164	24459259	1.30999072944872	-0.0007924	0.0004023	1	3
BovineHD0600022647	rs110340581	81843062	1.30996505034611	-0.0009413	0.0004781	3	1
BovineHD0600022648	rs135504456	81844072	1.30996505034611	-0.0009413	0.0004781	3	1
BovineHD4100005208	rs110053808	81848160	1.30996505034611	-0.0009413	0.0004781	3	1
BovineHD0600022649	rs133280974	81848853	1.30996505034611	-0.0009413	0.0004781	3	1
BovineHD0600022651	rs109451912	81852629	1.30996505034611	-0.0009413	0.0004781	3	1
BovineHD0600022652	rs137837305	81857048	1.30996505034611	-0.0009413	0.0004781	3	1
BovineHD0600022653	rs110654056	81858553	1.30996505034611	-0.0009413	0.0004781	3	1
BovineHD0600023504	rs136583383	85478229	1.30996367679493	0.0008597	0.0004363	3	1
ARS-BFGL-NGS-31881	rs110678422	104922823	1.30996132005038	-0.0007906	0.0004016	3	1
BovineHD0600005720	rs132853405	20670612	1.30987012224314	0.0007899	0.0004011	3	1
BovineHD0600012017	rs134527312	44006817	1.3097812725693	0.0009997	0.0005075	3	1
BovineHD0600007331	rs133272749	26561399	1.30745280652711	0.0008603	0.0004371	1	3
BovineHD0600007012	rs110167897	25498305	1.30731630356553	0.000752	0.000382	1	3
BovineHD0600020519	rs43472283	73649404	1.30483954420317	0.0008712	0.0004436	3	1
BovineHD4100005559	rs41655086	106051713	1.30482687863031	0.0008725	0.0004443	3	1
BovineHD0600005558	rs110418617	20164042	1.30482103302275	0.001116	0.0005679	3	1
BovineHD0600013539	rs110024669	49278695	1.30479097597838	-0.0009384	0.0004776	3	1
BovineHD0600023179	rs133319155	84252180	1.30474259813532	0.0007653	0.0003896	3	1
BovineHD0600013377	rs134260531	48639887	1.3047235404813	-0.0007615	0.0003874	1	3
BovineHD0600010214	rs134657107	36672734	1.30472014671529	0.00117	0.000596	3	1
BovineHD0600010215	rs136035485	36673291	1.30472014671529	0.00117	0.000596	3	1
BovineHD0600010216	rs133956611	36676986	1.30472014671529	0.00117	0.000596	3	1
BovineHD0600010217	rs110555937	36678737	1.30472014671529	0.00117	0.000596	3	1
BovineHD0600012301	rs109024634	45088344	1.30468046853744	0.0007943	0.000404	3	1
BovineHD0600012351	rs110961710	45338013	1.30466706991819	0.001072	0.0005458	3	1
BovineHD0600032930	rs42165947	115994310	1.30224481183252	0.0009778	0.0004983	3	1
BovineHD0600032931	rs42165958	115994892	1.30224481183252	0.0009778	0.0004983	3	1
BovineHD0600003452	rs42358303	13310299	1.30219439052759	0.0007773	0.0003961	3	1
BovineHD0600020523	rs43472249	73663745	1.3021934364538	0.001037	0.0005287	3	1
BovineHD0600020526	rs43472245	73677898	1.3021934364538	0.001037	0.0005287	3	1
Hapmap53442-rs29021218	rs29021218	14674345	1.30218518682736	-0.001301	0.0006625	3	1
BovineHD0600009242	rs133280721	32996690	1.30212591581022	-0.0009623	0.0004905	3	1
BovineHD0600006051	rs42757560	21916664	1.30211509598335	-0.0009315	0.0004745	3	1
BovineHD0600010659	rs135731544	38546701	1.30208985738979	-0.0008012	0.0004083	3	1
BovineHD0600026977	rs110122682	97175318	1.29972173685129	0.001396	0.0007121	3	1
BovineHD0600026979	rs133117172	97178687	1.29972173685129	0.001396	0.0007121	3	1
BovineHD0600026981	rs135769915	97184510	1.29972173685129	0.001396	0.0007121	2	1
BovineHD0600024771	rs110768531	90447749	1.29968715990685	0.0008305	0.0004239	1	3
BovineHD0600024772	rs133831233	90451474	1.29968715990685	0.0008305	0.0004239	1	2
BovineHD0600024774	rs110447071	90459773	1.29968715990685	0.0008305	0.0004239	1	2
BovineHD0600024775	rs110275123	90464652	1.29968715990685	0.0008305	0.0004239	1	3
BovineHD0600014186	rs42569934	51469010	1.29963693676337	0.001061	0.000542	3	1
BovineHD0600014215	rs136242276	51591827	1.29958721613678	-0.0008668	0.0004425	3	1
BovineHD0600001691	rs43524853	7655953	1.2995282964797	-0.0008174	0.0004174	2	1
BovineHD0600007811	rs134217510	28218131	1.29946353263664	-0.001527	0.0007796	3	1
BovineHD0600017579	rs137635271	63520051	1.29711085792494	0.001467	0.0007496	3	1
BovineHD0600006007	rs42830570	21790122	1.29704016575078	-0.001067	0.0005454	2	1
BovineHD0600010132	rs137138147	36378616	1.2970140533274	0.0007755	0.000396	2	1
BovineHD0600031757	rs134936129	112248554	1.29697664463164	-0.0008663	0.0004428	2	1
BovineHD0600003890	rs110317265	14503158	1.29448727620847	0.0007423	0.00038	1	2
BovineHD0600029117	rs136250968	104417344	1.29445552661374	0.0007804	0.0003991	2	1
BovineHD0600022708	rs110373580	82190309	1.29441689185984	-0.0007824	0.0004001	1	3
BovineHD0600022712	rs109549133	82205188	1.29441689185984	-0.0007824	0.0004001	1	3
BovineHD0600003944	rs43756455	14665789	1.29438465821031	-0.001054	0.0005391	3	1
BovineHD0600011334	rs110604598	41879427	1.294375549237	0.001456	0.0007451	3	1
BTA-119035-no-rs	rs41622997	32293744	1.29436449652813	-0.001234	0.0006309	3	2
BTB-00260711	rs43469098	65793521	1.2919025049988	0.0008531	0.0004373	3	1
BovineHD0600018180	rs136203631	65805527	1.2919025049988	0.0008531	0.0004373	3	1
BovineHD0600004691	rs42764562	17135876	1.29189374366465	-0.001254	0.0006428	2	1
BovineHD0600025180	rs110262397	91686362	1.29184813358154	-0.0008438	0.0004322	1	3
BovineHD0600003947	rs43033078	14672678	1.29183274200759	-0.001298	0.0006646	2	1
BovineHD0600003949	rs43033065	14675419	1.29183274200759	-0.001298	0.0006646	3	1
BovineHD0600003950	rs43033063	14677009	1.29183274200759	-0.001298	0.0006646	3	1
BovineHD0600003951	rs43033062	14678205	1.29183274200759	-0.001298	0.0006646	3	1
BovineHD0600011355	rs134977821	41921801	1.29182719921422	0.0007816	0.0004003	1	3
BovineHD0600011357	rs43459767	41925677	1.29182719921422	0.0007816	0.0004003	1	3
BovineHD0600011358	rs137360913	41929434	1.29182719921422	0.0007816	0.0004003	1	3
BovineHD0600011359	rs43459733	41930225	1.29182719921422	0.0007816	0.0004003	1	3
BovineHD0600020104	rs42800479	72419677	1.2918025335104	0.001065	0.0005453	3	1
BovineHD0600031758	rs136141293	112249233	1.29180146233107	-0.0008643	0.0004429	3	1
BovineHD0600031759	rs133419438	112253505	1.29180146233107	-0.0008643	0.0004429	3	1
BovineHD0600011566	rs43463402	42517616	1.29180009592058	-0.0007958	0.0004077	1	3
BovineHD0600011567	rs43463409	42518418	1.29180009592058	-0.0007958	0.0004077	1	3
BovineHD0600011568	rs43463415	42519154	1.29180009592058	-0.0007958	0.0004077	1	3
BovineHD0600011570	rs43463429	42520918	1.29180009592058	-0.0007958	0.0004077	3	1
BovineHD0600011573	rs109406198	42526866	1.29180009592058	-0.0007958	0.0004077	1	3
BovineHD0600020255	rs133394012	72894159	1.29178749024814	-0.0007962	0.0004079	3	1
BovineHD0600020256	rs110656359	72897556	1.29178749024814	-0.0007962	0.0004079	3	1
BovineHD0600020258	rs110907419	72898507	1.29178749024814	-0.0007962	0.0004079	3	1
BovineHD0600020259	rs108954062	72899344	1.29178749024814	-0.0007962	0.0004079	2	1
BovineHD0600020260	rs135257754	72899967	1.29178749024814	-0.0007962	0.0004079	2	1
BovineHD0600020262	rs136929882	72904646	1.29178749024814	-0.0007962	0.0004079	3	1
ARS-BFGL-NGS-68326	rs109165576	72906612	1.29178749024814	-0.0007962	0.0004079	2	1
BovineHD0600020263	rs110962901	72907971	1.29178749024814	-0.0007962	0.0004079	3	1
BovineHD0600020264	rs109619218	72909431	1.29178749024814	-0.0007962	0.0004079	3	1
BovineHD0600020266	rs135915078	72912840	1.29178749024814	-0.0007962	0.0004079	3	1
BovineHD0600020267	rs110461756	72913684	1.29178749024814	-0.0007962	0.0004079	3	1
BovineHD0600007015	rs110752376	25501549	1.29178105084848	-0.0007404	0.0003793	3	1
BovineHD4100004377	rs109298993	32963537	1.29177856558326	-0.0009579	0.0004909	3	1
BovineHD0600025200	rs42593172	91757143	1.29176189694645	-0.0007723	0.0003954	1	3
BovineHD0600008042	rs110158620	28917947	1.28925044652897	0.0007788	0.0003993	1	2
BovineHD0600014255	rs42577099	51716505	1.28919848767688	-0.0009565	0.0004908	1	2
BovineHD0600002577	rs42990889	10806321	1.28674528619541	0.001194	0.000613	3	1
BovineHD0600017318	rs43466557	62692881	1.28667522528763	-0.0007656	0.0003932	3	1
BovineHD0600017319	rs43768689	62693957	1.28667522528763	-0.0007656	0.0003932	3	1
BovineHD0600017322	rs137693946	62699792	1.28667522528763	-0.0007656	0.0003932	2	1
BovineHD0600017323	rs133693551	62700857	1.28667522528763	-0.0007656	0.0003932	3	1
BovineHD0600017324	rs136033013	62713047	1.28667522528763	-0.0007656	0.0003932	3	1
BovineHD0600017325	rs136495327	62714778	1.28667522528763	-0.0007656	0.0003932	2	1
BovineHD0600032231	rs136145574	113864687	1.28666175543994	0.0007772	0.0003993	1	3
BovineHD0600021406	rs110018033	77242664	1.28665729135877	-0.0009553	0.0004909	1	2
BovineHD0600004976	rs43093748	18205417	1.28665233131537	-0.001017	0.000522	3	1
BovineHD0600004978	rs43092606	18209991	1.28665233131537	-0.001017	0.000522	3	1
BovineHD0600011342	rs43456657	41903398	1.28664843020458	0.0007793	0.0004003	1	3
BovineHD0600011345	rs132721907	41907858	1.28664843020458	0.0007793	0.0004003	1	3
BovineHD0600011347	rs43456716	41910380	1.28664843020458	0.0007793	0.0004003	1	3
BovineHD0600011348	rs43456721	41911309	1.28664843020458	0.0007793	0.0004003	1	3
BovineHD0600011350	rs43455000	41916345	1.28664843020458	0.0007793	0.0004003	1	3
BovineHD0600011351	rs43455007	41917151	1.28664843020458	0.0007793	0.0004003	1	3
BovineHD0600011352	rs43455011	41918070	1.28664843020458	0.0007793	0.0004003	1	3
BovineHD0600011353	rs136365850	41920129	1.28664843020458	0.0007793	0.0004003	1	3
BovineHD0600011354	rs133680328	41920685	1.28664843020458	0.0007793	0.0004003	1	2
BovineHD0600016581	rs135159986	60259362	1.28662270304656	0.0007695	0.0003952	1	3
BovineHD0600019776	rs110395538	71014465	1.28661872176892	-0.0009544	0.0004901	3	1
BovineHD0600010653	rs136745840	38495361	1.28659790578274	-0.0007801	0.0004008	1	3
Hapmap23242-BTC-039071	rs43457984	44991839	1.28658824915925	-0.0008045	0.0004134	1	2
BovineHD0600034351	rs43185865	79541261	1.28658613175264	-0.0009551	0.0004905	1	3
ARS-BFGL-NGS-42175	rs110916480	79544981	1.28658613175264	-0.0009551	0.0004905	2	1
BovineHD0600021984	rs42939143	79509782	1.28657978276245	-0.0009874	0.0005072	3	1
BovineHD0600021987	rs110968387	79519684	1.28657978276245	-0.0009874	0.0005072	3	1
BTB-00753076	rs41911481	95386878	1.2841463028802	-0.0007675	0.0003945	3	1
BovineHD0600026499	rs41911473	95394118	1.2841463028802	-0.0007675	0.0003945	3	1
BovineHD0600007898	rs109419437	28445248	1.28413200504091	-0.0007545	0.0003879	3	1
BovineHD0600031342	rs109046765	110925394	1.28411206485894	0.002088	0.001075	3	1
BovineHD0600004668	rs134942979	17089837	1.28410817668414	-0.0007709	0.0003963	3	1
BovineHD0600014070	rs136046969	50994764	1.28410291636573	0.0007739	0.000398	1	2
BovineHD0600022618	rs109159696	81772445	1.28409521834936	-0.0009295	0.0004782	3	1
BovineHD0600022714	rs135922743	82214833	1.28405973138297	-0.0007832	0.0004029	3	1
BovineHD0600020094	rs43477854	72391732	1.28404560116768	0.000954	0.000491	3	1
BovineHD0600007013	rs110386076	25499237	1.28403387217011	0.000743	0.0003821	1	3
BovineHD0600000410	rs109685974	1646307	1.28392857292139	0.002168	0.001115	3	1
BovineHD0600023889	rs133993784	87204977	1.28154106772172	0.0008017	0.0004131	3	1
BTB-00255537	rs43462529	48671908	1.28153497629575	0.001151	0.0005928	3	1
BovineHD0600012868	rs133389953	47012401	1.28153449838401	-0.0008476	0.0004364	1	3
BovineHD0600006028	rs42960104	21844168	1.28146449382656	-0.000895	0.0004609	3	1
BovineHD0600000658	rs132900812	2656674	1.28138502201957	-0.0008551	0.0004403	1	3
BTA-76599-no-rs	rs41597210	64733603	1.27895453185015	0.001043	0.0005378	3	1
BovineHD0600024779	rs109304171	90479830	1.27894807563191	0.0007945	0.0004099	1	2
BovineHD0600026500	rs41911468	95401835	1.27892328746296	-0.0007594	0.0003919	1	3
BovineHD0600017601	rs133154369	63595608	1.27888752651958	0.0007441	0.0003838	3	1
BovineHD0600032507	rs42753723	114653715	1.27887926688899	0.001058	0.0005455	3	1
BovineHD0600032513	rs109276073	114665125	1.27887926688899	0.001058	0.0005455	1	3
BovineHD0600004948	rs110373619	18136072	1.27887178589989	-0.0008633	0.0004453	3	1
BovineHD0600027689	rs134452911	99282259	1.27886871683186	0.001026	0.0005293	1	3
BovineHD0600009240	rs134361721	32986397	1.27883169217424	-0.001023	0.0005276	3	1
BovineHD0600026969	rs134524842	97142980	1.27636698565799	0.0007509	0.0003878	1	3
BovineHD0600020897	rs111022237	75081122	1.2763108514353	-0.0008499	0.0004389	3	1
BovineHD0600016571	rs134554640	60233937	1.27630289811583	0.0008133	0.0004201	1	3
BovineHD0600016576	rs136000273	60239757	1.27630289811583	0.0008133	0.0004201	3	1
BovineHD0600013806	rs135855983	50149504	1.27630046545544	0.0008575	0.0004427	2	1
BovineHD0600004750	rs137057256	17314211	1.27629745176833	0.0007606	0.0003929	3	1
BovineHD0600032514	rs43015960	114667905	1.27628691642677	0.001056	0.0005453	1	3
BovineHD0600006597	rs136224875	23875288	1.27628655846623	0.0007453	0.0003849	3	1
BovineHD0600021617	rs110244926	77911831	1.27628427053307	-0.001014	0.0005239	1	3
BovineHD0600011344	rs43456674	41906351	1.27628124913678	0.0007756	0.0004002	1	3
Hapmap23226-BTA-159656	rs109055778	46599570	1.27626907504559	0.0008768	0.0004526	2	1
BovineHD0600012690	rs136714919	46601446	1.27626907504559	0.0008768	0.0004526	3	1
BovineHD0600012845	rs109250211	46942047	1.27626067123513	-0.000909	0.0004692	1	3
BovineHD0600006595	rs133931964	23867648	1.27374124635433	0.001116	0.0005769	3	1
BovineHD0600006934	rs132812441	25190336	1.27369033525493	0.0008743	0.0004523	1	2
BovineHD0600006935	rs110554292	25192130	1.27369033525493	0.0008743	0.0004523	1	2
BovineHD0600014549	rs137198813	52948763	1.27110665532995	-0.000753	0.0003898	1	2
BovineHD0600008036	rs110037119	28904824	1.27110482333693	0.0007709	0.000399	1	3
BovineHD0600008037	rs134790065	28905667	1.27110482333693	0.0007709	0.000399	1	3
BovineHD0600008038	rs110184417	28907297	1.27110482333693	0.0007709	0.000399	1	2
BovineHD0600008039	rs133576987	28908259	1.27110482333693	0.0007709	0.000399	1	3
BovineHD0600008040	rs108940534	28909726	1.27110482333693	0.0007709	0.000399	1	3
BovineHD0600008043	rs110960846	28918913	1.27110482333693	0.0007709	0.000399	1	3
BovineHD0600004968	rs135260269	18169728	1.27108097707417	-0.0008545	0.0004423	3	1
BovineHD0600011366	rs43458454	41945513	1.27106018011507	0.000776	0.0004018	1	2
BovineHD0600005506	rs110314981	20047356	1.27105026428589	-0.0007737	0.0004004	3	1
BovineHD0600020898	rs136301263	75082990	1.2709986872476	-0.0008539	0.0004423	1	3
BovineHD0600009250	rs110309906	33024388	1.26854170147963	0.0009495	0.0004926	3	1
BovineHD0600025730	rs135450776	93152270	1.26850122664383	0.001744	0.0009047	3	1
BovineHD0600025731	rs132674041	93153072	1.26850122664383	0.001744	0.0009047	3	1
BovineHD0600025732	rs110332749	93154022	1.26850122664383	0.001744	0.0009047	3	1
BovineHD0600025736	rs134547697	93160826	1.26850122664383	0.001744	0.0009047	3	1
BovineHD0600025738	rs110395594	93162338	1.26850122664383	0.001744	0.0009047	3	1
BovineHD0600025739	rs109384430	93162971	1.26850122664383	0.001744	0.0009047	2	1
BovineHD0600025740	rs110633351	93164533	1.26850122664383	0.001744	0.0009047	3	1
BovineHD0600005027	rs42490013	18392392	1.26849540790093	-0.0009417	0.0004885	3	1
BovineHD0600021930	rs135069289	79343165	1.26848829953216	0.000986	0.0005113	3	1
BovineHD0600021937	rs133504874	79361835	1.26848829953216	0.000986	0.0005113	2	1
BovineHD0600005005	rs136849631	18305432	1.26848552831775	0.0007903	0.0004096	1	3
BovineHD0600024765	rs135940868	90428709	1.26599216188682	0.0008167	0.0004241	1	3
BovineHD0600024766	rs133181329	90431989	1.26599216188682	0.0008167	0.0004241	1	2
BovineHD0600024767	rs134521131	90435284	1.26599216188682	0.0008167	0.0004241	1	3
BovineHD0600024768	rs137847607	90437219	1.26599216188682	0.0008167	0.0004241	1	3
[truncated: 24,740 more rows]

## Sheet: CM3
Additional File 4
Results for single marker association analyses on BTA6 markers from the Bovine HD chip and CM3
SNP	rs number	BP	minus log10(p-value)	effect	se	A1	A2
ARS-BFGL-NGS-10480	rs110812344	106158668	5.37455890273894	-0.003118	0.0006762	2	1
BovineHD0600029273	rs43480672	104770173	4.58767860864135	0.002179	0.0005169	1	2
BovineHD0600029543	rs135222664	105321514	4.43840370847529	0.002596	0.0006276	1	3
BovineHD0600029544	rs43488295	105325215	4.40658969051594	0.002587	0.000628	3	1
BovineHD0600029545	rs133765320	105327950	4.40658969051594	0.002587	0.000628	1	3
BovineHD0600029547	rs43488313	105335817	4.40658969051594	0.002587	0.000628	3	1
BovineHD0600029548	rs43488309	105336691	4.40658969051594	0.002587	0.000628	1	3
ARS-BFGL-NGS-88102	rs109964853	105730372	4.28977936740029	-0.003131	0.0007718	3	1
BovineHD0600029077	rs43483746	104320493	4.18743464420524	-0.002613	0.000653	1	2
BovineHD0600029554	rs132940888	105357726	4.1235528990322	-0.002583	0.0006512	1	3
BovineHD0600029091	rs110545897	104359647	4.1006502975764	-0.002683	0.0006787	3	1
BovineHD0600029717	rs136764993	105915082	4.09710507525938	-0.002298	0.0005816	3	1
BovineHD0600029719	rs110630421	105919413	4.09710507525938	-0.002298	0.0005816	2	1
BovineHD0600029721	rs110615150	105927946	4.09710507525938	-0.002298	0.0005816	2	1
BovineHD0600029722	rs136448321	105930119	4.09710507525938	-0.002298	0.0005816	3	1
BovineHD0600029723	rs133843000	105932673	4.09710507525938	-0.002298	0.0005816	1	3
BovineHD0600029094	rs43209017	104375801	4.09687609427983	0.002128	0.0005385	3	1
Hapmap43683-BTA-77737	rs41655064	105690770	4.08928612990887	-0.003046	0.0007717	3	1
BovineHD0600029726	rs110131986	105942661	4.08799668597877	-0.002292	0.000581	1	3
BovineHD0600029725	rs135974381	105936799	4.08766488528721	-0.002188	0.0005545	2	1
BTB-00279423	rs43490419	106320803	4.05621666122041	-0.002163	0.0005506	1	3
BovineHD0600029718	rs110318499	105917613	3.911674514842	-0.002221	0.0005773	2	1
BovineHD0600029526	rs43031969	105293685	3.84033092905437	-0.002535	0.0006661	1	3
BovineHD0600029566	rs110843643	105391558	3.81952037441588	-0.002468	0.0006503	3	1
BovineHD0600013499	rs42651934	49150128	3.74662547996449	-0.002342	0.0006242	1	3
BovineHD0600002795	rs110888245	11598802	3.61143868652922	-0.002836	0.0007721	3	1
BovineHD0600013497	rs136291812	49147352	3.56721148076419	-0.002288	0.0006273	1	3
BovineHD0600013498	rs42651964	49148059	3.56721148076419	-0.002288	0.0006273	3	1
BovineHD0600014461	rs110106656	52460646	3.53511808590027	-0.002296	0.0006328	3	1
BovineHD0600002544	rs136842498	10677303	3.50959512770035	0.002025	0.0005604	3	1
BovineHD0600029604	rs135378803	105506859	3.48861356322149	-0.0024	0.0006665	3	1
ARS-BFGL-NGS-40736	rs109188808	106090600	3.47032607263978	-0.002518	0.0007016	3	1
Hapmap55435-rs29009844	rs29009844	52448258	3.45434991668185	-0.002266	0.000633	3	1
BovineHD0600013487	rs42523239	49114629	3.43570331256355	-0.002239	0.0006276	3	1
BovineHD0600028961	rs134584223	103899979	3.42585916476379	0.002444	0.0006859	1	3
BovineHD0600031419	rs137457316	111116778	3.32916104784051	0.00185	0.000528	1	3
BovineHD0600029561	rs134493725	105377056	3.32700913184378	0.002221	0.0006342	3	1
BovineHD0600015216	rs137605583	55410453	3.32299981801199	-0.002284	0.000653	3	1
BovineHD0600015222	rs135792081	55427287	3.31369650434693	-0.002277	0.0006521	3	1
BovineHD0600029750	rs135274678	106015340	3.28291030362597	-0.001996	0.0005744	1	3
BovineHD0600013679	rs43461554	49718516	3.24596948365475	-0.002148	0.0006224	1	3
BovineHD0600013314	rs132793453	48460639	3.23913279343771	-0.001787	0.0005187	1	3
BovineHD0600029747	rs134517357	106012708	3.23653205696506	-0.001978	0.0005739	1	3
BovineHD0600029748	rs135876845	106013559	3.23653205696506	-0.001978	0.0005739	1	3
BTA-26532-no-rs	rs41625389	52036412	3.2275127143429	-0.002177	0.000633	3	1
BTB-01429126	rs42557385	112845135	3.20403082505639	-0.002193	0.0006404	3	1
BovineHD0600032357	rs134730466	114189590	3.18542857119219	0.0018	0.0005273	1	3
BovineHD0600029792	rs110731172	106170689	3.1834110828345	0.002172	0.0006366	1	3
BovineHD0600029794	rs109967401	106177657	3.1834110828345	0.002172	0.0006366	1	3
BovineHD0600013319	rs136335081	48467658	3.18106574985803	-0.001769	0.0005186	1	3
BovineHD0600013327	rs109130761	48482869	3.18106574985803	-0.001769	0.0005186	1	3
BovineHD0600014356	rs136515039	52034971	3.17873917165195	-0.002156	0.0006325	1	3
BovineHD0600029541	rs110725944	105318265	3.17364483280493	-0.002273	0.0006673	1	3
BTB-00250403	rs43457658	41858119	3.17138135273695	0.00322	0.0009458	3	1
BovineHD0600003691	rs137821281	13951495	3.16416072116748	0.001778	0.0005229	1	3
BovineHD0600003692	rs133590576	13952646	3.16416072116748	0.001778	0.0005229	1	3
BovineHD0600013331	rs136574441	48489154	3.16247084834329	-0.001761	0.0005184	1	3
BovineHD0600013403	rs43459391	48738872	3.15749049400312	-0.001734	0.0005108	1	3
BovineHD0600013378	rs135685412	48643109	3.15277868844164	-0.001762	0.0005192	1	3
BovineHD0600013377	rs134260531	48639887	3.13185335082972	-0.001753	0.0005189	1	3
BovineHD0600029729	rs110065366	105955371	3.12993201195714	-0.002168	0.0006419	1	2
BovineHD0600013876	rs133287084	50441454	3.10890675159556	-0.001765	0.0005245	1	3
BovineHD0600019406	rs110546292	70142390	3.10881209371329	-0.001807	0.000537	3	1
BovineHD0600031696	rs42365948	112020865	3.10634954828795	-0.001887	0.0005609	3	1
BovineHD0600031912	rs134425358	112821754	3.09925397363034	-0.001919	0.0005713	3	1
BovineHD0600031848	rs42912507	112503011	3.09219247499091	-0.002001	0.0005967	3	1
BovineHD0600003693	rs109486593	13955600	3.08738967290234	0.001753	0.0005231	1	3
BovineHD0600018555	rs42368210	67174537	3.08560349131549	0.001908	0.0005695	3	1
BovineHD0600019402	rs109455435	70127128	3.07853883124673	-0.001796	0.000537	2	1
BovineHD0600018556	rs42368217	67181295	3.07406964329515	0.002026	0.0006061	3	1
BovineHD0600002125	rs132813794	9126855	3.03668120392035	-0.002596	0.0007825	3	1
BovineHD0600002126	rs134434427	9130916	3.03668120392035	-0.002596	0.0007825	3	1
BovineHD0600002128	rs133013149	9138086	3.03668120392035	-0.002596	0.0007825	3	1
BovineHD0600002129	rs137113383	9152472	3.03668120392035	-0.002596	0.0007825	3	1
BovineHD0600031757	rs134936129	112248554	3.0223010928333	-0.001962	0.0005927	2	1
BovineHD0600031763	rs136714531	112270777	3.01063794211865	-0.001955	0.0005923	3	1
BovineHD0600031764	rs134596200	112274619	3.01063794211865	-0.001955	0.0005923	3	1
BovineHD0600016490	rs134643213	59915754	3.00609077213245	-0.004846	0.001469	3	1
BovineHD0600029196	rs109238391	104567133	3.0039512649516	-0.001778	0.0005391	3	1
ARS-BFGL-NGS-36173	rs109016118	104587477	2.99180670274216	-0.002111	0.0006418	3	1
BovineHD0600031758	rs136141293	112249233	2.98961999757429	-0.001949	0.0005929	3	1
BovineHD0600031759	rs133419438	112253505	2.98961999757429	-0.001949	0.0005929	3	1
Hapmap47733-BTA-77738	rs41655065	106129184	2.98508933339511	-0.002032	0.0006184	3	1
BovineHD4100004224	rs41652875	7529696	2.98471311572533	0.002011	0.0006122	3	1
BovineHD0600002130	rs135621745	9164668	2.97129978088496	-0.002565	0.0007831	3	1
BovineHD0600029692	rs108941739	105810931	2.97091471836517	-0.002019	0.0006164	3	1
BovineHD0600013511	rs136367188	49192221	2.96415937279308	-0.0021	0.0006418	1	3
BovineHD0600029703	rs133948944	105855120	2.95728646953152	-0.002011	0.0006156	3	1
BovineHD0600029791	rs109137134	106163265	2.9572785780296	0.002067	0.0006327	1	3
BovineHD0600014144	rs135703960	51289095	2.91497998412533	-0.00197	0.0006085	1	3
BovineHD0600014146	rs134900318	51294145	2.91497998412533	-0.00197	0.0006085	1	3
BovineHD0600014147	rs109939704	51296656	2.91497998412533	-0.00197	0.0006085	1	3
BovineHD0600014856	rs137026795	54128872	2.88301134059837	-0.003634	0.001129	2	1
BovineHD0600019403	rs110443703	70128623	2.87525948824652	-0.001725	0.000537	3	1
BovineHD0600031836	rs137818000	112474873	2.86324793614135	-0.00175	0.0005459	2	1
BovineHD0600031837	rs109172369	112476657	2.86324793614135	-0.00175	0.0005459	3	1
BovineHD0600031838	rs110424232	112478107	2.86324793614135	-0.00175	0.0005459	3	1
BovineHD0600031839	rs109053301	112478852	2.86324793614135	-0.00175	0.0005459	3	1
BovineHD0600014443	rs136830279	52366745	2.85185732884567	-0.002711	0.0008478	1	2
BovineHD0600016705	rs132990675	60791588	2.8424489065457	-0.00169	0.0005297	1	3
BovineHD0600016708	rs132659196	60798396	2.8424489065457	-0.00169	0.0005297	1	3
BovineHD0600013372	rs133164931	48629638	2.83044616584025	-0.001647	0.0005173	1	3
BovineHD0600016734	rs133202362	60880007	2.80501438595546	0.001873	0.0005918	1	2
BovineHD0600003370	rs43013565	13094889	2.76949373355856	0.001827	0.0005815	1	3
BovineHD0600003373	rs43013546	13102525	2.76949373355856	0.001827	0.0005815	1	3
BovineHD0600003375	rs109575082	13105190	2.76949373355856	0.001827	0.0005815	3	1
BovineHD0600003377	rs109559563	13115289	2.76949373355856	0.001827	0.0005815	1	3
BTB-00244545	rs43451275	13116417	2.76949373355856	0.001827	0.0005815	1	3
BovineHD0600003380	rs43451263	13120650	2.76949373355856	0.001827	0.0005815	3	1
BovineHD0600004561	rs43316417	16777988	2.75574778983574	0.001924	0.0006141	1	3
BovineHD0600004562	rs43316429	16778499	2.75574778983574	0.001924	0.0006141	3	1
BovineHD0600031774	rs135004723	112298143	2.75072022426747	-0.001684	0.0005383	3	1
BovineHD0600011366	rs43458454	41945513	2.74826754282025	0.001687	0.0005395	1	2
BovineHD0600031781	rs43120210	112312791	2.74762385736713	-0.001751	0.0005599	3	1
BovineHD0600031782	rs43120199	112315400	2.74762385736713	-0.001751	0.0005599	3	1
BovineHD0600029154	rs136615123	104496516	2.74619978611903	-0.001666	0.0005329	3	1
BovineHD0600004726	rs134089363	17221303	2.7415083767987	0.002378	0.0007617	3	1
BovineHD0600013337	rs42544242	48520143	2.72733871103247	-0.001866	0.0005995	3	1
BovineHD0600031935	rs42766811	112896342	2.72229283628078	-0.001724	0.0005544	3	1
BovineHD0600029743	rs136757912	105999019	2.71789737238924	-0.001974	0.0006354	3	1
BovineHD0600011344	rs43456674	41906351	2.71308535122105	0.001665	0.0005366	1	3
BovineHD0600031769	rs135739591	112284502	2.70357924034218	-0.00168	0.0005424	3	1
BovineHD0600031770	rs133669277	112285202	2.70357924034218	-0.00168	0.0005424	3	1
BovineHD0600031772	rs133034322	112292101	2.70357924034218	-0.00168	0.0005424	3	1
BovineHD0600031771	rs135164630	112290889	2.70126876049074	-0.001669	0.000539	3	1
BovineHD0600031773	rs137028260	112293015	2.70126876049074	-0.001669	0.000539	3	1
BovineHD0600011360	rs43459731	41931063	2.69895196996378	0.00166	0.0005365	1	2
BovineHD0600011342	rs43456657	41903398	2.69894861233088	0.00166	0.0005367	1	3
BovineHD0600011345	rs132721907	41907858	2.69894861233088	0.00166	0.0005367	1	3
BovineHD0600011347	rs43456716	41910380	2.69894861233088	0.00166	0.0005367	1	3
BovineHD0600011348	rs43456721	41911309	2.69894861233088	0.00166	0.0005367	1	3
BovineHD0600011350	rs43455000	41916345	2.69894861233088	0.00166	0.0005367	1	3
BovineHD0600011351	rs43455007	41917151	2.69894861233088	0.00166	0.0005367	1	3
BovineHD0600011352	rs43455011	41918070	2.69894861233088	0.00166	0.0005367	1	3
BovineHD0600011353	rs136365850	41920129	2.69894861233088	0.00166	0.0005367	1	3
BovineHD0600011354	rs133680328	41920685	2.69894861233088	0.00166	0.0005367	1	2
BovineHD0600011355	rs134977821	41921801	2.69188048937613	0.001658	0.0005366	1	3
BovineHD0600011357	rs43459767	41925677	2.69188048937613	0.001658	0.0005366	1	3
BovineHD0600011358	rs137360913	41929434	2.69188048937613	0.001658	0.0005366	1	3
BovineHD0600011359	rs43459733	41930225	2.69188048937613	0.001658	0.0005366	1	3
BovineHD0600003690	rs134736683	13949982	2.68922835035544	-0.001639	0.0005312	3	1
BovineHD0600012278	rs43465403	44946275	2.68482640361454	-0.002838	0.0009202	2	1
BovineHD0600003675	rs110738458	13905001	2.68468861814323	0.001653	0.0005361	1	3
BovineHD0600014853	rs133633905	54115751	2.68052547619453	-0.003041	0.0009868	3	1
ARS-BFGL-NGS-31881	rs110678422	104922823	2.68021062275828	-0.001658	0.000538	3	1
BovineHD0600031777	rs109859861	112302164	2.67294388882429	-0.001668	0.0005421	2	1
BovineHD0600013446	rs110055077	48926772	2.67046612423129	-0.001705	0.0005547	3	1
BovineHD0600013445	rs110480116	48908533	2.67046591509846	-0.001705	0.0005546	1	3
ARS-BFGL-NGS-78057	rs108960880	48913327	2.67046591509846	-0.001705	0.0005546	1	2
BovineHD0600001662	rs43112214	7545416	2.66598243336384	0.001842	0.0005998	3	1
BovineHD0600029690	rs137599752	105805399	2.65885397881005	-0.002082	0.0006792	1	3
BovineHD0600029691	rs132981952	105807419	2.65885397881005	-0.002082	0.0006792	1	3
BovineHD0600029349	rs109598959	104955683	2.65444930128873	-0.001584	0.0005173	3	1
BovineHD0600003669	rs135914616	13896164	2.65167320045087	0.00164	0.0005357	3	1
ARS-USMARC-Parent-DQ647190-rs29013632	rs29013632	13897068	2.65167320045087	0.00164	0.0005357	1	3
BovineHD0600003670	rs110373388	13897915	2.65167320045087	0.00164	0.0005357	1	3
BovineHD0600001654	rs43446213	7516841	2.64914816060658	0.00187	0.0006113	3	1
BovineHD0600031775	rs136612024	112299346	2.6401326259636	-0.001587	0.0005199	1	3
BovineHD0600019522	rs137528840	70386597	2.63999012766159	0.001688	0.0005528	3	1
BovineHD0600019523	rs133512580	70388559	2.63999012766159	0.001688	0.0005528	3	1
BovineHD0600019524	rs134697304	70389007	2.63999012766159	0.001688	0.0005528	3	1
BovineHD0600019525	rs136332425	70389842	2.63999012766159	0.001688	0.0005528	3	1
BovineHD0600019526	rs133398188	70390774	2.63999012766159	0.001688	0.0005528	3	1
BovineHD0600019527	rs135039034	70393190	2.63999012766159	0.001688	0.0005528	3	1
BovineHD0600029689	rs134121327	105780909	2.63525319252665	-0.002071	0.0006791	1	3
BovineHD0600031529	rs135851475	111451926	2.63294149515153	-0.001784	0.0005852	1	3
BovineHD0600031530	rs136672543	111452738	2.63294149515153	-0.001784	0.0005852	1	3
BovineHD0600031523	rs43738800	111445681	2.63292971741994	-0.001791	0.0005875	1	3
BovineHD0600031843	rs137080692	112485989	2.63276454910943	-0.001773	0.0005817	3	1
BovineHD0600031521	rs41613955	111435205	2.63056580576923	-0.001789	0.0005875	1	2
BovineHD0600029779	rs109040288	106107457	2.62829899805988	0.002233	0.0007336	3	1
Hapmap58359-rs29011329	rs29011329	7514029	2.61609790023743	0.001855	0.000611	3	1
BovineHD0600011663	rs109325327	42943943	2.61414964098588	0.001765	0.0005818	1	3
BovineHD0600029777	rs110908517	106099023	2.61412264091516	0.002226	0.0007333	3	1
BovineHD0600029778	rs110538809	106101191	2.61412264091516	0.002226	0.0007333	1	3
BovineHD0600031525	rs108997694	111447319	2.60694798749228	-0.001773	0.0005854	1	3
BovineHD0600031528	rs133968421	111451189	2.60694798749228	-0.001773	0.0005854	1	3
BovineHD0600031519	rs42326652	111431601	2.60221763013454	-0.001772	0.0005855	1	3
BovineHD0600011343	rs43456662	41904492	2.60221386405891	0.001622	0.0005357	1	3
BovineHD0600029841	rs43490409	106309136	2.60004919679946	-0.001572	0.0005196	1	3
BovineHD0600029842	rs43490410	106312265	2.59765687122561	-0.001573	0.0005201	1	3
BovineHD0600029305	rs43481973	104856040	2.59042152722989	0.001564	0.000518	1	2
BovineHD0600029307	rs43481987	104862604	2.59042152722989	0.001564	0.000518	1	3
BovineHD0600029308	rs43481992	104867328	2.59042152722989	0.001564	0.000518	1	2
BovineHD0600015091	rs136350708	54999580	2.57622457416033	-0.001838	0.000611	1	3
BovineHD0600004560	rs43316410	16776525	2.57173026032128	0.001847	0.0006147	1	3
BovineHD0600031765	rs137766131	112275654	2.56900278864487	-0.001692	0.0005632	3	1
BovineHD0600031766	rs133818856	112277061	2.56900278864487	-0.001692	0.0005632	3	1
BovineHD0600019454	rs134536772	70253369	2.56671562674188	-0.001584	0.0005278	3	1
ARS-BFGL-NGS-88072	rs109150125	113001225	2.56187851071391	-0.001585	0.0005285	3	1
BovineHD0600029843	rs109335803	106313924	2.55985709255946	-0.001763	0.0005884	1	3
BovineHD0600015225	rs111014374	55445197	2.55970546271578	-0.001558	0.0005199	1	3
BovineHD0600014549	rs137198813	52948763	2.55964570338262	-0.001562	0.0005211	1	2
BovineHD0600031724	rs110932717	112101696	2.55952022140687	-0.00188	0.0006273	2	1
BovineHD0600011658	rs110825176	42935811	2.55741664483675	0.001683	0.000562	3	1
BovineHD0600029301	rs43481952	104851662	2.55728685476854	0.001552	0.000518	1	2
BovineHD0600009191	rs134918864	32816887	2.55021258295977	0.001789	0.0005983	1	3
BovineHD0600013362	rs110780474	48597426	2.54511587250441	-0.001642	0.0005496	3	1
BovineHD0600029667	rs133029051	105702427	2.53841281315023	0.001944	0.000652	2	1
BovineHD0600018578	rs135720313	67241772	2.53840312657527	-0.001515	0.0005081	3	1
BovineHD0600018544	rs109027393	67142503	2.53588494237536	-0.001541	0.000517	1	3
BovineHD0600031779	rs43120939	112307290	2.53287222121258	-0.001668	0.00056	3	1
BovineHD0600031783	rs43769806	112318144	2.53287222121258	-0.001668	0.00056	3	1
BovineHD0600031784	rs43488374	112319597	2.53287222121258	-0.001668	0.00056	3	1
BovineHD0600031785	rs133201605	112320303	2.53287222121258	-0.001668	0.00056	3	1
BovineHD0600031786	rs43768774	112321946	2.53287222121258	-0.001668	0.00056	3	1
BovineHD0600031787	rs136078194	112324322	2.53287222121258	-0.001668	0.00056	3	1
ARS-BFGL-NGS-113703	rs109034203	27744179	2.5313036739997	0.001522	0.0005113	2	1
BovineHD0600013505	rs137478887	49181040	2.5312489058701	-0.001683	0.0005656	3	1
BovineHD0600013507	rs134800823	49184692	2.5312489058701	-0.001683	0.0005656	1	3
BovineHD0600013508	rs136111966	49185638	2.5312489058701	-0.001683	0.0005656	3	1
BovineHD0600013509	rs132787503	49186703	2.5312489058701	-0.001683	0.0005656	3	1
BovineHD0600013510	rs110578331	49187461	2.5312489058701	-0.001683	0.0005656	3	1
BovineHD4100005561	rs41655066	106118749	2.52652963689374	0.002181	0.0007335	1	3
BovineHD0600018528	rs42366275	67094957	2.52640135318578	-0.001537	0.0005171	3	1
BovineHD0600018529	rs110878626	67098111	2.52640135318578	-0.001537	0.0005171	3	1
BovineHD0600018530	rs136476054	67099184	2.52640135318578	-0.001537	0.0005171	1	2
BovineHD0600018531	rs42366287	67100052	2.52640135318578	-0.001537	0.0005171	2	1
BovineHD0600018532	rs109118465	67100741	2.52640135318578	-0.001537	0.0005171	1	2
BovineHD0600018533	rs42366289	67101809	2.52640135318578	-0.001537	0.0005171	1	3
BovineHD0600018535	rs29002010	67103817	2.52640135318578	-0.001537	0.0005171	1	3
BovineHD0600018536	rs42366299	67105329	2.52640135318578	-0.001537	0.0005171	3	1
BovineHD0600034736	rs109481123	67122099	2.52640135318578	-0.001537	0.0005171	1	3
BovineHD0600018539	rs110149120	67129718	2.52640135318578	-0.001537	0.0005171	1	3
BovineHD0600018540	rs42368229	67136879	2.52640135318578	-0.001537	0.0005171	3	1
BovineHD0600018542	rs136559382	67140363	2.52640135318578	-0.001537	0.0005171	1	3
BovineHD0600029068	rs210113740	104293403	2.51704168301976	0.001928	0.0006501	3	1
BovineHD0600028081	rs110873461	100640283	2.51225905662225	0.001546	0.0005215	3	1
ARS-BFGL-NGS-119111	rs109226975	113898699	2.51206842820395	-0.001792	0.0006049	3	1
BovineHD0600031437	rs42324846	111184758	2.51002489135161	-0.00172	0.0005808	2	1
BovineHD0600018576	rs42367304	67239031	2.50994612830084	-0.001505	0.0005081	1	3
Hapmap24417-BTA-155900	rs42367299	67239769	2.50994612830084	-0.001505	0.0005081	1	2
BovineHD0600018577	rs42367295	67240785	2.50994612830084	-0.001505	0.0005081	3	1
BovineHD0600029852	rs135732112	106349532	2.50531930063791	-0.002095	0.0007081	3	1
BovineHD0600019459	rs110892851	70266370	2.50508622068803	-0.001563	0.0005284	3	1
BovineHD0600031274	rs43487509	110698878	2.49802407036848	-0.001644	0.0005566	2	1
BTB-01209089	rs42366297	67105986	2.48606781129547	-0.001522	0.0005167	1	3
BovineHD0600028931	rs43489610	103815232	2.47890898472273	0.001831	0.0006228	3	1
BovineHD0600028932	rs43489605	103815758	2.47890898472273	0.001831	0.0006228	3	1
BovineHD0600028933	rs43489602	103816418	2.47890898472273	0.001831	0.0006228	3	1
BovineHD0600007675	rs133928594	27757804	2.47406837048664	0.001542	0.0005254	3	1
BovineHD0600009960	rs109319209	35760334	2.47187592750336	0.001874	0.0006385	1	3
BTA-63194-no-rs	rs41586736	16922089	2.46716628983794	0.001515	0.0005171	1	3
BovineHD4100004273	rs41586738	16922637	2.46716628983794	0.001515	0.0005171	1	3
BovineHD4100004274	rs41586731	16926008	2.46716628983794	0.001515	0.0005171	1	3
BovineHD0600004619	rs134497618	16927173	2.46716628983794	0.001515	0.0005171	1	3
BovineHD0600004620	rs41649174	16928119	2.46716628983794	0.001515	0.0005171	1	3
BovineHD0600003769	rs137140224	14140872	2.4671053035933	0.001937	0.0006609	2	1
BovineHD0600032190	rs135619993	113782405	2.46710226811617	-0.001545	0.0005274	3	1
BovineHD0600006744	rs134106614	24390643	2.46217838749945	0.001813	0.0006196	3	1
BovineHD0600014451	rs137398826	52390023	2.45531000901481	-0.001922	0.0006574	1	2
BovineHD0600019534	rs109006396	70402395	2.45519332484531	0.001618	0.0005537	3	1
BovineHD0600009542	rs132805884	34132865	2.45268163525409	0.00161	0.000551	1	2
BovineHD0600009974	rs110647741	35800278	2.45267599008263	0.002123	0.0007267	1	2
BovineHD0600002156	rs136722940	9313698	2.45054484173736	0.001635	0.0005602	3	1
BovineHD0600014635	rs135155837	53397963	2.44598575771161	-0.002699	0.0009256	1	3
BovineHD0600009544	rs135556390	34147838	2.44079227441441	0.001605	0.000551	1	3
BovineHD0600009545	rs133019582	34150621	2.44079227441441	0.001605	0.000551	1	3
BovineHD0600029567	rs134710407	105393975	2.43840282667448	0.002409	0.0008278	3	1
BovineHD0600029569	rs133998143	105395670	2.43840282667448	0.002409	0.0008278	3	1
BovineHD0600029574	rs132664072	105404247	2.43840282667448	0.002409	0.0008278	3	1
BovineHD0600029575	rs137080807	105404696	2.43840282667448	0.002409	0.0008278	2	1
BovineHD0600029576	rs135125230	105405806	2.43364407235714	0.002406	0.0008278	3	1
BovineHD0600013512	rs136747396	49193659	2.43149101338891	-0.001638	0.0005639	3	1
BovineHD0600019520	rs136664367	70382449	2.42666000606397	-0.001549	0.0005337	1	2
BovineHD0600019521	rs134147252	70385243	2.42666000606397	-0.001549	0.0005337	3	1
BovineHD0600019517	rs110128914	70375460	2.42427656554733	-0.001549	0.0005341	1	2
Hapmap44512-BTA-107928	rs41610998	70376204	2.42427656554733	-0.001549	0.0005341	1	3
BovineHD0600019457	rs109343488	70259578	2.41950746185795	-0.00154	0.0005319	3	1
BovineHD0600004733	rs137796124	17246427	2.41731053389489	0.002148	0.0007422	3	1
BovineHD0600029336	rs136516687	104931557	2.41712009519019	-0.001526	0.000527	3	1
BovineHD0600019390	rs110047207	70078403	2.41467248706935	0.001498	0.000518	3	1
BovineHD0600007558	rs110005294	27397845	2.40992954667852	0.001571	0.0005436	3	1
BovineHD0600006741	rs137118893	24380727	2.40745836684421	0.001789	0.0006194	3	1
BovineHD0600006742	rs135877260	24384419	2.40745836684421	0.001789	0.0006194	3	1
BovineHD0600006743	rs136864737	24389077	2.40745836684421	0.001789	0.0006194	3	1
BovineHD0600031845	rs136663228	112498496	2.40511793840734	-0.001633	0.0005658	3	1
BovineHD0600014852	rs137822993	54109771	2.39827629576507	-0.002436	0.0008455	3	1
BovineHD0600007879	rs133413753	28384565	2.39801883731817	0.002391	0.0008298	3	1
BovineHD0600018543	rs42369238	67141447	2.39566203089543	-0.00149	0.0005173	1	3
BovineHD0600029531	rs43031964	105298381	2.39107271374861	0.001542	0.0005361	1	3
BovineHD0600012370	rs110601620	45424947	2.3882896581269	-0.003027	0.001053	3	1
BovineHD0600031540	rs42326710	111488444	2.38136964279256	-0.001701	0.0005932	3	1
BovineHD0600031542	rs42326715	111493407	2.38136964279256	-0.001701	0.0005932	1	3
BovineHD0600019389	rs133388993	70077519	2.37892415865992	0.001485	0.0005182	3	1
BovineHD0600029571	rs135881644	105401269	2.37885086783482	0.002375	0.0008286	3	1
BovineHD0600014327	rs109950211	51935463	2.37418586506901	-0.001525	0.0005327	3	1
BovineHD0600019391	rs135722477	70079124	2.36938467299844	0.001481	0.0005179	2	1
BovineHD0600019392	rs133510711	70080292	2.36938467299844	0.001481	0.0005179	3	1
BovineHD0600019393	rs137292984	70081055	2.36938467299844	0.001481	0.0005179	2	1
BovineHD0600003115	rs109154251	12500541	2.36725010044588	0.001638	0.000573	3	1
BovineHD4100004942	rs110014915	49827666	2.36721069690437	-0.002191	0.0007665	1	2
BovineHD0600031846	rs43756097	112499330	2.36697365116665	-0.001617	0.0005654	3	1
BovineHD0600028087	rs109324002	100658794	2.36481043225797	0.001931	0.0006758	3	1
BovineHD0600009190	rs134418687	32814442	2.36469777569972	0.001685	0.0005898	1	3
BovineHD0600031824	rs42912221	112437568	2.3574251621936	-0.001614	0.000566	3	1
BovineHD0600004532	rs134488077	16718849	2.3552158054796	0.001554	0.0005453	2	1
BovineHD0600032126	rs136721213	113574952	2.35512665062468	-0.001602	0.0005623	3	1
BovineHD0600013353	rs136019495	48570610	2.35274188680671	-0.002342	0.0008223	3	1
BovineHD0600031498	rs109570780	111377306	2.3504382764647	0.001529	0.0005372	2	1
BovineHD0600032154	rs133449398	113661476	2.3503212354333	0.001483	0.0005211	3	1
BovineHD0600029572	rs133820603	105402472	2.3502161113352	0.002359	0.0008286	3	1
BovineHD0600004735	rs134987667	17256029	2.3362211147186	0.002126	0.0007496	3	1
BovineHD0600031415	rs42325536	111101807	2.33613788859539	0.00163	0.0005747	3	1
Hapmap53924-rs29022499	rs29022499	104939658	2.33601980631835	-0.001497	0.000528	3	1
BovineHD0600009188	rs135092362	32804873	2.33364935180765	0.001672	0.00059	1	3
BovineHD0600031923	rs42921490	112868472	2.33125101139915	-0.001505	0.0005313	3	1
BovineHD0600003689	rs110268326	13946220	2.32871956320518	0.001525	0.000539	1	3
BovineHD0600002183	rs110927929	9410328	2.32180429121911	0.001687	0.0005975	2	1
BovineHD0600003685	rs42739130	13929838	2.31907296804771	-0.001503	0.0005324	3	1
BovineHD0600031789	rs43488394	112329658	2.31425037649025	-0.001772	0.0006286	3	1
ARS-BFGL-NGS-92177	rs110689287	13894408	2.30976516452729	-0.001703	0.0006046	3	1
BovineHD0600032151	rs110909118	113657836	2.30736165095738	0.001466	0.0005212	2	1
BovineHD0600006904	rs110630098	25076810	2.30501795345792	-0.001626	0.0005781	3	1
ARS-BFGL-NGS-2697	rs109567846	55002727	2.30260852527913	-0.001721	0.0006124	1	3
BovineHD0600002181	rs110709092	9406051	2.30027405203452	0.001652	0.0005881	3	1
BovineHD0600016429	rs109966128	59730853	2.29800689516168	-0.001552	0.0005529	1	3
BovineHD0600004219	rs110353917	15547676	2.2953365215205	0.001544	0.0005504	1	3
BovineHD0600003931	rs109650911	14614968	2.29079157566266	-0.002533	0.0009038	3	1
BovineHD0600019449	rs137418288	70248895	2.29053468446198	-0.001485	0.0005301	3	1
BovineHD0600002042	rs135534534	8734075	2.28819781917699	0.001447	0.000517	3	1
BovineHD0600032123	rs110202384	113556860	2.2834406447482	0.002381	0.0008516	3	1
BovineHD0600006648	rs110405814	24050541	2.28319496891809	-0.001471	0.000526	3	1
BovineHD0600006649	rs136161250	24056332	2.28319496891809	-0.001471	0.000526	3	1
BovineHD0600006651	rs134281662	24067760	2.28319496891809	-0.001471	0.000526	3	1
BovineHD0600015927	rs137712462	58163546	2.28106052336443	-0.00148	0.0005294	1	3
BovineHD0600003960	rs137191410	14685195	2.27853354755588	-0.002001	0.0007165	3	1
BovineHD0600009187	rs136896044	32802340	2.27621376107897	0.001647	0.0005902	1	3
BovineHD0600003672	rs136006097	13900952	2.27145162496742	-0.001685	0.0006045	3	1
BovineHD0600003673	rs136929790	13903358	2.27145162496742	-0.001685	0.0006045	3	1
BovineHD0600003674	rs135831670	13904329	2.27145162496742	-0.001685	0.0006045	3	1
BovineHD0600032127	rs134536940	113580472	2.26895521435075	-0.001685	0.0006045	3	1
BovineHD0600032128	rs137587036	113585778	2.26895521435075	-0.001685	0.0006045	3	1
BTA-103129-no-rs	rs41613951	111391493	2.2689221652079	-0.00165	0.0005923	3	1
BovineHD0600032292	rs43215041	114024996	2.2666264474037	0.001535	0.0005516	1	3
BovineHD0600032293	rs136216757	114026719	2.2666264474037	0.001535	0.0005516	1	3
BovineHD0600032295	rs42236153	114030808	2.2666264474037	0.001535	0.0005516	1	3
BTB-01080238	rs42236164	114040338	2.2666264474037	0.001535	0.0005516	1	3
BovineHD0600023873	rs132738037	87094665	2.25953997469684	0.001901	0.0006843	3	1
BovineHD0600023874	rs134406248	87098413	2.25953997469684	0.001901	0.0006843	2	1
BovineHD0600013864	rs43464232	50407385	2.25950866519195	-0.002298	0.000827	2	1
BovineHD0600013865	rs43464231	50408124	2.25950866519195	-0.002298	0.000827	2	1
ARS-BFGL-NGS-29965	rs109402333	55545104	2.25722337367872	-0.001556	0.0005601	1	3
BovineHD0600009964	rs133075298	35767695	2.25226789835463	-0.001404	0.0005066	3	1
BovineHD0600009965	rs134579653	35771899	2.25226789835463	-0.001404	0.0005066	1	3
BovineHD0600009966	rs135503662	35773886	2.25226789835463	-0.001404	0.0005066	3	1
BovineHD0600009972	rs109897142	35790662	2.25226789835463	-0.001404	0.0005066	1	3
ARS-BFGL-NGS-16613	rs110321284	4368614	2.24889863450294	0.01011	0.003648	2	1
BovineHD0600007163	rs133557600	25960244	2.24483189215941	0.002963	0.00107	3	1
BovineHD0600014354	rs133884159	52029492	2.24285347988042	-0.001864	0.0006741	3	1
BovineHD0600002244	rs133073152	9568740	2.24281920063106	-0.002096	0.0007574	3	1
BovineHD0600002180	rs109551175	9403571	2.24034570551891	0.001628	0.0005888	2	1
BovineHD0600031798	rs134919872	112355316	2.23999382571679	-0.001738	0.0006289	3	1
BovineHD0600031535	rs42326666	111462957	2.23784789182281	-0.001496	0.0005417	1	3
BovineHD0600031544	rs110470716	111509521	2.23050591096112	-0.001525	0.0005531	2	1
BovineHD0600031778	rs43120947	112304736	2.22063814292132	-0.001523	0.0005539	3	1
BovineHD0600003700	rs43450600	13987045	2.21864952514582	-0.001541	0.0005606	3	1
BovineHD0600029415	rs136671192	105074173	2.21619278249646	-0.001686	0.0006143	3	1
BovineHD0600029957	rs133518888	106637002	2.20675743018182	0.001492	0.0005448	1	3
BovineHD0600032163	rs110604726	113690160	2.20427049757468	0.001468	0.0005363	3	1
BovineHD0600001474	rs42962974	6825847	2.19711449630855	-0.0018	0.000659	3	1
BovineHD0600030660	rs43486520	108759045	2.19473753632136	0.00157	0.000575	1	3
BovineHD4100005617	rs41257208	113648200	2.19446971507998	-0.00158	0.0005789	3	1
BovineHD0600007573	rs109717763	27444177	2.18987288977329	0.00161	0.0005908	1	3
BovineHD0600004558	rs43316402	16774916	2.18272760987233	0.001469	0.0005401	3	1
BovineHD0600015223	rs136864226	55439846	2.18256950384491	-0.001416	0.0005205	1	3
BovineHD0600031603	rs137358364	111696945	2.18252235049909	0.001368	0.0005029	3	1
BovineHD0600003694	rs136460484	13958665	2.18241852743829	0.001455	0.0005349	1	3
BovineHD0600019048	rs109303297	69004743	2.18015084025322	-0.001539	0.0005662	1	3
BovineHD0600029535	rs110730218	105304220	2.18003668523582	-0.001514	0.0005572	3	1
BovineHD0600029536	rs43201020	105308004	2.18003668523582	-0.001514	0.0005572	3	1
BovineHD0600029537	rs110838720	105308552	2.18003668523582	-0.001514	0.0005572	1	3
BovineHD0600029539	rs133446531	105316447	2.18003668523582	-0.001514	0.0005572	2	1
BovineHD0600029540	rs137185888	105317666	2.18003668523582	-0.001514	0.0005572	3	1
BovineHD0600029542	rs109542512	105320210	2.18003668523582	-0.001514	0.0005572	3	1
BovineHD0600029183	rs135921445	104544339	2.17795013988092	-0.001521	0.00056	3	1
BovineHD0600031527	rs110787284	111450598	2.17777075540946	-0.001584	0.0005831	1	3
Hapmap49753-BTA-77592	rs41589985	102423807	2.17759207417441	0.001893	0.0006967	3	1
BovineHD0600031853	rs43166902	112524132	2.17274939413244	-0.00152	0.0005601	3	1
BovineHD0600031856	rs135743791	112530614	2.17274939413244	-0.00152	0.0005601	3	1
BovineHD0600031857	rs133674977	112531334	2.17274939413244	-0.00152	0.0005601	3	1
BovineHD0600003085	rs110906400	12410311	2.17062284423494	0.001579	0.0005824	1	3
BovineHD0600016434	rs110306570	59736097	2.16834755281105	-0.001521	0.0005613	1	3
BovineHD4100005608	rs41662426	112521662	2.16793761608509	-0.001518	0.0005603	3	1
BovineHD0600027258	rs134496731	98131077	2.16567503679565	0.001514	0.0005591	3	1
BovineHD0600032304	rs133018158	114059028	2.16560121787505	-0.00158	0.0005838	3	1
BovineHD0600014019	rs134000695	50902083	2.16556134636346	-0.004924	0.001818	3	1
BovineHD0600027341	rs132990552	98344905	2.16351485403123	-0.002101	0.0007768	3	1
BovineHD0600027342	rs137111166	98352358	2.16351485403123	-0.002101	0.0007768	3	1
BovineHD0600027343	rs135594215	98353299	2.16351485403123	-0.002101	0.0007768	3	1
BovineHD0600027345	rs134345460	98356112	2.16351485403123	-0.002101	0.0007768	2	1
BovineHD0600009948	rs110075914	35721476	2.16090294640594	0.001723	0.0006371	1	3
BovineHD0600009951	rs137241313	35731171	2.16090294640594	0.001723	0.0006371	1	3
BovineHD0600009953	rs110138126	35736606	2.16090294640594	0.001723	0.0006371	3	1
BovineHD0600019970	rs132983856	71784686	2.16074526231138	-0.003497	0.001293	3	1
BovineHD0600031604	rs135376853	111700460	2.15842406602627	0.001358	0.0005026	3	1
BovineHD0600009541	rs137372636	34131145	2.15824119514037	0.001495	0.0005533	1	3
BovineHD0600007049	rs136326731	25614357	2.1560019147389	-0.001503	0.0005567	1	3
BovineHD0600007050	rs110417629	25615555	2.1560019147389	-0.001503	0.0005567	3	1
BovineHD0600007051	rs135030766	25616219	2.1560019147389	-0.001503	0.0005567	1	3
BovineHD0600007052	rs136432903	25617247	2.1560019147389	-0.001503	0.0005567	3	1
BovineHD0600001324	rs133975238	5031378	2.15594540511057	0.001427	0.0005286	1	2
BovineHD0600024277	rs134342291	88696832	2.15372920702789	-0.001369	0.0005073	3	1
ARS-BFGL-NGS-117310	rs110761646	113673073	2.15370672147496	0.001423	0.0005274	3	1
BovineHD0600032157	rs109520983	113676353	2.15370672147496	0.001423	0.0005274	3	1
BovineHD0600009196	rs137066684	32833074	2.15359464320172	-0.001403	0.0005202	3	1
BovineHD0600004840	rs43455520	17619987	2.15122017152067	-0.001405	0.0005213	1	3
BovineHD0600015908	rs137135973	58109196	2.14413966068348	-0.001472	0.0005469	3	1
BovineHD4100005554	rs29023498	105337608	2.14399075619649	-0.001416	0.0005263	3	1
BovineHD0600030654	rs43762049	108737810	2.14173795263866	0.001547	0.0005753	1	2
BovineHD0600030655	rs43764037	108740949	2.14173795263866	0.001547	0.0005753	1	2
BovineHD0600030658	rs109263987	108754605	2.14173795263866	0.001547	0.0005753	1	2
ARS-BFGL-NGS-41285	rs43486501	108756884	2.14173795263866	0.001547	0.0005753	2	3
BovineHD0600024288	rs133300430	88724389	2.14169392105735	-0.001356	0.0005043	3	1
BovineHD4100004848	rs109303259	44745542	2.14158711465709	-0.004384	0.00163	3	1
BovineHD0600007162	rs137810844	25958119	2.14131292253601	0.003103	0.001154	3	1
BovineHD0600009928	rs110986458	35624268	2.13686842825077	0.001765	0.0006572	1	3
BovineHD0600014448	rs42725316	52379009	2.13685298932995	-0.002163	0.0008054	3	1
BovineHD4100005289	rs110786992	87136725	2.13469158792512	-0.002942	0.001097	3	1
BovineHD0600030665	rs43486506	108769321	2.13447764397166	0.001543	0.0005751	1	3
BovineHD0600030666	rs43486504	108770010	2.13447764397166	0.001543	0.0005751	1	3
BovineHD0600007574	rs109394113	27446335	2.13444496045673	0.001601	0.0005967	3	1
BovineHD0600011346	rs43456696	41909070	2.13435520821632	0.001446	0.0005391	1	3
BovineHD0600003774	rs109978058	14161676	2.13432124008357	0.001771	0.0006598	3	1
BTB-00252896	rs43463315	41004596	2.13431135348354	0.001387	0.0005167	3	1
Hapmap51045-BTA-75796	rs41605188	61810659	2.13208535842483	0.001379	0.0005144	1	3
BovineHD0600014409	rs135057273	52259373	2.1320079151523	-0.001659	0.0006189	1	3
BovineHD0600029096	rs133392599	104379488	2.13189667000702	0.001812	0.0006759	3	1
BTB-00281051	rs43487523	112239797	2.13188733694358	0.001424	0.0005313	3	1
BovineHD0600013375	rs43463823	48634462	2.13175427299719	-0.00142	0.0005295	1	2
BovineHD0600008867	rs110145887	31625545	2.12735443210178	0.001558	0.0005821	2	1
BovineHD0600006657	rs108970768	24084407	2.12701114662707	-0.00138	0.0005153	2	1
BovineHD0600001195	rs43454262	4546955	2.12481701251011	-0.001427	0.0005331	1	3
BovineHD0600001198	rs43453369	4556138	2.12481701251011	-0.001427	0.0005331	1	3
BovineHD0600001200	rs43453370	4558657	2.12481701251011	-0.001427	0.0005331	1	3
BovineHD0600001202	rs43453377	4564331	2.12481701251011	-0.001427	0.0005331	1	3
BovineHD0600003613	rs42744249	13802117	2.12226669288968	-0.001498	0.0005604	2	1
BovineHD0600003614	rs110068674	13803595	2.12226669288968	-0.001498	0.0005604	2	1
BovineHD0600014864	rs137600336	54169040	2.11993683249269	-0.001421	0.0005315	3	1
BovineHD0600002046	rs136837047	8764308	2.1199360586871	-0.001411	0.0005281	3	1
BovineHD0600001325	rs134798460	5034865	2.11976607330518	0.001412	0.0005283	2	1
BovineHD0600022156	rs110606154	80319643	2.11753741586855	0.002126	0.0007963	3	1
BovineHD0600031545	rs133780131	111513956	2.11008776119234	-0.001465	0.0005497	2	1
BovineHD0600008710	rs136821608	31070905	2.10299335351868	0.001841	0.0006922	3	1
BovineHD0600008711	rs43454351	31072206	2.10299335351868	0.001841	0.0006922	3	1
BovineHD4100004355	rs41649925	31080304	2.10299335351868	0.001841	0.0006922	2	1
BovineHD0600008713	rs133179471	31080914	2.10299335351868	0.001841	0.0006922	1	3
BovineHD0600008714	rs134683550	31081921	2.10299335351868	0.001841	0.0006922	1	3
BovineHD0600031915	rs42557378	112835367	2.10281445851257	-0.001494	0.0005621	1	3
BovineHD0600004540	rs43317488	16738017	2.09571172862472	0.001501	0.0005657	1	2
BovineHD0600004543	rs43315574	16747386	2.09571172862472	0.001501	0.0005657	1	2
BovineHD0600004545	rs43315599	16751746	2.09571172862472	0.001501	0.0005657	3	1
BovineHD0600004546	rs134085554	16753137	2.09571172862472	0.001501	0.0005657	1	3
BovineHD0600004547	rs43315605	16753865	2.09571172862472	0.001501	0.0005657	3	1
BovineHD0600029711	rs132631261	105884305	2.09333168696705	-0.001528	0.0005761	3	1
BovineHD0600002380	rs134227212	10058863	2.0932177939423	0.001524	0.0005748	3	1
BovineHD0600003776	rs109208619	14168797	2.09084283422685	0.001748	0.00066	3	1
BovineHD0600006655	rs135461086	24081336	2.08593285866191	-0.001364	0.0005158	3	1
BovineHD0600006656	rs133367615	24082166	2.08593285866191	-0.001364	0.0005158	3	1
BovineHD0600014855	rs132976062	54123985	2.08401817317754	-0.002847	0.001077	3	1
BovineHD0600029123	rs43489268	104423445	2.08372990692707	0.001411	0.0005339	2	1
BovineHD0600009281	rs109289185	33151109	2.08352262584353	-0.001466	0.0005546	2	1
BovineHD4100004397	rs110013304	33192509	2.08352262584353	-0.001466	0.0005546	3	1
BovineHD0600006653	rs133547674	24077522	2.08351569628981	-0.001363	0.0005156	3	1
BovineHD0600006654	rs109755669	24080253	2.08351569628981	-0.001363	0.0005156	3	1
BovineHD0600028556	rs110209661	102630696	2.07902183773306	0.002118	0.0008021	2	1
BovineHD0600008862	rs109013190	31617263	2.07900481054027	0.001537	0.0005824	3	1
BovineHD0600008863	rs134923730	31618770	2.07900481054027	0.001537	0.0005824	2	1
BovineHD0600008864	rs136185629	31620288	2.07900481054027	0.001537	0.0005824	3	1
BovineHD0600008865	rs133339676	31621042	2.07900481054027	0.001537	0.0005824	3	1
BovineHD0600008868	rs110062945	31626047	2.07900481054027	0.001537	0.0005824	3	1
BovineHD4100005064	rs41597179	59738828	2.07897749614026	-0.001491	0.0005647	1	3
BovineHD0600021179	rs110166195	76240232	2.0789287795449	-0.001411	0.0005346	3	1
BovineHD0600021180	rs110331574	76244745	2.0789287795449	-0.001411	0.0005346	3	1
BovineHD0600021181	rs110317588	76250624	2.0789287795449	-0.001411	0.0005346	3	1
BovineHD0600021183	rs110979902	76266204	2.0789287795449	-0.001411	0.0005346	3	1
BovineHD0600003695	rs42739654	13959843	2.07635419366665	-0.001601	0.0006071	3	1
BovineHD0600003604	rs42744286	13776097	2.0739363435774	-0.001607	0.0006094	3	1
BovineHD0600008869	rs110563012	31626976	2.06932018092856	0.001533	0.0005823	3	1
BovineHD0600030651	rs43762882	108724957	2.06920781160587	0.001516	0.0005757	1	3
BovineHD0600003637	rs43451827	13845161	2.06435761559206	-0.001578	0.0006001	2	1
BovineHD0600001823	rs109813887	7988553	2.0642366948049	0.001584	0.0006028	1	3
BovineHD0600015886	rs135290888	58046347	2.06421690821132	-0.001341	0.0005101	3	1
BovineHD0600015888	rs134196364	58048761	2.06421690821132	-0.001341	0.0005101	3	1
BovineHD0600015890	rs136632099	58050048	2.06421690821132	-0.001341	0.0005101	3	1
BovineHD0600015892	rs110699851	58056553	2.06421690821132	-0.001341	0.0005101	3	1
BovineHD0600015895	rs110573608	58063595	2.06421690821132	-0.001341	0.0005101	2	1
BovineHD0600015896	rs133300994	58065564	2.06421690821132	-0.001341	0.0005101	3	1
BovineHD0600015898	rs136068021	58070503	2.06421690821132	-0.001341	0.0005101	3	1
BovineHD0600032248	rs137689685	113930640	2.06417218075481	-0.001528	0.0005814	3	1
BovineHD0600006664	rs111001140	24109647	2.06413073586968	0.001325	0.000504	2	1
BovineHD0600006665	rs110265203	24110937	2.06413073586968	0.001325	0.000504	3	1
BovineHD0600006666	rs137503905	24117761	2.06413073586968	0.001325	0.000504	3	1
BovineHD0600031531	rs42326678	111454357	2.06177766858749	-0.001651	0.0006287	1	3
BovineHD0600029744	rs109493777	106003409	2.0594473444927	-0.001391	0.0005298	1	3
BovineHD0600018085	rs41605939	65324853	2.05944586899675	-0.001486	0.0005662	2	1
Hapmap47160-BTA-103130	rs41613952	111411917	2.05910064990353	-0.001441	0.0005491	3	1
BovineHD0600003118	rs137538634	12518680	2.05712109964479	0.00147	0.0005603	2	1
BovineHD4100004399	rs109520982	33205790	2.0568940002617	-0.001453	0.0005543	3	1
BTB-01609384	rs42725330	52371211	2.05473016566354	-0.002114	0.0008065	1	2
BovineHD0600013400	rs134255617	48725132	2.05454317732135	0.00136	0.0005187	3	1
BovineHD0600014365	rs42739447	52079044	2.05205913906882	-0.00156	0.0005954	1	3
BovineHD0600031747	rs43488865	112207055	2.04985452420618	-0.001381	0.0005279	3	1
BovineHD0600013285	rs108988480	48329901	2.04980870341059	-0.00154	0.0005882	1	3
BovineHD0600034700	rs132752800	51951522	2.04490866406605	0.001882	0.0007202	3	1
BovineHD0600012446	rs136677309	45821977	2.04016280670863	0.001561	0.0005981	3	1
BovineHD0600021164	rs133208392	76163319	2.04015967655894	-0.001395	0.0005347	2	1
BovineHD0600021165	rs134841438	76166430	2.04015967655894	-0.001395	0.0005347	3	1
BovineHD0600004005	rs42711806	14781187	2.04000756666269	-0.002226	0.000853	3	1
BovineHD0600015887	rs132716481	58047486	2.0399815272378	-0.001331	0.0005101	2	1
BovineHD0600014460	rs43465834	52450985	2.03764992079374	-0.002061	0.0007904	1	2
BovineHD0600001824	rs135161808	7992674	2.03757443798167	0.001573	0.000603	3	1
BovineHD0600001826	rs137048328	7996850	2.03757443798167	0.001573	0.000603	3	1
BovineHD0600001829	rs134632745	8000632	2.03757443798167	0.001573	0.000603	1	3
BovineHD0600015878	rs136403501	58030598	2.03755617209891	-0.00133	0.0005101	3	1
BovineHD0600015882	rs133696334	58040523	2.03755617209891	-0.00133	0.0005101	3	1
BovineHD0600015883	rs137369129	58041994	2.03755617209891	-0.00133	0.0005101	3	1
BovineHD0600015884	rs132780872	58043548	2.03755617209891	-0.00133	0.0005101	3	1
BovineHD0600002549	rs43754032	10710945	2.03515030427007	-0.001437	0.0005518	1	3
BovineHD0600002550	rs43755934	10711525	2.03515030427007	-0.001437	0.0005518	1	3
BovineHD0600012447	rs110859788	45824639	2.03286126203631	0.001557	0.000598	3	1
BovineHD0600031760	rs109039004	112254236	2.0327618551494	-0.00136	0.0005226	2	1
BovineHD0600015885	rs133801863	58045315	2.0327049949491	-0.001328	0.0005101	3	1
BovineHD0600003119	rs133684449	12519597	2.03044105956727	0.001459	0.0005607	2	1
BovineHD0600031275	rs43487502	110703782	2.03033068171439	-0.00144	0.0005535	2	1
BovineHD0600031276	rs43487498	110705511	2.03033068171439	-0.00144	0.0005535	3	1
BovineHD0600029125	rs109825525	104424960	2.02798623539988	0.001387	0.0005334	3	1
BovineHD0600028752	rs109245406	103318576	2.02774526800665	0.001757	0.0006758	3	1
BovineHD0600028555	rs135591020	102628242	2.02568845353422	0.002083	0.000802	1	3
BovineHD0600031761	rs109130683	112261710	2.02548324585062	-0.001357	0.0005222	1	3
Hapmap54442-rs29025673	rs29025673	31126062	2.02548314321571	0.001797	0.0006918	3	1
BovineHD0600027259	rs136271940	98133826	2.02059043369147	0.001427	0.0005499	1	3
BovineHD0600027260	rs136825664	98134807	2.02059043369147	0.001427	0.0005499	3	1
BovineHD0600027262	rs137732223	98138513	2.02059043369147	0.001427	0.0005499	1	3
BovineHD0600016294	rs110012272	59178282	2.01821680383425	-0.001648	0.0006356	3	1
ARS-BFGL-NGS-112900	rs109657313	106647592	2.01588119641984	0.001417	0.0005473	1	3
BovineHD0600013292	rs110751114	48367561	2.01583644109927	-0.001524	0.0005883	3	1
BovineHD0600008704	rs134787549	31048225	2.01577571241309	0.001737	0.0006705	1	3
BovineHD0600008709	rs135756609	31066209	2.01577571241309	0.001737	0.0006705	1	3
BovineHD0600002545	rs109460379	10685071	2.01573144228984	-0.00143	0.0005518	1	2
BovineHD0600002182	rs110788267	9406998	2.01570637209977	0.001373	0.00053	2	1
BovineHD0600030970	rs43483959	109994778	2.01349110534697	-0.001707	0.0006593	3	1
BovineHD0600030659	rs43486499	108756437	2.01343886459721	0.001459	0.0005639	1	3
BovineHD0600030661	rs43486518	108759722	2.01343886459721	0.001459	0.0005639	1	3
BovineHD0600030662	rs43486514	108763220	2.01343886459721	0.001459	0.0005639	1	3
BovineHD0600030663	rs43486510	108766095	2.01343886459721	0.001459	0.0005639	1	3
BovineHD0600030667	rs43486523	108772633	2.01343886459721	0.001459	0.0005639	1	3
BovineHD0600030668	rs43761123	108777034	2.01343886459721	0.001459	0.0005639	1	3
ARS-BFGL-NGS-12278	rs43486526	108778154	2.01343886459721	0.001459	0.0005639	1	3
BovineHD0600014076	rs109351313	51016989	2.0085505625185	-0.004513	0.001746	3	1
BovineHD0600014077	rs134202211	51019183	2.0085505625185	-0.004513	0.001746	3	1
BovineHD0600013506	rs132892300	49182861	2.00606953367239	-0.00148	0.0005728	1	3
BovineHD0600029119	rs135058600	104419310	2.00126596239582	0.001376	0.0005334	3	1
BovineHD0600029121	rs109350422	104421139	2.00126596239582	0.001376	0.0005334	3	1
BovineHD4100005542	rs41590011	104422781	2.00126596239582	0.001376	0.0005334	3	1
BovineHD0600029124	rs109073318	104424257	2.00126596239582	0.001376	0.0005334	3	1
BovineHD0600029126	rs43489289	104426284	2.00126596239582	0.001376	0.0005334	3	1
BovineHD0600014849	rs110681901	54093671	1.99877562897078	-0.001414	0.0005487	1	3
BovineHD4100005021	rs110769955	54096369	1.99877562897078	-0.001414	0.0005487	1	3
BovineHD0600006659	rs136753540	24091288	1.99871152756191	0.001808	0.0007017	3	1
BovineHD0600006660	rs134716688	24093116	1.99871152756191	0.001808	0.0007017	3	1
BovineHD0600016293	rs109144583	59176309	1.99392288399758	-0.001637	0.0006363	2	1
BTB-00281245	rs43488867	112204503	1.99160938244173	-0.001357	0.0005282	3	1
BovineHD0600001356	rs42647471	5174278	1.99156858134081	-0.001644	0.0006393	2	1
BovineHD0600010385	rs110847742	37377611	1.99147968299021	0.001409	0.0005483	3	1
BovineHD0600008698	rs136922661	31032446	1.99147055163319	0.001724	0.0006707	3	1
BovineHD0600008700	rs137830193	31040234	1.99147055163319	0.001724	0.0006707	3	1
BovineHD0600001822	rs109449475	7986088	1.99142865464306	0.001549	0.0006028	3	1
BovineHD0600028763	rs133709473	103358266	1.99135466028696	0.001457	0.0005669	3	1
BovineHD0600018548	rs42368224	67152493	1.98904384139964	0.001442	0.0005611	1	3
BovineHD0600014109	rs42639697	51119010	1.98670759735435	0.001339	0.0005215	3	1
BovineHD0600002546	rs42446667	10689543	1.98656383177065	-0.001416	0.0005517	2	1
BovineHD0600006894	rs109697066	25042950	1.98426918045629	-0.001577	0.0006148	3	1
BovineHD4100005016	rs41584193	54071242	1.98177514277114	-0.002044	0.0007973	2	1
BovineHD0600031503	rs134849513	111386987	1.98161118469824	-0.001506	0.0005875	3	1
BovineHD4100005602	rs41613948	111388622	1.98161118469824	-0.001506	0.0005875	3	1
BovineHD0600031505	rs136926844	111389464	1.98161118469824	-0.001506	0.0005875	3	1
BovineHD0600029135	rs110552705	104443533	1.97932412383546	0.001396	0.0005451	3	1
BovineHD0600014866	rs135201494	54176910	1.97687481966437	-0.001356	0.0005296	3	1
BovineHD0600001831	rs109847898	8012480	1.97683363026136	0.001539	0.0006013	1	3
BovineHD0600004914	rs137210060	18025162	1.97665506164818	0.001475	0.0005763	3	1
BovineHD0600033001	rs42924627	116154715	1.97453945175354	0.002537	0.0009921	3	1
BovineHD0600029226	rs136829855	104651592	1.97446158464992	-0.001353	0.0005291	3	1
BovineHD0600014423	rs133535972	52286964	1.97209834719034	-0.002553	0.0009992	1	2
BovineHD0600014440	rs42726205	52359585	1.97209834719034	-0.002553	0.0009992	1	3
BovineHD0600014621	rs135544820	53321893	1.96968945820955	-0.00147	0.0005755	1	3
BovineHD0600030204	rs43018159	107354813	1.96964209681428	0.001763	0.0006903	3	1
BTB-01598793	rs42711763	14851230	1.96960321238138	-0.001586	0.0006215	3	1
BovineHD4100005613	rs135011326	113030456	1.96945317650271	-0.001333	0.0005221	3	1
BovineHD0600029383	rs133373014	105008902	1.96938013753413	-0.001682	0.0006587	3	1
BovineHD0600029385	rs109353391	105010463	1.96938013753413	-0.001682	0.0006587	3	1
BovineHD0600029388	rs137815348	105012582	1.96938013753413	-0.001682	0.0006587	2	1
BovineHD0600029117	rs136250968	104417344	1.96718622999237	0.001361	0.0005335	2	1
BovineHD0600014331	rs135792583	51954216	1.96714117479008	0.001815	0.0007113	3	1
BovineHD0600014333	rs137256029	51960004	1.96714117479008	0.001815	0.0007113	3	1
BovineHD0600014334	rs136197218	51967625	1.96714117479008	0.001815	0.0007113	3	1
BovineHD0600001827	rs109142465	7998750	1.96708880008737	0.001538	0.0006029	3	1
BovineHD0600001828	rs136651417	7999410	1.96708880008737	0.001538	0.0006029	2	1
BovineHD0600006734	rs133722797	24356608	1.96701313220135	0.001563	0.0006123	3	1
BovineHD0600006735	rs135777183	24357443	1.96701313220135	0.001563	0.0006123	3	1
BovineHD0600006736	rs133050766	24359188	1.96701313220135	0.001563	0.0006123	2	1
BovineHD4100004278	rs29024574	18021694	1.96447717361611	0.001483	0.0005817	3	1
BovineHD0600029991	rs133272340	106745498	1.96234646767376	0.00139	0.0005456	3	1
BovineHD0600009975	rs110282526	35805808	1.96228934402891	0.001264	0.0004965	1	2
ARS-BFGL-NGS-36479	rs110190244	41062876	1.96221780954272	0.001319	0.0005177	3	1
BovineHD0600008708	rs137088466	31061320	1.95982414064679	0.001706	0.00067	3	1
BovineHD0600031507	rs136669787	111394198	1.95726520861702	-0.001497	0.0005885	3	1
BovineHD0600018998	rs135743777	68813243	1.95231443694581	0.001493	0.0005876	3	1
BovineHD0600026958	rs135099734	97088270	1.95017304619913	-0.001452	0.0005721	2	1
BovineHD0600004137	rs110913458	15282596	1.94998255684345	0.001344	0.0005294	3	1
BovineHD0600012351	rs110961710	45338013	1.94985914596939	0.001859	0.0007324	3	1
BovineHD0600030968	rs43483954	109992478	1.94777098493198	-0.001667	0.0006573	3	1
BovineHD0600029790	rs110219541	106160423	1.94768849280852	0.001447	0.0005704	1	3
BovineHD0600001949	rs133881060	8436620	1.94762997794583	0.001302	0.0005135	2	1
BovineHD0600034581	rs136250056	4102241	1.9453066505715	-0.001623	0.0006409	3	1
Hapmap49302-BTA-77659	rs41654118	104245701	1.9451227315432	0.001402	0.0005533	3	1
BovineHD0600027849	rs136495389	99842143	1.94492624275531	-0.00422	0.001665	3	1
BovineHD0600027853	rs133914624	99853692	1.94492624275531	-0.00422	0.001665	3	1
BovineHD0600027857	rs133588023	99861552	1.94492624275531	-0.00422	0.001665	3	1
BovineHD0600004100	rs42279613	15136683	1.94270507061841	0.001795	0.0007087	3	1
BovineHD0600016292	rs110316343	59175740	1.94034367092818	-0.001617	0.0006395	3	1
BovineHD0600029713	rs109509491	105894134	1.94031210431489	-0.00139	0.0005494	1	3
BovineHD0600029714	rs133441304	105896583	1.94031210431489	-0.00139	0.0005494	3	1
BovineHD4100004873	rs43457996	45004521	1.93777597851331	-0.002702	0.001069	3	1
BovineHD0600002121	rs135002710	9110718	1.93301722803901	-0.001541	0.0006106	3	1
BovineHD0600018526	rs42366261	67082778	1.9329983536757	0.001414	0.0005602	1	3
ARS-BFGL-NGS-95965	rs110103615	72028756	1.93036103698446	-0.001855	0.0007358	2	1
BovineHD0600013503	rs136572262	49171786	1.92815415780768	0.00141	0.0005594	3	1
BovineHD0600013345	rs42543089	48538952	1.92808988999624	-0.001486	0.0005901	1	3
BovineHD0600029603	rs110232511	105496741	1.92572337583761	0.001312	0.0005209	2	1
BovineHD0600007129	rs137473618	25838034	1.92571514422284	-0.001322	0.0005246	2	1
BTA-122629-no-rs	rs41619785	113121868	1.92558954943403	-0.001497	0.0005946	1	3
BovineHD0600013661	rs43460747	49661941	1.92557990259229	-0.001708	0.0006784	1	2
BovineHD0600003623	rs43453944	13823725	1.92329376328677	-0.001506	0.0005988	3	1
BovineHD0600009881	rs110591550	35483188	1.92327834738609	0.002177	0.0008651	3	1
BovineHD0600014459	rs43465076	52441854	1.92323260006175	-0.002015	0.000801	1	3
BovineHD0600003624	rs43453937	13824819	1.92085024705	-0.001506	0.0005988	3	1
BovineHD0600003625	rs136522356	13826838	1.92085024705	-0.001506	0.0005988	3	1
BovineHD0600024262	rs43337904	88635024	1.92080219264098	0.001299	0.0005165	1	3
BovineHD0600003768	rs43452648	14139443	1.92073235407277	0.00176	0.0007	2	1
BovineHD0600003773	rs211249470	14161150	1.92073235407277	0.00176	0.0007	3	1
BovineHD0600003775	rs43448345	14167116	1.92073235407277	0.00176	0.0007	3	1
BovineHD0600029234	rs110883912	104665539	1.92063707152043	-0.001368	0.0005439	2	1
ARS-BFGL-NGS-109204	rs43451398	16816162	1.9184518087405	0.001321	0.0005262	1	3
BovineHD0600015224	rs134560151	55442247	1.91591957728047	-0.001297	0.0005165	1	3
BovineHD0600004045	rs135138927	14914830	1.91581861153717	0.001451	0.0005778	1	3
BovineHD0600028754	rs110963335	103322755	1.91579113548835	0.001423	0.0005669	3	1
BovineHD0600028755	rs134288128	103326470	1.91579113548835	0.001423	0.0005669	2	1
BovineHD0600028756	rs135474526	103339760	1.91579113548835	0.001423	0.0005669	3	1
Hapmap32230-BTC-046313	rs109456482	103355581	1.91579113548835	0.001423	0.0005669	3	1
BovineHD0600001560	rs43448871	7161881	1.91348963153177	0.002625	0.001046	3	1
BovineHD0600007638	rs136569099	27630838	1.91346541053343	0.001658	0.0006613	3	1
BovineHD0600007644	rs135448049	27654919	1.91346541053343	0.001658	0.0006613	2	1
BovineHD0600007645	rs133336935	27656754	1.91346541053343	0.001658	0.0006613	3	1
BovineHD0600006739	rs135536398	24366264	1.91334952609731	0.001537	0.0006126	3	1
BovineHD0600004238	rs109234375	15664348	1.91328837476827	0.001718	0.000685	2	1
BovineHD0600016961	rs109472838	61516061	1.91318882153713	-0.001517	0.0006048	3	1
BovineHD0600016962	rs136654814	61517031	1.91318882153713	-0.001517	0.0006048	3	1
BovineHD0600010306	rs109369307	36945889	1.91101172177158	0.001273	0.0005079	1	3
BovineHD0600011334	rs110604598	41879427	1.91091066443686	0.0025	0.0009972	3	1
BovineHD0600013388	rs109668398	48699880	1.90851975487164	-0.001309	0.0005228	1	2
BovineHD0600003626	rs43452929	13827763	1.90618484131965	-0.001498	0.0005987	3	1
BovineHD0600003628	rs43452913	13830740	1.90618484131965	-0.001498	0.0005987	3	1
BovineHD0600003629	rs43452911	13831329	1.90618484131965	-0.001498	0.0005987	3	1
BovineHD4100004248	rs41653179	13833553	1.90618484131965	-0.001498	0.0005987	2	1
BovineHD0600003631	rs41653177	13837142	1.90618484131965	-0.001498	0.0005987	3	1
BovineHD0600003632	rs43452874	13838201	1.90618484131965	-0.001498	0.0005987	3	1
BovineHD0600014361	rs134954161	52064261	1.9061096335928	-0.001614	0.0006451	1	3
BovineHD0600001830	rs136172136	8009169	1.90608644013702	0.001504	0.0006012	1	2
BovineHD0600001865	rs109453358	8188423	1.90607522183606	-0.001459	0.0005831	1	3
BovineHD0600020033	rs136524283	72086985	1.90591271818932	-0.001732	0.0006923	3	1
BovineHD0600009976	rs110032835	35810502	1.90369596743423	0.001242	0.0004966	3	1
BovineHD0600026630	rs208812528	95844297	1.90363844525826	0.00242	0.0009684	3	1
BovineHD0600016741	rs110354885	60898487	1.90361251375965	0.001624	0.0006496	3	1
BovineHD0600016435	rs133010190	59737589	1.90138020965	-0.001435	0.0005745	1	3
BovineHD0600016436	rs134287414	59738100	1.90138020965	-0.001435	0.0005745	1	3
BovineHD0600018946	rs109932220	68636493	1.90109105389325	0.001318	0.0005276	3	1
BovineHD0600016704	rs134961094	60784632	1.89880342194862	-0.001451	0.000581	3	1
BovineHD0600008168	rs110532220	29293973	1.89879914330263	-0.001361	0.0005453	3	1
BovineHD0600031449	rs134289319	111225389	1.89879194566667	0.001354	0.0005423	3	1
BovineHD0600032246	rs136822758	113921930	1.89869447289506	-0.00141	0.0005649	3	1
BovineHD0600001825	rs110493282	7993479	1.8962967798349	0.001504	0.0006029	1	3
BovineHD0600017035	rs110829315	61786839	1.89399303745463	0.001288	0.0005166	1	3
BovineHD4100004681	rs43458306	39821580	1.89373224774888	0.0017	0.0006823	3	1
BovineHD0600031346	rs43486205	110939437	1.89140703525179	0.001792	0.0007198	3	1
BovineHD0600013389	rs43469388	48700855	1.89139598404115	-0.001302	0.000523	3	1
BovineHD0600013390	rs136429042	48704518	1.89139598404115	-0.001302	0.000523	1	3
BovineHD0600013391	rs133846102	48705337	1.89139598404115	-0.001302	0.000523	3	1
ARS-BFGL-NGS-75897	rs109910911	48705890	1.89139598404115	-0.001302	0.000523	3	1
BovineHD0600013392	rs448858395	48708373	1.89139598404115	-0.001302	0.000523	1	3
BovineHD0600013394	rs43469420	48709914	1.89139598404115	-0.001302	0.000523	3	1
BovineHD0600013395	rs43469425	48710755	1.89139598404115	-0.001302	0.000523	1	3
BovineHD0600013397	rs134338495	48712849	1.89139598404115	-0.001302	0.000523	3	1
BovineHD0600013398	rs43459376	48718263	1.89139598404115	-0.001302	0.000523	3	1
BovineHD0600008157	rs133069747	29258048	1.89129688372108	0.00163	0.0006544	3	1
BovineHD0600013284	rs109213937	48328031	1.8890121996051	-0.0015	0.0006032	1	3
BovineHD0600029158	rs207882989	104500515	1.88891472351947	-0.001379	0.0005544	2	1
BovineHD0600013442	rs132690407	48894999	1.88880446311116	-0.001437	0.0005776	2	1
BovineHD0600006896	rs133290470	25052272	1.88412106472522	-0.001495	0.0006015	1	3
BovineHD0600013642	rs137143867	49619447	1.88400165349722	-0.001356	0.000546	1	3
BovineHD0600006958	rs109491313	25273957	1.8816896412635	-0.001737	0.0007	3	1
BovineHD0600014844	rs137260162	54068057	1.88168071841181	-0.00198	0.0007979	3	1
BovineHD0600003465	rs137599586	13369375	1.88161025559996	-0.001609	0.0006484	1	3
BovineHD0600013646	rs134194097	49626014	1.87910533013941	-0.001352	0.0005452	1	3
BovineHD0600013091	rs135237527	47834012	1.87678155669771	-0.001314	0.0005304	1	2
BovineHD0600002043	rs133234554	8740751	1.87676281694655	-0.001317	0.0005312	3	1
BovineHD0600002044	rs134537827	8748367	1.87676281694655	-0.001317	0.0005312	3	1
BovineHD0600003605	rs136471091	13780175	1.87670726704457	-0.001496	0.0006037	2	1
BovineHD0600004093	rs42280732	15113595	1.87669713749369	-0.001307	0.0005278	1	3
BovineHD0600016742	rs134717429	60899459	1.87668783092334	0.001612	0.0006502	1	3
BovineHD0600016745	rs110537935	60904719	1.87668783092334	0.001612	0.0006502	3	1
BovineHD0600031457	rs133411745	111246793	1.87438874851263	0.001574	0.0006361	3	1
BovineHD0600010307	rs110239090	36947365	1.87430348161551	0.001257	0.0005078	1	3
BovineHD0600020650	rs110851988	74173307	1.87430270700753	-0.001329	0.0005368	1	3
BovineHD0600020032	rs135501815	72085660	1.87409850388669	-0.001715	0.0006927	3	1
BovineHD0600032423	rs42759953	114428016	1.86946525858429	0.001325	0.0005357	2	1
BovineHD0600018513	rs42365573	67051084	1.86940532560392	0.001384	0.0005599	1	2
BovineHD0600018538	rs42369255	67118464	1.86696471667958	0.001373	0.0005559	3	1
BovineHD0600004513	rs136216485	16669348	1.86690016526664	0.001595	0.000646	3	1
BovineHD0600004125	rs135594781	15251477	1.86686970451916	0.001307	0.0005291	3	1
BovineHD0600028557	rs109062494	102631629	1.86465278607306	0.001967	0.0007973	1	3
BovineHD0600031348	rs42631949	110950644	1.86444408936612	0.001763	0.0007148	1	2
BovineHD0600032422	rs42759969	114424899	1.86209928047893	0.001319	0.0005348	3	1
ARS-BFGL-NGS-24944	rs42759963	114426181	1.86209928047893	0.001319	0.0005348	3	1
BovineHD0600032242	rs42977909	113904455	1.8596478590029	0.001398	0.0005674	3	1
BovineHD0600032243	rs42977908	113905122	1.8596478590029	0.001398	0.0005674	1	3
Hapmap59570-rs29024349	rs29024349	106197672	1.85712077096134	-0.001275	0.000518	1	3
BovineHD0600021186	rs136863493	76278368	1.85475533973845	-0.001292	0.0005253	3	1
BovineHD0600014086	rs134767716	51043613	1.85472648662059	-0.003192	0.001298	2	1
BovineHD0600014087	rs108958095	51044562	1.85472648662059	-0.003192	0.001298	3	1
BovineHD0600011322	rs43458843	41838880	1.85469279141406	-0.00152	0.0006182	2	1
BovineHD0600014458	rs43465082	52436822	1.85230825673041	-0.002148	0.0008742	2	1
BovineHD0600014189	rs42569496	51486233	1.85229955573393	0.001931	0.0007856	3	1
BovineHD0600001561	rs43448868	7162590	1.8522674881419	0.002568	0.001045	3	1
BovineHD0600029465	rs135031292	105154633	1.84986291741546	-0.00135	0.0005498	1	3
BovineHD0600029466	rs43489176	105156621	1.84986291741546	-0.00135	0.0005498	1	3
BovineHD0600010016	rs135859900	35983163	1.8472737972972	-0.001254	0.0005111	3	1
BovineHD0600017038	rs134599426	61801324	1.8449867478068	-0.001254	0.0005115	1	3
BovineHD0600017039	rs135731563	61805218	1.8449867478068	-0.001254	0.0005115	3	1
BovineHD0600004124	rs137028231	15249693	1.84479185806759	0.001297	0.0005291	3	1
BovineHD0600029384	rs134855443	105009693	1.84224927036531	-0.001614	0.0006591	3	1
BovineHD0600004900	rs134213605	17872000	1.84223662376813	0.001429	0.0005833	2	1
BovineHD0600029510	rs134127370	105268203	1.83999495552992	0.001371	0.0005599	3	1
BovineHD0600029341	rs110489326	104947927	1.83999207691204	-0.0013	0.0005308	3	1
BovineHD0600029342	rs132684941	104948939	1.83999207691204	-0.0013	0.0005308	3	1
BovineHD0600029343	rs111026957	104949881	1.83999207691204	-0.0013	0.0005308	3	1
BovineHD0600029344	rs110494660	104952002	1.83999207691204	-0.0013	0.0005308	3	1
BovineHD0600029345	rs132947243	104952736	1.83999207691204	-0.0013	0.0005308	3	1
BovineHD0600029346	rs109062260	104953408	1.83999207691204	-0.0013	0.0005308	3	1
BovineHD0600013092	rs41652057	47835815	1.83998669767673	-0.001299	0.0005305	1	3
BovineHD0600031730	rs43015909	112125380	1.83271560718856	-0.001281	0.000525	1	3
BovineHD0600009942	rs109255941	35692764	1.83259161257679	0.001476	0.0006048	2	1
BovineHD0600015876	rs109299975	58028665	1.83252715825125	-0.001231	0.0005042	3	1
BovineHD0600031448	rs42323986	111218855	1.83014374390778	-0.001272	0.0005214	3	1
Hapmap23911-BTC-045488	rs109821203	101800858	1.82761679920798	-0.001308	0.0005368	1	2
BovineHD0600026631	rs109118829	95845305	1.82273756513713	0.002375	0.0009763	3	1
BovineHD0600026632	rs111009539	95853346	1.82273756513713	0.002375	0.0009763	3	1
BovineHD0600026633	rs134135663	95856202	1.82273756513713	0.002375	0.0009763	3	1
BovineHD0600026634	rs109712644	95857934	1.82273756513713	0.002375	0.0009763	3	1
BovineHD0600004127	rs110824719	15254612	1.82268322662223	0.001285	0.0005281	3	1
BovineHD0600029340	rs133866430	104946022	1.82033039972245	-0.00129	0.0005308	3	1
BovineHD0600030598	rs133721106	108600887	1.81799542346311	0.001589	0.0006542	3	1
BovineHD0600017370	rs110108519	62859210	1.81781972819497	0.001242	0.0005115	1	3
BovineHD0600015894	rs135288789	58059899	1.81780085225854	-0.001311	0.00054	3	1
BTB-01468498	rs42590100	43089739	1.81771718397448	0.001768	0.0007279	3	1
BovineHD0600013371	rs135917421	48626673	1.81526967282183	-0.001268	0.0005223	1	3
BovineHD0600029885	rs109192610	106436746	1.81298179333537	-0.001421	0.0005863	2	1
BovineHD0600004123	rs136229933	15244783	1.81282468523873	0.001268	0.0005229	1	3
BovineHD0600016288	rs110260199	59163979	1.81051355148174	-0.001621	0.0006691	3	1
BovineHD0600007642	rs109932355	27643667	1.81047064942261	0.001598	0.0006593	2	1
BovineHD0600007643	rs109531190	27648783	1.81047064942261	0.001598	0.0006593	3	1
BovineHD0600007647	rs109120101	27668934	1.81047064942261	0.001598	0.0006593	2	1
BovineHD0600007651	rs110901755	27684951	1.81047064942261	0.001598	0.0006593	3	1
BovineHD0600011703	rs42590102	43086662	1.80541385346542	0.001762	0.0007281	3	1
BovineHD0600006601	rs134265077	23890982	1.80532713283311	-0.001412	0.0005841	3	1
BTB-00843351	rs42001829	55360713	1.80081492329794	-0.002009	0.0008318	2	1
BovineHD4100005202	rs42697076	80347445	1.80063783654655	0.001931	0.0007997	3	1
BTB-01578906	rs42697111	80358427	1.80063783654655	0.001931	0.0007997	1	2
BovineHD0600007560	rs110073931	27399410	1.80063492135259	-0.001311	0.0005431	3	1
BTA-14100-rs29022867	rs29022867	103056415	1.80059517129217	-0.001673	0.000693	2	1
BovineHD0600001078	rs137780104	4138168	1.79577666653619	-0.001688	0.0007007	3	1
BovineHD0600002099	rs135187422	9006177	1.79571043908006	-0.00124	0.0005147	3	1
BovineHD0600002100	rs132812318	9009764	1.79571043908006	-0.00124	0.0005147	3	1
BovineHD0600002122	rs136548987	9115521	1.79569863222219	-0.001473	0.0006113	3	1
BovineHD0600002123	rs133909251	9119137	1.79569863222219	-0.001473	0.0006113	1	2
BovineHD0600015848	rs110029027	57926717	1.79318992342496	-0.001388	0.0005765	1	3
BovineHD0600006644	rs132637094	24042356	1.79305675013521	-0.001412	0.0005862	3	1
BovineHD0600010916	rs110881592	39818628	1.79079775360311	0.001279	0.0005315	2	1
BovineHD0600009967	rs109376554	35776007	1.79072960559472	0.001227	0.0005099	3	1
BovineHD0600019994	rs137382920	71951725	1.78824347736529	-0.001432	0.0005955	3	1
BovineHD0600030624	rs110853916	108644088	1.78348990571954	0.001594	0.0006642	1	3
BovineHD0600030625	rs110823101	108646038	1.78348990571954	0.001594	0.0006642	2	1
BovineHD0600030626	rs135645571	108646717	1.78348990571954	0.001594	0.0006642	1	2
BovineHD0600030627	rs109265625	108648531	1.78348990571954	0.001594	0.0006642	1	3
BovineHD0600030628	rs109660407	108649329	1.78348990571954	0.001594	0.0006642	1	2
BovineHD0600030630	rs133154354	108651001	1.78348990571954	0.001594	0.0006642	3	1
BovineHD0600030631	rs110557376	108651734	1.78348990571954	0.001594	0.0006642	1	3
BovineHD4100005077	rs41591423	61515169	1.78317211792826	-0.001403	0.0005845	1	3
BovineHD0600003042	rs42798345	12276356	1.78085815516942	0.001858	0.0007747	2	1
BovineHD0600031534	rs134295930	111459735	1.78079199652829	-0.001425	0.0005941	1	2
BovineHD0600006646	rs135771564	24048129	1.78073437037508	-0.001406	0.0005866	3	1
BovineHD0600006647	rs133044693	24049551	1.78073437037508	-0.001406	0.0005866	3	1
BovineHD0600019555	rs137701881	70438091	1.78072303268704	-0.001564	0.0006519	1	3
BovineHD0600007640	rs134212683	27639429	1.77843328496765	0.001583	0.0006607	3	1
BovineHD0600003696	rs109726548	13963915	1.77841722588429	-0.00144	0.0006012	3	1
BovineHD0600008183	rs133468369	29347182	1.77840952427141	0.001729	0.0007216	3	1
BovineHD0600029097	rs109884518	104380160	1.778343115814	0.001468	0.000613	1	3
BovineHD0600015261	rs136558823	55629412	1.77603565426543	-0.001411	0.0005893	1	3
BovineHD0600029999	rs109538032	106773876	1.77601907292106	0.001306	0.0005456	1	3
BovineHD0600001209	rs43453380	4586511	1.7759752620599	-0.001298	0.000542	1	3
BovineHD0600011189	rs111018176	41240746	1.77593412991715	0.001521	0.0006351	3	1
BovineHD0600002088	rs110244217	8937501	1.77354648979781	0.001266	0.0005296	1	3
BovineHD0600004484	rs42983983	16573747	1.77350423278239	-0.001225	0.000512	2	1
BTA-90785-no-rs	rs41658358	15176239	1.77329713007526	-0.002851	0.001192	3	1
BovineHD0600030382	rs109628868	107817197	1.77112302649488	0.00157	0.000657	3	1
BovineHD0600030384	rs110744864	107823944	1.77112302649488	0.00157	0.000657	3	1
BovineHD4100005566	rs29014836	106755937	1.77111382403041	0.001373	0.0005746	3	1
BovineHD0600032215	rs134461835	113822941	1.77101473234105	-0.001261	0.0005278	3	1
Hapmap52018-BTA-75646	rs41649899	29355660	1.771008723317	-0.001298	0.0005433	3	1
BovineHD4100004802	rs42610577	44312773	1.77091738962248	-0.002138	0.0008943	3	1
Hapmap46942-BTA-114876	rs41574391	106619789	1.76858833922458	0.001504	0.0006299	1	3
BovineHD0600009876	rs110547534	35474499	1.76851946608733	0.002417	0.001012	3	1
BovineHD0600010017	rs133664571	35988274	1.76850694331189	-0.001221	0.0005116	1	2
BovineHD0600013515	rs133406031	49203274	1.76611658331179	0.001337	0.0005605	3	1
BovineHD0600013519	rs133696148	49208677	1.76611658331179	0.001337	0.0005605	3	1
BovineHD0600024286	rs134769643	88723381	1.76608546262243	0.001196	0.0005013	3	1
BovineHD0600024287	rs137622197	88723856	1.76608546262243	0.001196	0.0005013	1	2
BovineHD4100005428	rs132681432	101618661	1.76373955114451	0.003556	0.001492	2	1
BovineHD0600004572	rs43451405	16815554	1.76373147422695	0.001518	0.0006365	2	1
BovineHD0600001837	rs43451052	8032793	1.76368028510589	-0.001242	0.0005212	2	1
BovineHD0600011362	rs43458515	41932897	1.76364379550521	0.001222	0.0005127	1	2
BovineHD0600030979	rs134432727	110035705	1.76111396707722	-0.001247	0.0005237	1	3
BTB-00286847	rs43501532	110037191	1.76111396707722	-0.001247	0.0005237	1	3
BovineHD0600004604	rs43451337	16880797	1.76110449855459	-0.001535	0.0006443	2	1
BovineHD0600013447	rs110456597	48927962	1.76104423357754	0.001388	0.0005828	3	1
BovineHD0600006825	rs135544061	24809056	1.758748094043	0.001613	0.0006777	3	1
BovineHD0600024712	rs136751230	90259428	1.75630689510094	0.001447	0.0006087	3	1
BovineHD0600024713	rs134495807	90260186	1.75630689510094	0.001447	0.0006087	3	1
BovineHD0600024715	rs109606285	90266980	1.75630689510094	0.001447	0.0006087	3	1
BovineHD0600006733	rs42578999	24351340	1.756247582906	-0.001291	0.0005433	1	3
BovineHD0600013344	rs42543092	48534311	1.75617869531938	-0.001401	0.0005896	1	3
BovineHD0600030978	rs43501547	110034446	1.75617174401468	-0.001246	0.0005239	1	3
BovineHD0600024710	rs137173320	90254093	1.75383536175307	0.001446	0.0006087	3	1
BovineHD0600024711	rs135754188	90258460	1.75383536175307	0.001446	0.0006087	3	1
BovineHD0600010304	rs133957592	36943139	1.75374255404504	0.001201	0.0005056	1	3
BovineHD0600010305	rs135360521	36943891	1.75374255404504	0.001201	0.0005056	1	3
BovineHD0600012974	rs110998163	47435696	1.7537022280221	-0.001258	0.0005298	1	3
BovineHD0600001797	rs43452407	7942900	1.75123147051761	0.001214	0.0005117	2	1
BovineHD0600003698	rs43450627	13976896	1.74878480587196	-0.001425	0.000601	3	1
BovineHD0600019056	rs134551421	69019435	1.74869076588033	0.002594	0.001095	3	1
BovineHD0600019267	rs132937166	69677050	1.74867415724194	-0.001413	0.0005963	1	3
BovineHD4100005526	rs136451601	103320070	1.74857148884691	0.00142	0.0005988	3	1
BovineHD4100004272	rs29002579	16870048	1.74627912044658	-0.001526	0.0006441	3	1
BovineHD0600004598	rs136803035	16872086	1.74627912044658	-0.001526	0.0006441	1	3
BovineHD0600004599	rs134807905	16872626	1.74627912044658	-0.001526	0.0006441	2	1
ARS-BFGL-NGS-105634	rs110580080	16877946	1.74627912044658	-0.001526	0.0006441	1	2
BovineHD0600029391	rs109823344	105015662	1.74619357317065	-0.001608	0.0006785	3	1
BovineHD0600016430	rs137009017	59732156	1.74396518862164	-0.001285	0.0005428	1	3
BovineHD0600011015	rs108967827	40304298	1.74137427217387	0.002286	0.0009668	2	1
BovineHD0600014364	rs135177330	52076458	1.74128920526363	-0.001484	0.0006279	1	3
BovineHD0600011335	rs43455335	41884461	1.7412817981421	0.002341	0.0009901	3	1
ARS-BFGL-NGS-112781	rs109683796	45479538	1.73902555643289	-0.001672	0.0007077	1	3
BovineHD0600018792	rs110572030	68003138	1.73892990494388	0.001753	0.0007418	3	1
BovineHD0600018783	rs109095753	67996648	1.73645447069635	0.001752	0.0007423	3	1
BovineHD0600018784	rs110683171	67997394	1.73645447069635	0.001752	0.0007423	2	1
BovineHD0600018785	rs109446780	67998262	1.73645447069635	0.001752	0.0007423	3	1
BovineHD0600018786	rs136859866	67998851	1.73645447069635	0.001752	0.0007423	3	1
BovineHD0600018787	rs134255697	67999604	1.73645447069635	0.001752	0.0007423	3	1
BovineHD0600018790	rs110711877	68001786	1.73645447069635	0.001752	0.0007423	3	1
BovineHD0600018791	rs110007875	68002568	1.73645447069635	0.001752	0.0007423	3	1
BovineHD0600018794	rs109100176	68004649	1.73645447069635	0.001752	0.0007423	3	1
BovineHD0600018795	rs136026816	68005195	1.73645447069635	0.001752	0.0007423	3	1
BovineHD0600015219	rs135643905	55420051	1.73645270608505	-0.001264	0.0005356	1	3
BovineHD4100004684	rs43458259	39840845	1.7363932851876	0.001382	0.0005856	3	1
BovineHD0600008620	rs135930517	30802306	1.73159265939706	-0.003722	0.00158	2	1
BovineHD0600016431	rs135163988	59733149	1.73158745511823	-0.001286	0.0005457	1	2
BovineHD0600015729	rs133037849	57480834	1.7315164832329	-0.001413	0.0006001	2	1
BovineHD0600013180	rs109436758	48086439	1.73148711595033	-0.001291	0.0005477	1	3
BovineHD4100004328	rs135089968	27675830	1.73147300652377	0.001478	0.0006272	3	1
BovineHD0600014242	rs42577881	51678980	1.73143855295719	-0.001427	0.0006057	3	1
BovineHD0600012353	rs133955105	45341377	1.73139600367081	-0.00182	0.0007728	3	1
BovineHD0600016433	rs109306114	59734777	1.72911183853677	-0.001284	0.0005456	1	3
BovineHD0600024719	rs109642198	90277985	1.72909757535486	0.001432	0.0006084	1	2
BovineHD0600029338	rs42326866	104940995	1.7290178328662	-0.001285	0.0005458	3	1
BovineHD0600018789	rs137584358	68001016	1.72655391149426	0.001744	0.0007418	2	1
BovineHD0600019575	rs136953558	70492496	1.72649984490195	0.001295	0.0005505	3	1
BovineHD0600003683	rs110951173	13916253	1.72402554381973	-0.001436	0.0006111	3	1
BovineHD0600004608	rs42113985	16886009	1.72399563118169	-0.001526	0.0006495	1	2
BovineHD0600006596	rs109884351	23871023	1.72386261186017	-0.001372	0.0005839	1	3
BovineHD0600014328	rs42474491	51937252	1.72165210424428	-0.001465	0.0006242	3	1
BovineHD0600014329	rs42474492	51937943	1.72165210424428	-0.001465	0.0006242	3	1
BovineHD0600012467	rs134510022	45901636	1.72155909467736	-0.001668	0.000711	1	3
BovineHD4100005320	rs133035102	87311202	1.72154877074048	0.002101	0.0008947	3	1
ARS-BFGL-NGS-119888	rs109768357	15252879	1.71900784208098	0.001226	0.0005231	3	1
BovineHD0600004498	rs43319555	16635051	1.71897969299244	0.001521	0.0006484	1	3
BovineHD0600013315	rs135895794	48463332	1.71667580188505	-0.001364	0.000582	3	1
BovineHD0600025573	rs135093880	92867381	1.71662431873486	0.001906	0.0008134	3	1
BovineHD0600004017	rs134835261	14822171	1.71657321250739	0.001225	0.0005226	1	2
BovineHD0600006640	rs108988848	24027537	1.71647551887438	-0.001373	0.0005858	3	1
BovineHD0600006642	rs110976895	24031106	1.71647551887438	-0.001373	0.0005858	3	1
BovineHD0600006643	rs137501431	24034416	1.71647551887438	-0.001373	0.0005858	3	1
BovineHD0600002061	rs42368265	8855345	1.71422578415815	-0.001844	0.0007873	3	1
BovineHD0600010400	rs110078547	37444487	1.71411511399792	0.001341	0.0005731	3	1
BovineHD0600029893	rs43483162	106452423	1.71171703087668	-0.001374	0.0005875	3	1
BovineHD0600029894	rs43483165	106453451	1.71171703087668	-0.001374	0.0005875	3	1
BovineHD0600003186	rs109674364	12641492	1.71166639494974	0.001402	0.0005993	1	3
BovineHD0600032335	rs43152524	114148806	1.71164622789052	0.001222	0.0005226	1	3
BovineHD0600032336	rs43152515	114149957	1.71164622789052	0.001222	0.0005226	3	1
BovineHD0600032338	rs43152502	114152015	1.71164622789052	0.001222	0.0005226	3	1
BovineHD0600032339	rs43152493	114153392	1.71164622789052	0.001222	0.0005226	1	3
BovineHD0600032343	rs43014071	114163358	1.71164622789052	0.001222	0.0005226	1	2
BovineHD0600032344	rs43014074	114164458	1.71164622789052	0.001222	0.0005226	2	1
BTB-01902778	rs43014084	114165533	1.71164622789052	0.001222	0.0005226	1	3
BovineHD0600012967	rs133652610	47403355	1.71162288580621	-0.001239	0.00053	1	3
BovineHD0600009977	rs109311989	35816425	1.70918972242531	-0.001176	0.0005033	3	1
BovineHD0600016744	rs110452948	60902727	1.70912433750719	0.001526	0.000653	3	1
BovineHD4100005334	rs109066341	88890502	1.7067759630975	0.001223	0.0005241	3	1
BTB-01654826	rs42766480	88891318	1.7067759630975	0.001223	0.0005241	1	3
BovineHD0600028925	rs43480742	103808784	1.70669256077531	-0.001351	0.0005787	1	2
BTB-01978479	rs43082958	67286349	1.70426609663946	-0.001269	0.0005443	2	1
BovineHD0600018585	rs43082964	67290024	1.70426609663946	-0.001269	0.0005443	3	1
BovineHD0600032305	rs137193570	114062731	1.70415180221224	0.001254	0.0005374	1	3
BovineHD0600031918	rs43102568	112853931	1.70412899398391	-0.001223	0.0005246	3	1
BovineHD0600002097	rs137693414	8995198	1.70177213985732	-0.001199	0.0005145	2	1
ARS-BFGL-NGS-17891	rs110446277	5025746	1.70171743165321	-0.001628	0.0006986	3	1
BovineHD0600009311	rs110533405	33305224	1.70170779020171	-0.001359	0.0005833	1	3
BovineHD0600009312	rs109437290	33305759	1.70170779020171	-0.001359	0.0005833	1	2
BovineHD0600009313	rs133371183	33306752	1.70170779020171	-0.001359	0.0005833	1	3
BovineHD4100004415	rs41595117	33309787	1.70170779020171	-0.001359	0.0005833	1	2
BovineHD0600003812	rs43453156	14300452	1.70157978950701	0.001247	0.0005352	3	1
BovineHD0600002236	rs137172507	9554973	1.6992811484806	-0.002371	0.001019	3	1
BovineHD0600008728	rs137397194	31135253	1.69927141813644	0.001784	0.0007663	1	3
BovineHD0600008717	rs137223269	31099184	1.69926869552396	0.001786	0.0007674	1	3
BovineHD0600008718	rs136128942	31100043	1.69926869552396	0.001786	0.0007674	3	1
BovineHD0600008720	rs136987669	31104872	1.69926869552396	0.001786	0.0007674	1	3
BovineHD0600003188	rs136745124	12650752	1.69925757996645	0.001399	0.0006011	1	3
BovineHD0600010905	rs134984445	39757436	1.69921498230162	-0.001228	0.0005274	1	3
BovineHD0600032303	rs42236187	114054809	1.69914386623281	-0.001236	0.0005309	1	3
BovineHD0600019615	rs136538924	70628217	1.69906790718651	-0.001845	0.0007925	1	3
BovineHD0600030259	rs136914047	107489541	1.69680299027783	0.001749	0.000752	3	1
BovineHD0600016263	rs110988107	59028129	1.69675359867191	0.001678	0.0007213	3	1
BovineHD0600004499	rs43319552	16640424	1.69673078361705	0.001443	0.0006204	1	3
BovineHD0600013329	rs133805854	48485463	1.69434924588566	-0.001351	0.0005813	2	1
ARS-BFGL-NGS-3742	rs109743936	9712964	1.69429796371272	-0.001193	0.0005132	3	1
BovineHD0600008701	rs133943153	31044114	1.69184629865414	0.001501	0.0006464	1	3
BovineHD0600031708	rs42529406	112061798	1.69183362501848	0.001289	0.000555	1	3
BovineHD0600031707	rs42529414	112060498	1.69183309278869	0.001288	0.0005551	3	1
[truncated: 25,790 more rows]

## Sheet: CM4
Additional File 4
[truncated: 26,739 more rows]

[truncated: 8 more sheets: CM5, CM6, CM7, kg milk, kg protein, kg fat, protein %, fat %]
