# Supplementary material for: Fine mapping of a QTL on bovine chromosome 6 using imputed full sequence data suggests a key role for the group-specific component (GC) gene in clinical mastitis and milk production
Source: Genet Sel Evol. 2016 Oct 19;48:79. doi: 10.1186/s12711-016-0257-2 (PMC5072345; doi:10.1186/s12711-016-0257-2)
Supplement: Supplementary file 5 — Additional file 5: Table S4. Results for single marker association analyses of CM1, CM4, CM6, kg milk, kg protein and kg fat on imputed full sequence data. Positions in basepairs, rs numbers, −log10(p value), minor allele frequency, SNP effects, alleles, putative consequences of the variants on the protein sequence and nearest gene for the imputed full sequence SNPs. The file contains six sheets, one for each tested trait. [file 12711_2016_257_MOESM5_ESM.xlsx]

## Sheet: CM1
Additional File 5
Results for single marker association analyses of CM1 in full sequence data
BP	rs number	minus log10(p-value)	Frequency	Effect	SE	Allele 1	Allele 2	Consequence	Nearest gene
88741762	rs110483492	11.52	0.338986	0.00688948	0.000987508	G	A	upstream_gene_variant	GC
88770377	rs211540853	11.4248	0.3427	0.00682754	0.000982955	G	A	intergenic_variant	-
88743767	-	11.4123	0.364826	0.00678555	0.000977481	TA	TACTTAAAA	upstream_gene_variant	GC
88739045	rs109360654	11.341	0.375484	0.00668376	0.000966054	G	A	intron_variant	GC
88739458	rs109541079	11.341	0.375484	0.00668376	0.000966054	A	G	upstream_gene_variant	GC
88739941	rs109611915	11.341	0.375484	0.00668376	0.000966054	A	C	upstream_gene_variant	GC
88742578	rs109460102	11.341	0.375484	0.00668376	0.000966054	T	C	upstream_gene_variant	GC
88739413	rs108964685	11.3152	0.373224	0.00668289	0.000967124	A	G	upstream_gene_variant	GC
88750175	rs444223217	11.3125	0.373224	0.0066788	0.000966628	A	G	intergenic_variant	-
88754670	rs210787271	11.3116	0.339309	0.0068279	0.000988265	T	A	intergenic_variant	-
88757174	rs110110447	11.3116	0.339309	0.0068279	0.000988265	T	C	intergenic_variant	-
88763550	rs109870642	11.3116	0.339309	0.0068279	0.000988265	A	G	intergenic_variant	-
88764649	rs110121930	11.3116	0.339309	0.0068279	0.000988265	T	C	intergenic_variant	-
88750194	rs471491797	11.2083	0.379683	0.00662629	0.00096381	C	T	intergenic_variant	-
88732529	rs380207082	11.1864	0.378876	0.00661264	0.000962822	C	A	intron_variant	GC
88732763	rs108952128	11.1864	0.378876	0.00661264	0.000962822	G	C	intron_variant	GC
88732912	rs379213686	11.1864	0.378876	0.00661264	0.000962822	C	G	intron_variant	GC
88732914	rs381240416	11.1864	0.378876	0.00661264	0.000962822	T	A	intron_variant	GC
88732937	rs382737760	11.1864	0.378876	0.00661264	0.000962822	C	T	intron_variant	GC
88736353	rs110187686	11.1864	0.378876	0.00661264	0.000962822	A	G	intron_variant	GC
88743095	rs110412802	11.1427	0.375807	0.0066271	0.00096695	C	G	upstream_gene_variant	GC
88743268	rs110479753	11.1427	0.375807	0.0066271	0.00096695	A	G	upstream_gene_variant	GC
88743289	rs110704157	11.1427	0.375807	0.0066271	0.00096695	C	T	upstream_gene_variant	GC
88743453	rs110016670	11.1427	0.375807	0.0066271	0.00096695	A	G	upstream_gene_variant	GC
88743498	rs109286446	11.1427	0.375807	0.0066271	0.00096695	G	A	upstream_gene_variant	GC
88743653	rs208228204	11.1427	0.375807	0.0066271	0.00096695	T	C	upstream_gene_variant	GC
88743655	rs110119351	11.1427	0.375807	0.0066271	0.00096695	G	A	upstream_gene_variant	GC
88743666	rs109545201	11.1427	0.375807	0.0066271	0.00096695	T	C	upstream_gene_variant	GC
88743726	rs110844805	11.1427	0.375807	0.0066271	0.00096695	T	A	upstream_gene_variant	GC
88743825	rs110888514	11.1427	0.375807	0.0066271	0.00096695	C	A	upstream_gene_variant	GC
88743848	rs109820841	11.1427	0.375807	0.0066271	0.00096695	G	A	upstream_gene_variant	GC
88744039	rs109022157	11.1427	0.375807	0.0066271	0.00096695	A	G	upstream_gene_variant	GC
88744063	rs109412456	11.1427	0.375807	0.0066271	0.00096695	A	T	upstream_gene_variant	GC
88744207	rs110289936	11.1427	0.375807	0.0066271	0.00096695	C	T	intergenic_variant	-
88744375	rs109676757	11.1427	0.375807	0.0066271	0.00096695	A	G	intergenic_variant	-
88744388	rs207766535	11.1427	0.375807	0.0066271	0.00096695	T	C	intergenic_variant	-
88744426	rs109973277	11.1427	0.375807	0.0066271	0.00096695	T	C	intergenic_variant	-
88744658	-	11.1427	0.375807	0.0066271	0.00096695	TAAAAAAAAAT	TAAAAAAAT	intergenic_variant	-
88744675	rs208152208	11.1427	0.375807	0.0066271	0.00096695	G	A	intergenic_variant	-
88744765	rs110256633	11.1427	0.375807	0.0066271	0.00096695	A	G	intergenic_variant	-
88744984	rs109985435	11.1427	0.375807	0.0066271	0.00096695	A	C	intergenic_variant	-
88744985	rs110181141	11.1427	0.375807	0.0066271	0.00096695	T	C	intergenic_variant	-
88745845	rs110929176	11.1427	0.375807	0.0066271	0.00096695	G	A	intergenic_variant	-
88746085	rs110079485	11.1427	0.375807	0.0066271	0.00096695	G	T	intergenic_variant	-
88746296	rs110118492	11.1427	0.375807	0.0066271	0.00096695	T	C	intergenic_variant	-
88744593	rs110300280	11.1169	0.376615	0.0066051	0.000964933	A	G	intergenic_variant	-
88750400	rs208837389	11.1152	0.3427	0.00672859	0.000983062	T	C	intergenic_variant	-
88750205	rs440035653	11.0953	0.380006	0.00659111	0.00096388	A	G	intergenic_variant	-
88923805	rs382452184	11.0595	0.334302	0.0067627	0.000990704	T	C	intergenic_variant	-
88923806	rs385242368	11.0595	0.334302	0.0067627	0.000990704	G	A	intergenic_variant	-
88923811	rs209297389	11.0595	0.334302	0.0067627	0.000990704	T	C	intergenic_variant	-
88751006	rs110286612	10.9914	0.379199	0.00655823	0.000963856	C	G	intergenic_variant	-
88743797	rs109941853	10.9706	0.374354	0.00656244	0.000965513	T	C	upstream_gene_variant	GC
88808884	rs208489948	10.8861	0.341247	0.00668365	0.000987436	T	C	intergenic_variant	-
88811827	rs109590923	10.8861	0.341247	0.00668365	0.000987436	T	A	intergenic_variant	-
88801999	rs110987026	10.7212	0.341085	0.00662924	0.000987484	A	G	intergenic_variant	-
88933791	rs135985514	10.644	0.49031	0.00638509	0.000954778	A	G	intergenic_variant	-
88715608	rs210516393	10.6402	0.338017	0.00661808	0.000989816	G	C	intron_variant	GC
88718227	rs109893390	10.6402	0.338017	0.00661808	0.000989816	G	T	intron_variant	GC
88721445	rs110507202	10.6055	0.337694	0.00661575	0.000991161	C	A	intron_variant	GC
88727480	rs109056048	10.6055	0.337694	0.00661575	0.000991161	G	A	intron_variant	GC
88728121	rs110675140	10.6055	0.337694	0.00661575	0.000991161	A	G	intron_variant	GC
88697293	rs110041776	10.6038	0.33834	0.0066065	0.000989869	T	G	intron_variant	GC
88773543	rs207809845	10.6003	0.341247	0.00658574	0.000986924	G	A	intergenic_variant	-
88934407	rs137137803	10.5901	0.489987	0.00636279	0.000954027	C	T	intergenic_variant	-
88947312	rs135901969	10.5901	0.489987	0.00636279	0.000954027	C	T	intergenic_variant	-
88947434	rs132771618	10.5901	0.489987	0.00636279	0.000954027	C	T	intergenic_variant	-
88947794	rs134928046	10.5901	0.489987	0.00636279	0.000954027	A	G	intergenic_variant	-
88948414	rs132978947	10.5901	0.489987	0.00636279	0.000954027	G	T	intergenic_variant	-
88753120	rs109488706	10.5884	0.369186	0.00656487	0.000984417	A	G	intergenic_variant	-
88938757	rs381963503	10.4976	0.413921	0.00634889	0.000956473	A	C	intergenic_variant	-
88938760	rs385954461	10.4976	0.413921	0.00634889	0.000956473	C	T	intergenic_variant	-
88839914	rs382616218	10.4034	0.358527	0.00639344	0.000967856	A	C	intergenic_variant	-
88946139	rs134073630	10.3788	0.41166	0.00622589	0.000943665	G	A	intergenic_variant	-
88926751	rs381118294	10.3372	0.349806	0.00644113	0.000978421	C	T	intergenic_variant	-
88949497	rs379249059	10.3134	0.395349	0.00626826	0.000953306	C	T	intergenic_variant	-
88729259	rs110543979	10.2487	0.381783	0.00631636	0.000963902	T	C	intron_variant	GC
88926690	rs385848581	10.2457	0.359012	0.00633588	0.000967011	A	G	intergenic_variant	-
88746779	rs211224642	10.1918	0.382913	0.00631463	0.000966534	T	A	intergenic_variant	-
88746857	rs208999240	10.1918	0.382913	0.00631463	0.000966534	A	G	intergenic_variant	-
88747106	rs110808083	10.1918	0.382913	0.00631463	0.000966534	T	A	intergenic_variant	-
88747159	rs110428025	10.1918	0.382913	0.00631463	0.000966534	G	A	intergenic_variant	-
88747288	rs109243822	10.1918	0.382913	0.00631463	0.000966534	G	A	intergenic_variant	-
88747629	rs110874984	10.1918	0.382913	0.00631463	0.000966534	A	C	intergenic_variant	-
88747763	rs210515931	10.1918	0.382913	0.00631463	0.000966534	G	A	intergenic_variant	-
88747865	rs209565019	10.1918	0.382913	0.00631463	0.000966534	G	A	intergenic_variant	-
88747879	rs210747608	10.1918	0.382913	0.00631463	0.000966534	G	A	intergenic_variant	-
88747911	rs208343472	10.1918	0.382913	0.00631463	0.000966534	T	C	intergenic_variant	-
88747929	rs209767512	10.1918	0.382913	0.00631463	0.000966534	C	T	intergenic_variant	-
88748011	-	10.1918	0.382913	0.00631463	0.000966534	T	TC	intergenic_variant	-
88748049	rs211336556	10.1918	0.382913	0.00631463	0.000966534	T	G	intergenic_variant	-
88748107	rs208580433	10.1918	0.382913	0.00631463	0.000966534	C	T	intergenic_variant	-
88748156	rs385746781	10.1918	0.382913	0.00631463	0.000966534	G	A	intergenic_variant	-
88748159	rs380304991	10.1918	0.382913	0.00631463	0.000966534	G	A	intergenic_variant	-
88948552	rs110352004	10.1858	0.435239	0.00621	0.000950822	C	T	intergenic_variant	-
88729872	rs109803407	10.1752	0.348676	0.00638549	0.000978226	C	T	intron_variant	GC
88942623	rs110619876	10.1752	0.435885	0.00620374	0.000950378	T	C	intergenic_variant	-
88938796	rs435803091	10.1643	0.420704	0.00616818	0.000945463	G	A	intergenic_variant	-
88938799	rs453725288	10.1643	0.420704	0.00616818	0.000945463	G	A	intergenic_variant	-
88938803	rs380227535	10.1643	0.420704	0.00616818	0.000945463	G	A	intergenic_variant	-
88938809	rs473230897	10.1643	0.420704	0.00616818	0.000945463	A	G	intergenic_variant	-
88938832	rs383808671	10.1643	0.420704	0.00616818	0.000945463	G	T	intergenic_variant	-
89123808	rs110631345	10.1391	0.435078	0.0061439	0.000943008	A	G	intergenic_variant	-
88730030	rs210558270	10.1096	0.385174	0.0062505	0.000960883	T	G	intron_variant	GC
88730231	rs110276477	10.1096	0.385174	0.0062505	0.000960883	T	C	intron_variant	GC
88731017	rs379347090	10.1096	0.385174	0.0062505	0.000960883	T	C	intron_variant	GC
88731108	rs381442936	10.1096	0.385174	0.0062505	0.000960883	A	C	intron_variant	GC
88731561	rs210390438	10.1096	0.385174	0.0062505	0.000960883	T	C	intron_variant	GC
88746926	rs211175599	10.056	0.386305	0.00625066	0.000963664	G	T	intergenic_variant	-
88747037	rs110472270	10.056	0.386305	0.00625066	0.000963664	G	A	intergenic_variant	-
88747093	rs109706423	10.056	0.386305	0.00625066	0.000963664	G	A	intergenic_variant	-
88747136	rs109889471	10.056	0.386305	0.00625066	0.000963664	G	A	intergenic_variant	-
88747206	-	10.056	0.386305	0.00625066	0.000963664	ATTTTTTC	ATTTTTTTC	intergenic_variant	-
88747373	rs108958793	10.056	0.386305	0.00625066	0.000963664	A	G	intergenic_variant	-
88747412	rs207774143	10.056	0.386305	0.00625066	0.000963664	A	G	intergenic_variant	-
88747558	rs209507664	10.056	0.386305	0.00625066	0.000963664	C	A	intergenic_variant	-
88747656	rs207922891	10.056	0.386305	0.00625066	0.000963664	T	C	intergenic_variant	-
88747753	rs209528521	10.056	0.386305	0.00625066	0.000963664	G	A	intergenic_variant	-
88747823	rs208633749	10.056	0.386305	0.00625066	0.000963664	C	T	intergenic_variant	-
88750219	rs210346541	10.056	0.386305	0.00625066	0.000963664	G	A	intergenic_variant	-
88750238	rs207679663	10.056	0.386305	0.00625066	0.000963664	A	C	intergenic_variant	-
88750259	rs109655082	10.056	0.386305	0.00625066	0.000963664	T	C	intergenic_variant	-
88750385	rs381432654	10.056	0.386305	0.00625066	0.000963664	G	T	intergenic_variant	-
88750387	rs384392094	10.056	0.386305	0.00625066	0.000963664	A	G	intergenic_variant	-
88750394	rs208104455	10.056	0.386305	0.00625066	0.000963664	C	A	intergenic_variant	-
88750401	rs210332843	10.056	0.386305	0.00625066	0.000963664	G	T	intergenic_variant	-
88750526	-	10.056	0.386305	0.00625066	0.000963664	CT	CTT	intergenic_variant	-
88750605	rs209045535	10.056	0.386305	0.00625066	0.000963664	C	A	intergenic_variant	-
88750630	rs109869470	10.056	0.386305	0.00625066	0.000963664	G	A	intergenic_variant	-
88750694	rs207858855	10.056	0.386305	0.00625066	0.000963664	T	G	intergenic_variant	-
88750837	rs207717616	10.056	0.386305	0.00625066	0.000963664	T	A	intergenic_variant	-
88750913	rs108985721	10.056	0.386305	0.00625066	0.000963664	T	C	intergenic_variant	-
88751274	rs108940076	10.056	0.386305	0.00625066	0.000963664	C	A	intergenic_variant	-
88925573	rs468881023	10.0405	0.373547	0.0062174	0.00095933	A	T	intergenic_variant	-
88950902	rs379151134	10.0405	0.373547	0.0062174	0.00095933	A	T	intergenic_variant	-
88950915	rs457094637	10.0405	0.373547	0.0062174	0.00095933	T	C	intergenic_variant	-
88950933	rs470706002	10.0405	0.373547	0.0062174	0.00095933	G	A	intergenic_variant	-
88864277	rs211663554	10.0311	0.348191	0.00633721	0.000978297	T	C	intergenic_variant	-
88867125	rs379017477	10.025	0.348191	0.00633225	0.000977864	G	T	intergenic_variant	-
88868378	rs211573848	10.025	0.348191	0.00633225	0.000977864	C	T	intergenic_variant	-
88869547	rs385214798	10.025	0.348191	0.00633225	0.000977864	C	A	intergenic_variant	-
88870607	rs110149088	10.025	0.348191	0.00633225	0.000977864	C	T	intergenic_variant	-
88872507	rs526781737	10.025	0.348191	0.00633225	0.000977864	C	T	intergenic_variant	-
88889152	rs109723567	10.025	0.348191	0.00633225	0.000977864	G	A	intergenic_variant	-
88976166	rs207954134	9.97469	0.461402	0.00610048	0.000944581	T	C	intergenic_variant	-
88980669	rs211608236	9.97469	0.461402	0.00610048	0.000944581	C	T	intergenic_variant	-
88984176	rs207654223	9.97469	0.461402	0.00610048	0.000944581	G	T	intergenic_variant	-
88936131	-	9.96658	0.426195	0.00615693	0.000953776	TAAAAAAAAAG	TAAAAAAAAAAG	intergenic_variant	-
88938099	rs377980359	9.96658	0.426195	0.00615693	0.000953776	T	C	intergenic_variant	-
88938100	rs381353093	9.96658	0.426195	0.00615693	0.000953776	G	A	intergenic_variant	-
88938109	rs383318805	9.96658	0.426195	0.00615693	0.000953776	T	G	intergenic_variant	-
88938383	rs516121266	9.96658	0.426195	0.00615693	0.000953776	T	C	intergenic_variant	-
88938388	rs448795851	9.96658	0.426195	0.00615693	0.000953776	G	A	intergenic_variant	-
88933525	-	9.96257	0.435562	0.00613134	0.000949944	AC	ACC	intergenic_variant	-
88933721	rs109068331	9.96257	0.435562	0.00613134	0.000949944	G	A	intergenic_variant	-
88934292	rs378227916	9.96257	0.435562	0.00613134	0.000949944	G	C	intergenic_variant	-
88934300	rs379922114	9.96257	0.435562	0.00613134	0.000949944	C	A	intergenic_variant	-
88934362	rs378358302	9.96257	0.435562	0.00613134	0.000949944	T	G	intergenic_variant	-
88934385	rs381716072	9.96257	0.435562	0.00613134	0.000949944	A	G	intergenic_variant	-
88934435	rs208197556	9.96257	0.435562	0.00613134	0.000949944	T	C	intergenic_variant	-
88936035	rs110721318	9.96257	0.435562	0.00613134	0.000949944	G	C	intergenic_variant	-
88936460	rs109350638	9.96257	0.435562	0.00613134	0.000949944	T	C	intergenic_variant	-
88937108	rs110398799	9.96257	0.435562	0.00613134	0.000949944	T	C	intergenic_variant	-
88937204	rs110182513	9.96257	0.435562	0.00613134	0.000949944	G	A	intergenic_variant	-
88937268	-	9.96257	0.435562	0.00613134	0.000949944	GAAT	GAT	intergenic_variant	-
88937513	rs379892851	9.96257	0.435562	0.00613134	0.000949944	G	A	intergenic_variant	-
88937629	rs109329083	9.96257	0.435562	0.00613134	0.000949944	A	G	intergenic_variant	-
88937735	rs110953657	9.96257	0.435562	0.00613134	0.000949944	G	A	intergenic_variant	-
88937770	rs208999946	9.96257	0.435562	0.00613134	0.000949944	T	C	intergenic_variant	-
88937944	rs385273823	9.96257	0.435562	0.00613134	0.000949944	G	A	intergenic_variant	-
88937960	rs381142354	9.96257	0.435562	0.00613134	0.000949944	G	A	intergenic_variant	-
88937966	rs383462081	9.96257	0.435562	0.00613134	0.000949944	G	A	intergenic_variant	-
88938158	rs378192153	9.96257	0.435562	0.00613134	0.000949944	T	C	intergenic_variant	-
88938159	rs381465689	9.96257	0.435562	0.00613134	0.000949944	G	A	intergenic_variant	-
88938196	rs385048413	9.96257	0.435562	0.00613134	0.000949944	A	C	intergenic_variant	-
88938224	rs379282482	9.96257	0.435562	0.00613134	0.000949944	T	C	intergenic_variant	-
88938249	rs384572572	9.96257	0.435562	0.00613134	0.000949944	C	G	intergenic_variant	-
88938510	rs385027828	9.96257	0.435562	0.00613134	0.000949944	A	G	intergenic_variant	-
88938638	rs379233607	9.96257	0.435562	0.00613134	0.000949944	G	A	intergenic_variant	-
88939072	rs381253536	9.96257	0.435562	0.00613134	0.000949944	T	G	intergenic_variant	-
88939077	rs384804072	9.96257	0.435562	0.00613134	0.000949944	G	T	intergenic_variant	-
88939216	rs110898845	9.96257	0.435562	0.00613134	0.000949944	T	G	intergenic_variant	-
88939296	rs209839742	9.96257	0.435562	0.00613134	0.000949944	G	A	intergenic_variant	-
88939557	rs110344157	9.96257	0.435562	0.00613134	0.000949944	A	C	intergenic_variant	-
88939623	rs208415905	9.96257	0.435562	0.00613134	0.000949944	C	A	intergenic_variant	-
88939808	rs108963583	9.96257	0.435562	0.00613134	0.000949944	T	A	intergenic_variant	-
88939863	rs110986328	9.96257	0.435562	0.00613134	0.000949944	C	G	intergenic_variant	-
88939940	rs109682842	9.96257	0.435562	0.00613134	0.000949944	A	G	intergenic_variant	-
88939946	rs110093944	9.96257	0.435562	0.00613134	0.000949944	G	A	intergenic_variant	-
88939963	rs110394610	9.96257	0.435562	0.00613134	0.000949944	A	G	intergenic_variant	-
88939994	rs110025556	9.96257	0.435562	0.00613134	0.000949944	A	G	intergenic_variant	-
88940017	rs383294940	9.96257	0.435562	0.00613134	0.000949944	C	T	intergenic_variant	-
88940139	rs210476796	9.96257	0.435562	0.00613134	0.000949944	T	C	intergenic_variant	-
88940254	rs210214904	9.96257	0.435562	0.00613134	0.000949944	T	C	intergenic_variant	-
88940256	rs208164668	9.96257	0.435562	0.00613134	0.000949944	T	G	intergenic_variant	-
88940280	rs211249316	9.96257	0.435562	0.00613134	0.000949944	A	G	intergenic_variant	-
88940282	-	9.96257	0.435562	0.00613134	0.000949944	CA	CATCTCTA	intergenic_variant	-
88940388	rs109188114	9.96257	0.435562	0.00613134	0.000949944	A	G	intergenic_variant	-
88940459	rs208015874	9.96257	0.435562	0.00613134	0.000949944	G	A	intergenic_variant	-
88940583	rs210015077	9.96257	0.435562	0.00613134	0.000949944	C	T	intergenic_variant	-
88940598	rs208844873	9.96257	0.435562	0.00613134	0.000949944	A	G	intergenic_variant	-
88940710	rs110732208	9.96257	0.435562	0.00613134	0.000949944	G	A	intergenic_variant	-
88940831	rs110530984	9.96257	0.435562	0.00613134	0.000949944	A	G	intergenic_variant	-
88941214	rs380449593	9.96257	0.435562	0.00613134	0.000949944	C	G	intergenic_variant	-
88941424	-	9.96257	0.435562	0.00613134	0.000949944	GTATAA	GTATATAA	intergenic_variant	-
88941989	rs109557830	9.96257	0.435562	0.00613134	0.000949944	A	T	intergenic_variant	-
88942170	rs208258413	9.96257	0.435562	0.00613134	0.000949944	T	C	intergenic_variant	-
88942174	rs210901313	9.96257	0.435562	0.00613134	0.000949944	C	G	intergenic_variant	-
88942215	rs210567787	9.96257	0.435562	0.00613134	0.000949944	A	T	intergenic_variant	-
88942343	rs110848034	9.96257	0.435562	0.00613134	0.000949944	C	T	intergenic_variant	-
88942344	rs109154191	9.96257	0.435562	0.00613134	0.000949944	T	C	intergenic_variant	-
88942473	rs110056646	9.96257	0.435562	0.00613134	0.000949944	T	C	intergenic_variant	-
88942522	rs381822354	9.96257	0.435562	0.00613134	0.000949944	A	G	intergenic_variant	-
88942579	rs385459186	9.96257	0.435562	0.00613134	0.000949944	G	A	intergenic_variant	-
88942594	rs380035150	9.96257	0.435562	0.00613134	0.000949944	A	G	intergenic_variant	-
88942595	rs383568885	9.96257	0.435562	0.00613134	0.000949944	C	T	intergenic_variant	-
88942640	rs380617564	9.96257	0.435562	0.00613134	0.000949944	G	A	intergenic_variant	-
88942832	rs384109436	9.96257	0.435562	0.00613134	0.000949944	C	T	intergenic_variant	-
88942840	rs377993650	9.96257	0.435562	0.00613134	0.000949944	G	C	intergenic_variant	-
88942925	rs381358789	9.96257	0.435562	0.00613134	0.000949944	A	G	intergenic_variant	-
88942958	rs383263100	9.96257	0.435562	0.00613134	0.000949944	G	A	intergenic_variant	-
88942971	rs378197837	9.96257	0.435562	0.00613134	0.000949944	T	C	intergenic_variant	-
88943001	rs381554040	9.96257	0.435562	0.00613134	0.000949944	G	T	intergenic_variant	-
88943047	rs385085629	9.96257	0.435562	0.00613134	0.000949944	G	A	intergenic_variant	-
88943173	rs379510934	9.96257	0.435562	0.00613134	0.000949944	T	A	intergenic_variant	-
88943354	rs109722910	9.96257	0.435562	0.00613134	0.000949944	T	C	intergenic_variant	-
88943453	rs208013632	9.96257	0.435562	0.00613134	0.000949944	T	A	intergenic_variant	-
88943495	rs210949894	9.96257	0.435562	0.00613134	0.000949944	C	A	intergenic_variant	-
88943522	rs209171782	9.96257	0.435562	0.00613134	0.000949944	A	G	intergenic_variant	-
88943608	rs110503520	9.96257	0.435562	0.00613134	0.000949944	C	T	intergenic_variant	-
88943746	rs208833883	9.96257	0.435562	0.00613134	0.000949944	C	T	intergenic_variant	-
88943795	rs109772016	9.96257	0.435562	0.00613134	0.000949944	A	G	intergenic_variant	-
88943906	rs210513353	9.96257	0.435562	0.00613134	0.000949944	G	A	intergenic_variant	-
88944188	rs211039878	9.96257	0.435562	0.00613134	0.000949944	T	C	intergenic_variant	-
88944467	rs381651965	9.96257	0.435562	0.00613134	0.000949944	T	C	intergenic_variant	-
88944468	rs383590325	9.96257	0.435562	0.00613134	0.000949944	G	A	intergenic_variant	-
88944827	rs109234316	9.96257	0.435562	0.00613134	0.000949944	A	G	intergenic_variant	-
88944843	rs208239401	9.96257	0.435562	0.00613134	0.000949944	C	T	intergenic_variant	-
88945001	rs109648134	9.96257	0.435562	0.00613134	0.000949944	T	C	intergenic_variant	-
88945033	rs109134142	9.96257	0.435562	0.00613134	0.000949944	C	T	intergenic_variant	-
88945220	rs110475495	9.96257	0.435562	0.00613134	0.000949944	G	A	intergenic_variant	-
88945257	rs109255517	9.96257	0.435562	0.00613134	0.000949944	T	C	intergenic_variant	-
88945307	rs110951683	9.96257	0.435562	0.00613134	0.000949944	A	C	intergenic_variant	-
88945555	rs109165013	9.96257	0.435562	0.00613134	0.000949944	C	T	intergenic_variant	-
88945585	rs110489180	9.96257	0.435562	0.00613134	0.000949944	A	G	intergenic_variant	-
88945637	rs110051358	9.96257	0.435562	0.00613134	0.000949944	G	A	intergenic_variant	-
88945645	rs210463568	9.96257	0.435562	0.00613134	0.000949944	G	A	intergenic_variant	-
88945785	rs109305231	9.96257	0.435562	0.00613134	0.000949944	A	C	intergenic_variant	-
88945817	rs518486384	9.96257	0.435562	0.00613134	0.000949944	A	T	intergenic_variant	-
88945818	rs520683135	9.96257	0.435562	0.00613134	0.000949944	A	T	intergenic_variant	-
88945829	rs207856275	9.96257	0.435562	0.00613134	0.000949944	T	C	intergenic_variant	-
88945869	rs109855087	9.96257	0.435562	0.00613134	0.000949944	T	C	intergenic_variant	-
88945909	rs210840089	9.96257	0.435562	0.00613134	0.000949944	C	A	intergenic_variant	-
88945964	rs110838887	9.96257	0.435562	0.00613134	0.000949944	T	C	intergenic_variant	-
88946025	rs109032874	9.96257	0.435562	0.00613134	0.000949944	A	G	intergenic_variant	-
88946026	rs110356629	9.96257	0.435562	0.00613134	0.000949944	A	G	intergenic_variant	-
88946036	rs211485416	9.96257	0.435562	0.00613134	0.000949944	A	G	intergenic_variant	-
88946083	rs381959585	9.96257	0.435562	0.00613134	0.000949944	G	A	intergenic_variant	-
88946084	rs385012217	9.96257	0.435562	0.00613134	0.000949944	C	T	intergenic_variant	-
88946085	rs379569264	9.96257	0.435562	0.00613134	0.000949944	T	G	intergenic_variant	-
88946153	rs380903241	9.96257	0.435562	0.00613134	0.000949944	A	G	intergenic_variant	-
88946163	rs470484624	9.96257	0.435562	0.00613134	0.000949944	A	G	intergenic_variant	-
88946174	rs432617780	9.96257	0.435562	0.00613134	0.000949944	T	C	intergenic_variant	-
88946183	rs382382240	9.96257	0.435562	0.00613134	0.000949944	G	T	intergenic_variant	-
88946207	rs384767401	9.96257	0.435562	0.00613134	0.000949944	G	A	intergenic_variant	-
88946317	rs210200940	9.96257	0.435562	0.00613134	0.000949944	A	G	intergenic_variant	-
88946341	rs208964110	9.96257	0.435562	0.00613134	0.000949944	C	A	intergenic_variant	-
88946463	rs211271699	9.96257	0.435562	0.00613134	0.000949944	G	A	intergenic_variant	-
88946511	rs208148017	9.96257	0.435562	0.00613134	0.000949944	C	G	intergenic_variant	-
88946543	rs211331667	9.96257	0.435562	0.00613134	0.000949944	T	G	intergenic_variant	-
88946838	rs109528716	9.96257	0.435562	0.00613134	0.000949944	G	C	intergenic_variant	-
88947292	rs109582413	9.96257	0.435562	0.00613134	0.000949944	G	T	intergenic_variant	-
88947504	rs109380145	9.96257	0.435562	0.00613134	0.000949944	G	A	intergenic_variant	-
88947856	rs208226540	9.96257	0.435562	0.00613134	0.000949944	A	G	intergenic_variant	-
88948061	rs110961663	9.96257	0.435562	0.00613134	0.000949944	T	C	intergenic_variant	-
88948125	rs109260517	9.96257	0.435562	0.00613134	0.000949944	A	G	intergenic_variant	-
88761771	rs383429779	9.9393	0.384851	0.0062592	0.00097108	T	C	intergenic_variant	-
89116204	rs209913264	9.93181	0.437016	0.0060917	0.000945355	A	G	intergenic_variant	-
89116233	rs109437060	9.93181	0.437016	0.0060917	0.000945355	C	T	intergenic_variant	-
89119914	rs383614663	9.93181	0.437016	0.0060917	0.000945355	T	C	intergenic_variant	-
89135307	rs382595028	9.93181	0.437016	0.0060917	0.000945355	A	G	intergenic_variant	-
88747642	-	9.92445	0.385497	0.00619564	0.00096192	GCTTATTAATCTTATTAATA	GCTTATTAATA	intergenic_variant	-
88840407	rs381295092	9.91721	0.377745	0.0060966	0.000946979	A	C	intergenic_variant	-
88920329	rs110706202	9.91364	0.374354	0.00616296	0.000957449	C	T	intergenic_variant	-
88920446	rs211348802	9.91364	0.374354	0.00616296	0.000957449	C	G	intergenic_variant	-
88920834	rs110290698	9.91364	0.374354	0.00616296	0.000957449	C	T	intergenic_variant	-
88921203	rs110883944	9.91364	0.374354	0.00616296	0.000957449	T	C	intergenic_variant	-
88921605	rs110063573	9.91364	0.374354	0.00616296	0.000957449	G	A	intergenic_variant	-
88922578	rs109147645	9.91364	0.374354	0.00616296	0.000957449	T	C	intergenic_variant	-
88922597	rs110736684	9.91364	0.374354	0.00616296	0.000957449	A	T	intergenic_variant	-
88922632	rs109793316	9.91364	0.374354	0.00616296	0.000957449	A	G	intergenic_variant	-
88922708	rs109222137	9.91364	0.374354	0.00616296	0.000957449	T	C	intergenic_variant	-
88922712	rs110187721	9.91364	0.374354	0.00616296	0.000957449	C	T	intergenic_variant	-
88923279	rs109134147	9.91364	0.374354	0.00616296	0.000957449	T	C	intergenic_variant	-
88923316	rs210197409	9.91364	0.374354	0.00616296	0.000957449	C	A	intergenic_variant	-
88923373	rs383169234	9.91364	0.374354	0.00616296	0.000957449	C	T	intergenic_variant	-
88949498	rs382117558	9.91364	0.374354	0.00616296	0.000957449	T	A	intergenic_variant	-
88956886	rs110856911	9.91364	0.374354	0.00616296	0.000957449	T	G	intergenic_variant	-
88956907	rs109358009	9.91364	0.374354	0.00616296	0.000957449	A	C	intergenic_variant	-
88956908	rs110654017	9.91364	0.374354	0.00616296	0.000957449	G	A	intergenic_variant	-
88918360	rs797681592	9.90658	0.434755	0.00611663	0.000950632	G	A	intergenic_variant	-
88934416	rs378536218	9.89963	0.435724	0.0061064	0.000949329	T	G	intergenic_variant	-
88751557	rs110801473	9.8962	0.388404	0.00622197	0.000967622	C	T	intergenic_variant	-
88931080	rs134526905	9.86967	0.428456	0.00602443	0.000938132	A	G	intergenic_variant	-
88948835	rs208948091	9.86967	0.428456	0.00602443	0.000938132	T	C	intergenic_variant	-
88945351	-	9.81531	0.428618	0.00602672	0.000941327	CTGAGT	CT	intergenic_variant	-
88949268	rs382182861	9.80134	0.372901	0.00612881	0.000958028	T	G	intergenic_variant	-
88949311	rs384578210	9.80134	0.372901	0.00612881	0.000958028	G	A	intergenic_variant	-
88949467	rs385110666	9.80134	0.374677	0.00612398	0.00095719	A	C	intergenic_variant	-
88950075	rs383508741	9.80134	0.374193	0.00612537	0.000957478	C	T	intergenic_variant	-
88923835	rs211572973	9.7986	0.37387	0.00612387	0.000957312	G	A	intergenic_variant	-
88899839	-	9.72816	0.352067	0.00623151	0.000978066	CTTAAT	CT	intergenic_variant	-
88918516	rs384830676	9.71444	0.374031	0.00609636	0.000957543	C	T	intergenic_variant	-
88918618	rs109982633	9.71444	0.374031	0.00609636	0.000957543	G	A	intergenic_variant	-
88921079	rs110893143	9.71444	0.374031	0.00609636	0.000957543	C	T	intergenic_variant	-
88922149	rs110840564	9.71444	0.374031	0.00609636	0.000957543	A	G	intergenic_variant	-
88922152	rs110455851	9.71444	0.374031	0.00609636	0.000957543	C	T	intergenic_variant	-
88922332	rs208840870	9.71444	0.374031	0.00609636	0.000957543	T	C	intergenic_variant	-
88922515	rs110968906	9.71444	0.374031	0.00609636	0.000957543	A	G	intergenic_variant	-
88923397	rs381333024	9.71444	0.374031	0.00609636	0.000957543	T	C	intergenic_variant	-
88923532	rs109365516	9.71444	0.374031	0.00609636	0.000957543	C	T	intergenic_variant	-
88923660	rs110015776	9.71444	0.374031	0.00609636	0.000957543	C	A	intergenic_variant	-
88923764	rs110298594	9.71444	0.374031	0.00609636	0.000957543	C	A	intergenic_variant	-
88923887	rs209834022	9.71444	0.374031	0.00609636	0.000957543	T	C	intergenic_variant	-
88923896	rs207958387	9.71444	0.374031	0.00609636	0.000957543	C	T	intergenic_variant	-
88923906	rs211312650	9.71444	0.374031	0.00609636	0.000957543	C	A	intergenic_variant	-
88923941	rs109767201	9.71444	0.374031	0.00609636	0.000957543	G	A	intergenic_variant	-
88924080	rs208244744	9.71444	0.374031	0.00609636	0.000957543	G	A	intergenic_variant	-
88924158	rs109182086	9.71444	0.374031	0.00609636	0.000957543	A	G	intergenic_variant	-
88924265	rs208159582	9.71444	0.374031	0.00609636	0.000957543	T	C	intergenic_variant	-
88924420	rs109513317	9.71444	0.374031	0.00609636	0.000957543	T	C	intergenic_variant	-
88924438	rs109530367	9.71444	0.374031	0.00609636	0.000957543	G	A	intergenic_variant	-
88924569	rs798868938	9.71444	0.374031	0.00609636	0.000957543	T	A	intergenic_variant	-
88924570	rs455254079	9.71444	0.374031	0.00609636	0.000957543	T	A	intergenic_variant	-
88924668	rs109895993	9.71444	0.374031	0.00609636	0.000957543	A	G	intergenic_variant	-
88925149	rs209045276	9.71444	0.374031	0.00609636	0.000957543	C	T	intergenic_variant	-
88925308	rs207836003	9.71444	0.374031	0.00609636	0.000957543	A	G	intergenic_variant	-
88925323	-	9.71444	0.374031	0.00609636	0.000957543	CTTT	CTT	intergenic_variant	-
88925329	rs210738424	9.71444	0.374031	0.00609636	0.000957543	C	A	intergenic_variant	-
88925361	rs109717713	9.71444	0.374031	0.00609636	0.000957543	A	T	intergenic_variant	-
88925454	rs110066881	9.71444	0.374031	0.00609636	0.000957543	G	T	intergenic_variant	-
88925563	rs209870216	9.71444	0.374031	0.00609636	0.000957543	C	T	intergenic_variant	-
88925691	rs110491208	9.71444	0.374031	0.00609636	0.000957543	A	G	intergenic_variant	-
88925781	rs109074336	9.71444	0.374031	0.00609636	0.000957543	G	A	intergenic_variant	-
88925866	rs109205575	9.71444	0.374031	0.00609636	0.000957543	T	C	intergenic_variant	-
88925876	rs109909670	9.71444	0.374031	0.00609636	0.000957543	C	T	intergenic_variant	-
88925910	rs109540761	9.71444	0.374031	0.00609636	0.000957543	C	T	intergenic_variant	-
88926006	rs110827798	9.71444	0.374031	0.00609636	0.000957543	G	A	intergenic_variant	-
88926039	rs110288459	9.71444	0.374031	0.00609636	0.000957543	A	T	intergenic_variant	-
88926088	rs109017082	9.71444	0.374031	0.00609636	0.000957543	G	A	intergenic_variant	-
88926151	rs108967707	9.71444	0.374031	0.00609636	0.000957543	G	A	intergenic_variant	-
88926158	rs207626727	9.71444	0.374031	0.00609636	0.000957543	T	C	intergenic_variant	-
88926217	rs110534011	9.71444	0.374031	0.00609636	0.000957543	C	A	intergenic_variant	-
88926424	rs209097337	9.71444	0.374031	0.00609636	0.000957543	G	A	intergenic_variant	-
88926500	rs519032748	9.71444	0.374031	0.00609636	0.000957543	G	A	intergenic_variant	-
88926826	rs468142850	9.71444	0.374031	0.00609636	0.000957543	T	G	intergenic_variant	-
88926832	rs385506994	9.71444	0.374031	0.00609636	0.000957543	T	A	intergenic_variant	-
88926947	rs383274919	9.71444	0.374031	0.00609636	0.000957543	T	G	intergenic_variant	-
88926948	rs378238266	9.71444	0.374031	0.00609636	0.000957543	T	G	intergenic_variant	-
88926958	-	9.71444	0.374031	0.00609636	0.000957543	AC	ATC	intergenic_variant	-
88927038	rs378352901	9.71444	0.374031	0.00609636	0.000957543	A	C	intergenic_variant	-
88927044	rs381773067	9.71444	0.374031	0.00609636	0.000957543	C	G	intergenic_variant	-
88927096	rs384815755	9.71444	0.374031	0.00609636	0.000957543	A	G	intergenic_variant	-
88927315	rs380755975	9.71444	0.374031	0.00609636	0.000957543	C	T	intergenic_variant	-
88927354	rs384298091	9.71444	0.374031	0.00609636	0.000957543	A	G	intergenic_variant	-
88927412	-	9.71444	0.374031	0.00609636	0.000957543	C	CCGACT	intergenic_variant	-
88927418	rs798556879	9.71444	0.374031	0.00609636	0.000957543	T	C	intergenic_variant	-
88927425	rs382568352	9.71444	0.374031	0.00609636	0.000957543	T	C	intergenic_variant	-
88927474	rs385085611	9.71444	0.374031	0.00609636	0.000957543	T	C	intergenic_variant	-
88927495	rs379538273	9.71444	0.374031	0.00609636	0.000957543	G	A	intergenic_variant	-
88927753	rs210144494	9.71444	0.374031	0.00609636	0.000957543	T	C	intergenic_variant	-
88928082	rs110033279	9.71444	0.374031	0.00609636	0.000957543	T	G	intergenic_variant	-
88928213	rs207495439	9.71444	0.374031	0.00609636	0.000957543	A	T	intergenic_variant	-
88928261	rs210758443	9.71444	0.374031	0.00609636	0.000957543	G	A	intergenic_variant	-
88928313	rs108993504	9.71444	0.374031	0.00609636	0.000957543	C	T	intergenic_variant	-
88928556	rs110029997	9.71444	0.374031	0.00609636	0.000957543	G	A	intergenic_variant	-
88928620	rs110245651	9.71444	0.374031	0.00609636	0.000957543	G	A	intergenic_variant	-
88929732	rs211689635	9.71444	0.374031	0.00609636	0.000957543	G	A	intergenic_variant	-
88930120	rs110051141	9.71444	0.374031	0.00609636	0.000957543	T	C	intergenic_variant	-
88930171	rs110697411	9.71444	0.374031	0.00609636	0.000957543	T	G	intergenic_variant	-
88930326	rs110274958	9.71444	0.374031	0.00609636	0.000957543	G	A	intergenic_variant	-
88930384	rs110033381	9.71444	0.374031	0.00609636	0.000957543	G	A	intergenic_variant	-
88930567	rs109017882	9.71444	0.374031	0.00609636	0.000957543	T	C	intergenic_variant	-
88930633	rs109518131	9.71444	0.374031	0.00609636	0.000957543	A	G	intergenic_variant	-
88930746	rs385881500	9.71444	0.374031	0.00609636	0.000957543	C	T	intergenic_variant	-
88930783	rs110589650	9.71444	0.374031	0.00609636	0.000957543	C	T	intergenic_variant	-
88930855	rs381338568	9.71444	0.374031	0.00609636	0.000957543	T	C	intergenic_variant	-
88930878	rs208052791	9.71444	0.374031	0.00609636	0.000957543	C	T	intergenic_variant	-
88930893	rs211390885	9.71444	0.374031	0.00609636	0.000957543	C	A	intergenic_variant	-
88930906	rs209295010	9.71444	0.374031	0.00609636	0.000957543	C	T	intergenic_variant	-
88930912	rs109678405	9.71444	0.374031	0.00609636	0.000957543	G	A	intergenic_variant	-
88930944	rs109802630	9.71444	0.374031	0.00609636	0.000957543	T	C	intergenic_variant	-
88931013	rs110954818	9.71444	0.374031	0.00609636	0.000957543	C	T	intergenic_variant	-
88931014	rs109268867	9.71444	0.374031	0.00609636	0.000957543	T	G	intergenic_variant	-
88931024	rs108962224	9.71444	0.374031	0.00609636	0.000957543	C	T	intergenic_variant	-
88931040	rs109751840	9.71444	0.374031	0.00609636	0.000957543	A	T	intergenic_variant	-
88931369	rs110896226	9.71444	0.374031	0.00609636	0.000957543	A	C	intergenic_variant	-
88931412	rs110607405	9.71444	0.374031	0.00609636	0.000957543	C	T	intergenic_variant	-
88931438	rs110439613	9.71444	0.374031	0.00609636	0.000957543	G	A	intergenic_variant	-
88931514	rs110642066	9.71444	0.374031	0.00609636	0.000957543	C	T	intergenic_variant	-
88931594	-	9.71444	0.374031	0.00609636	0.000957543	TTCTCT	TT	intergenic_variant	-
88931681	rs110583460	9.71444	0.374031	0.00609636	0.000957543	A	T	intergenic_variant	-
88931721	rs110104133	9.71444	0.374031	0.00609636	0.000957543	A	G	intergenic_variant	-
88931763	rs109048807	9.71444	0.374031	0.00609636	0.000957543	G	A	intergenic_variant	-
88931782	rs109885628	9.71444	0.374031	0.00609636	0.000957543	A	G	intergenic_variant	-
88931835	rs109191076	9.71444	0.374031	0.00609636	0.000957543	T	C	intergenic_variant	-
88931861	rs109680179	9.71444	0.374031	0.00609636	0.000957543	C	T	intergenic_variant	-
88931874	rs209666340	9.71444	0.374031	0.00609636	0.000957543	A	C	intergenic_variant	-
88931885	-	9.71444	0.374031	0.00609636	0.000957543	ATTTTTTTC	ATTTTTTC	intergenic_variant	-
88931952	rs109055848	9.71444	0.374031	0.00609636	0.000957543	G	A	intergenic_variant	-
88933108	rs208440400	9.71444	0.374031	0.00609636	0.000957543	T	C	intergenic_variant	-
88933431	rs109029623	9.71444	0.374031	0.00609636	0.000957543	C	T	intergenic_variant	-
88933840	rs383129712	9.71444	0.374031	0.00609636	0.000957543	T	C	intergenic_variant	-
88935150	rs110705954	9.71444	0.374031	0.00609636	0.000957543	T	C	intergenic_variant	-
88936276	rs110306852	9.71444	0.374031	0.00609636	0.000957543	A	G	intergenic_variant	-
88936465	rs110275082	9.71444	0.374031	0.00609636	0.000957543	A	G	intergenic_variant	-
88937596	rs208646881	9.71444	0.374031	0.00609636	0.000957543	A	G	intergenic_variant	-
88939908	rs110736494	9.71444	0.374031	0.00609636	0.000957543	T	C	intergenic_variant	-
88940334	rs381711131	9.71444	0.374031	0.00609636	0.000957543	A	T	intergenic_variant	-
88940739	rs211434313	9.71444	0.374031	0.00609636	0.000957543	G	A	intergenic_variant	-
88942391	rs209275255	9.71444	0.374031	0.00609636	0.000957543	A	C	intergenic_variant	-
88944175	rs109663691	9.71444	0.374031	0.00609636	0.000957543	T	G	intergenic_variant	-
88946757	rs110612015	9.71444	0.374031	0.00609636	0.000957543	C	T	intergenic_variant	-
88948156	rs109203355	9.71444	0.374031	0.00609636	0.000957543	C	T	intergenic_variant	-
88949060	rs383265286	9.71444	0.374031	0.00609636	0.000957543	A	G	intergenic_variant	-
88949202	rs381556519	9.71444	0.374031	0.00609636	0.000957543	T	C	intergenic_variant	-
88949227	rs385087581	9.71444	0.374031	0.00609636	0.000957543	C	G	intergenic_variant	-
88950543	rs378737740	9.71444	0.374031	0.00609636	0.000957543	T	C	intergenic_variant	-
88950648	rs378856089	9.71444	0.374031	0.00609636	0.000957543	T	C	intergenic_variant	-
88950712	rs381816548	9.71444	0.374031	0.00609636	0.000957543	G	A	intergenic_variant	-
88950719	rs384083470	9.71444	0.374031	0.00609636	0.000957543	T	G	intergenic_variant	-
88951692	rs458148578	9.66555	0.372255	0.00609591	0.000960023	G	A	intergenic_variant	-
88951705	rs136145876	9.66555	0.372255	0.00609591	0.000960023	G	T	intergenic_variant	-
88952280	rs378572903	9.66555	0.372255	0.00609591	0.000960023	G	C	intergenic_variant	-
88952286	rs132759911	9.66555	0.372255	0.00609591	0.000960023	A	G	intergenic_variant	-
88926538	rs799981306	9.64975	0.37177	0.00606857	0.000956565	T	C	intergenic_variant	-
88926541	rs801026335	9.64975	0.37177	0.00606857	0.000956565	C	A	intergenic_variant	-
88976978	rs452738132	9.63078	0.468992	0.00596291	0.000940916	CAA	CAAA	intergenic_variant	-
88939017	rs381703093	9.61618	0.435401	0.00601337	0.000949675	C	T	intergenic_variant	-
88750266	rs110679276	9.61261	0.386951	0.00601853	0.000950641	G	A	intergenic_variant	-
88949645	rs800391507	9.6073	0.373385	0.00606145	0.000957709	T	C	intergenic_variant	-
88951099	rs381136451	9.6073	0.362403	0.00609529	0.000963051	C	T	intergenic_variant	-
88951100	rs383067240	9.6073	0.362403	0.00609529	0.000963051	T	G	intergenic_variant	-
88951059	rs382261353	9.60206	0.37387	0.00605864	0.000957562	G	A	intergenic_variant	-
88951060	rs385884562	9.60206	0.37387	0.00605864	0.000957562	C	A	intergenic_variant	-
88982498	rs386108485	9.5784	0.496609	0.00598634	0.000947405	G	C	intergenic_variant	-
89004608	rs208431271	9.5784	0.372578	0.0060549	0.00095827	G	T	intergenic_variant	-
89004610	rs209409746	9.5784	0.372578	0.0060549	0.00095827	G	T	intergenic_variant	-
89006803	rs211149356	9.5784	0.372578	0.0060549	0.00095827	T	G	intergenic_variant	-
89069039	rs474411433	9.56543	0.361434	0.00613395	0.00097151	C	T	intergenic_variant	-
89069508	rs109133718	9.56543	0.361434	0.00613395	0.00097151	T	C	intergenic_variant	-
88950274	rs462441126	9.56067	0.368056	0.00607859	0.000963	C	T	intergenic_variant	-
88957007	rs111017734	9.52724	0.373385	0.00602081	0.000955593	T	C	intergenic_variant	-
88889031	rs134661922	9.50585	0.384044	0.00589172	0.000936303	A	G	intergenic_variant	-
88889105	rs135987983	9.50585	0.384044	0.00589172	0.000936303	T	C	intergenic_variant	-
89011471	rs110192793	9.43415	0.371447	0.00600662	0.000958452	T	G	intergenic_variant	-
88918554	rs379565318	9.4318	0.372901	0.00599958	0.00095747	C	A	intergenic_variant	-
88918585	rs109385101	9.4318	0.372901	0.00599958	0.00095747	T	C	intergenic_variant	-
88922059	rs110692400	9.4318	0.372901	0.00599958	0.00095747	A	G	intergenic_variant	-
88922120	rs211463091	9.4318	0.372901	0.00599958	0.00095747	A	G	intergenic_variant	-
88922272	rs210478071	9.4318	0.372901	0.00599958	0.00095747	T	C	intergenic_variant	-
88922349	rs211287286	9.4318	0.372901	0.00599958	0.00095747	T	G	intergenic_variant	-
88922377	rs208056995	9.4318	0.372901	0.00599958	0.00095747	G	A	intergenic_variant	-
88922378	rs210462315	9.4318	0.372901	0.00599958	0.00095747	G	A	intergenic_variant	-
88922434	rs110911309	9.4318	0.372901	0.00599958	0.00095747	G	A	intergenic_variant	-
88922487	rs111011719	9.4318	0.372901	0.00599958	0.00095747	T	G	intergenic_variant	-
88922520	rs109795183	9.4318	0.372901	0.00599958	0.00095747	G	A	intergenic_variant	-
88923539	rs109479788	9.4318	0.372901	0.00599958	0.00095747	G	A	intergenic_variant	-
88923562	rs110046515	9.4318	0.372901	0.00599958	0.00095747	C	G	intergenic_variant	-
88923633	rs110876877	9.4318	0.372901	0.00599958	0.00095747	G	A	intergenic_variant	-
88923647	rs109516287	9.4318	0.372901	0.00599958	0.00095747	A	G	intergenic_variant	-
88951917	rs210702039	9.4318	0.372901	0.00599958	0.00095747	T	A	intergenic_variant	-
88952204	rs381724770	9.4318	0.372901	0.00599958	0.00095747	C	A	intergenic_variant	-
88952824	rs135954275	9.4318	0.372901	0.00599958	0.00095747	C	T	intergenic_variant	-
88953464	rs109636885	9.4318	0.372901	0.00599958	0.00095747	A	G	intergenic_variant	-
88953483	rs109033447	9.4318	0.372901	0.00599958	0.00095747	C	A	intergenic_variant	-
88953540	rs209236042	9.4318	0.372901	0.00599958	0.00095747	C	T	intergenic_variant	-
88953547	-	9.4318	0.372901	0.00599958	0.00095747	AT	ATT	intergenic_variant	-
88953631	rs109870819	9.4318	0.372901	0.00599958	0.00095747	T	A	intergenic_variant	-
88953770	rs109288064	9.4318	0.372901	0.00599958	0.00095747	G	C	intergenic_variant	-
88953823	rs109596935	9.4318	0.372901	0.00599958	0.00095747	T	C	intergenic_variant	-
88953907	rs110163498	9.4318	0.372901	0.00599958	0.00095747	T	G	intergenic_variant	-
88954137	rs382860518	9.4318	0.372901	0.00599958	0.00095747	T	C	intergenic_variant	-
88954148	rs381073597	9.4318	0.372901	0.00599958	0.00095747	A	T	intergenic_variant	-
88954816	rs109200549	9.4318	0.372901	0.00599958	0.00095747	A	T	intergenic_variant	-
88954914	rs110079930	9.4318	0.372901	0.00599958	0.00095747	G	A	intergenic_variant	-
88954922	rs110523016	9.4318	0.372901	0.00599958	0.00095747	G	A	intergenic_variant	-
88955001	rs384872007	9.4318	0.372901	0.00599958	0.00095747	C	T	intergenic_variant	-
88955132	rs136957248	9.4318	0.372901	0.00599958	0.00095747	T	C	intergenic_variant	-
88955213	rs109255004	9.4318	0.372901	0.00599958	0.00095747	C	T	intergenic_variant	-
88955351	rs110904948	9.4318	0.372901	0.00599958	0.00095747	G	C	intergenic_variant	-
88955912	rs110955273	9.4318	0.372901	0.00599958	0.00095747	C	T	intergenic_variant	-
88956037	rs109754988	9.4318	0.372901	0.00599958	0.00095747	G	A	intergenic_variant	-
88956087	rs108947847	9.4318	0.372901	0.00599958	0.00095747	A	C	intergenic_variant	-
88956182	rs109955177	9.4318	0.372901	0.00599958	0.00095747	G	C	intergenic_variant	-
88956236	rs109809535	9.4318	0.372901	0.00599958	0.00095747	A	G	intergenic_variant	-
88956256	rs110565191	9.4318	0.372901	0.00599958	0.00095747	G	T	intergenic_variant	-
88956387	rs109314792	9.4318	0.372901	0.00599958	0.00095747	A	C	intergenic_variant	-
88956707	rs134349648	9.4318	0.372901	0.00599958	0.00095747	C	T	intergenic_variant	-
88956791	rs135016589	9.4318	0.372901	0.00599958	0.00095747	C	T	intergenic_variant	-
88956792	rs109954822	9.4318	0.372901	0.00599958	0.00095747	A	G	intergenic_variant	-
88957058	rs137427023	9.4318	0.372901	0.00599958	0.00095747	C	T	intergenic_variant	-
88957066	-	9.4318	0.372901	0.00599958	0.00095747	GC	GCC	intergenic_variant	-
88957147	rs383689764	9.4318	0.372901	0.00599958	0.00095747	G	A	intergenic_variant	-
88957533	rs109254312	9.4318	0.372901	0.00599958	0.00095747	A	C	intergenic_variant	-
88957751	rs110912338	9.4318	0.372901	0.00599958	0.00095747	A	G	intergenic_variant	-
88957804	rs382873486	9.4318	0.372901	0.00599958	0.00095747	T	C	intergenic_variant	-
88957837	rs381144302	9.4318	0.372901	0.00599958	0.00095747	C	T	intergenic_variant	-
88957901	rs386032181	9.4318	0.372901	0.00599958	0.00095747	G	A	intergenic_variant	-
88958104	rs136405291	9.4318	0.372901	0.00599958	0.00095747	G	T	intergenic_variant	-
88958141	rs211402536	9.4318	0.372901	0.00599958	0.00095747	T	C	intergenic_variant	-
88958973	rs110125354	9.4318	0.372901	0.00599958	0.00095747	G	T	intergenic_variant	-
88959470	rs380049546	9.4318	0.372901	0.00599958	0.00095747	A	C	intergenic_variant	-
88959520	rs383065614	9.4318	0.372901	0.00599958	0.00095747	C	T	intergenic_variant	-
88959777	rs109898859	9.4318	0.372901	0.00599958	0.00095747	G	T	intergenic_variant	-
88960413	rs109551978	9.4318	0.372901	0.00599958	0.00095747	G	A	intergenic_variant	-
88978573	rs109998208	9.4318	0.372901	0.00599958	0.00095747	T	C	intergenic_variant	-
88985343	rs109713863	9.4318	0.372901	0.00599958	0.00095747	C	T	intergenic_variant	-
89079580	-	9.42022	0.355459	0.00610471	0.000974866	AA	AGA	intergenic_variant	-
89080949	rs798232059	9.42022	0.355459	0.00610471	0.000974866	T	C	intergenic_variant	-
89081629	rs379489465	9.42022	0.355459	0.00610471	0.000974866	T	G	intergenic_variant	-
88963916	rs210914267	9.40782	0.376292	0.00596882	0.000953841	A	G	intergenic_variant	-
88967755	rs210296253	9.40782	0.376292	0.00596882	0.000953841	T	G	intergenic_variant	-
89003259	rs379417872	9.40782	0.356751	0.00607991	0.000971601	T	C	intergenic_variant	-
88922396	rs137712965	9.383	0.372255	0.00598205	0.000957356	T	C	intergenic_variant	-
88897381	rs384509180	9.37779	0.372739	0.00597887	0.000957096	G	C	intergenic_variant	-
88897640	rs379704178	9.37779	0.372739	0.00597887	0.000957096	C	T	intergenic_variant	-
88897688	rs381333075	9.37779	0.372739	0.00597887	0.000957096	T	C	intergenic_variant	-
88897689	rs384455645	9.37779	0.372739	0.00597887	0.000957096	G	A	intergenic_variant	-
88897818	rs525374338	9.37779	0.372739	0.00597887	0.000957096	T	A	intergenic_variant	-
88897819	rs517191010	9.37779	0.372739	0.00597887	0.000957096	G	T	intergenic_variant	-
88897822	rs479908505	9.37779	0.372739	0.00597887	0.000957096	A	T	intergenic_variant	-
88898698	rs385548034	9.37779	0.372739	0.00597887	0.000957096	T	C	intergenic_variant	-
88898915	rs383372218	9.37779	0.372739	0.00597887	0.000957096	A	G	intergenic_variant	-
88898943	rs381071641	9.37779	0.372739	0.00597887	0.000957096	T	A	intergenic_variant	-
88899096	rs109264638	9.37779	0.372739	0.00597887	0.000957096	A	G	intergenic_variant	-
88899107	rs110252317	9.37779	0.372739	0.00597887	0.000957096	G	A	intergenic_variant	-
88899152	rs109136107	9.37779	0.372739	0.00597887	0.000957096	A	G	intergenic_variant	-
88899236	rs110572144	9.37779	0.372739	0.00597887	0.000957096	A	G	intergenic_variant	-
88899265	rs110913250	9.37779	0.372739	0.00597887	0.000957096	G	T	intergenic_variant	-
88899302	rs109975125	9.37779	0.372739	0.00597887	0.000957096	G	C	intergenic_variant	-
88899460	rs109858688	9.37779	0.372739	0.00597887	0.000957096	A	G	intergenic_variant	-
88899561	rs109676670	9.37779	0.372739	0.00597887	0.000957096	T	C	intergenic_variant	-
88899610	rs382472823	9.37779	0.372739	0.00597887	0.000957096	G	C	intergenic_variant	-
88899616	rs385930718	9.37779	0.372739	0.00597887	0.000957096	A	G	intergenic_variant	-
88899670	rs379307603	9.37779	0.372739	0.00597887	0.000957096	G	A	intergenic_variant	-
88899894	-	9.37779	0.372739	0.00597887	0.000957096	ATTT	ATT	intergenic_variant	-
88899951	rs456926929	9.37779	0.372739	0.00597887	0.000957096	T	A	intergenic_variant	-
88899952	-	9.37779	0.372739	0.00597887	0.000957096	ATTTTA	ATTTTTA	intergenic_variant	-
88899978	rs383078905	9.37779	0.372739	0.00597887	0.000957096	C	T	intergenic_variant	-
88899988	rs385020062	9.37779	0.372739	0.00597887	0.000957096	T	C	intergenic_variant	-
88900059	rs380187091	9.37779	0.372739	0.00597887	0.000957096	T	A	intergenic_variant	-
88900104	rs383263281	9.37779	0.372739	0.00597887	0.000957096	T	C	intergenic_variant	-
88900117	rs378575664	9.37779	0.372739	0.00597887	0.000957096	G	A	intergenic_variant	-
88900141	rs381180702	9.37779	0.372739	0.00597887	0.000957096	T	C	intergenic_variant	-
88900290	rs384246435	9.37779	0.372739	0.00597887	0.000957096	T	C	intergenic_variant	-
88900298	rs378665278	9.37779	0.372739	0.00597887	0.000957096	A	T	intergenic_variant	-
88950606	rs384131206	9.37161	0.37387	0.00597911	0.000957475	C	A	intergenic_variant	-
88890502	rs109066341	9.36653	0.410691	0.00579636	0.000928486	C	T	intergenic_variant	-
88950297	rs384816463	9.36351	0.367733	0.00601108	0.000963086	A	G	intergenic_variant	-
88951655	rs444612473	9.34679	0.372739	0.00597525	0.00095824	G	C	intergenic_variant	-
88951708	rs136801537	9.34679	0.372739	0.00597525	0.00095824	A	G	intergenic_variant	-
88951735	rs109234260	9.34679	0.372739	0.00597525	0.00095824	A	C	intergenic_variant	-
89078779	rs208293212	9.32148	0.450743	0.00589198	0.000946285	A	G	intergenic_variant	-
89078788	rs210435664	9.32148	0.450743	0.00589198	0.000946285	G	A	intergenic_variant	-
88898658	rs109667152	9.32057	0.370478	0.00595425	0.000956353	A	G	intergenic_variant	-
88956088	rs109565577	9.31876	0.373062	0.00595899	0.000957175	G	A	intergenic_variant	-
88952208	rs384912177	9.30892	0.372578	0.00595597	0.000957257	T	C	intergenic_variant	-
88952458	rs110166299	9.30892	0.372578	0.00595597	0.000957257	C	T	intergenic_variant	-
88943673	rs110059920	9.27737	0.43863	0.00588865	0.000948191	C	T	intergenic_variant	-
88898003	rs382725791	9.26761	0.372578	0.00594065	0.000957073	G	A	intergenic_variant	-
88892105	rs379544747	9.23732	0.372578	0.00593312	0.000957578	A	C	intergenic_variant	-
88895125	rs109810870	9.23732	0.372578	0.00593312	0.000957578	A	G	intergenic_variant	-
88895626	rs380445286	9.23732	0.372578	0.00593312	0.000957578	C	T	intergenic_variant	-
88896161	rs381877275	9.23732	0.372578	0.00593312	0.000957578	G	A	intergenic_variant	-
88896810	rs109930514	9.23732	0.372578	0.00593312	0.000957578	C	T	intergenic_variant	-
88896848	rs109223084	9.23732	0.372578	0.00593312	0.000957578	T	G	intergenic_variant	-
88896849	rs109603412	9.23732	0.372578	0.00593312	0.000957578	G	A	intergenic_variant	-
88896970	rs109445126	9.23732	0.372578	0.00593312	0.000957578	C	T	intergenic_variant	-
88900416	rs384445829	9.23732	0.372578	0.00593312	0.000957578	A	G	intergenic_variant	-
88900489	rs377791474	9.23732	0.372578	0.00593312	0.000957578	T	C	intergenic_variant	-
88900500	rs381681014	9.23732	0.372578	0.00593312	0.000957578	C	A	intergenic_variant	-
88900593	rs384696553	9.23732	0.372578	0.00593312	0.000957578	T	A	intergenic_variant	-
88900700	rs379658322	9.23732	0.372578	0.00593312	0.000957578	A	G	intergenic_variant	-
88900720	rs382281840	9.23732	0.372578	0.00593312	0.000957578	G	A	intergenic_variant	-
88900739	rs384863373	9.23732	0.372578	0.00593312	0.000957578	G	A	intergenic_variant	-
88900788	rs382627226	9.23732	0.372578	0.00593312	0.000957578	C	T	intergenic_variant	-
88901040	rs385234363	9.23732	0.372578	0.00593312	0.000957578	T	C	intergenic_variant	-
88901140	rs379899004	9.23732	0.372578	0.00593312	0.000957578	T	C	intergenic_variant	-
88901206	rs382263946	9.23732	0.372578	0.00593312	0.000957578	C	A	intergenic_variant	-
88901231	rs384999314	9.23732	0.372578	0.00593312	0.000957578	C	T	intergenic_variant	-
88901232	rs380326730	9.23732	0.372578	0.00593312	0.000957578	T	G	intergenic_variant	-
88901238	rs383303322	9.23732	0.372578	0.00593312	0.000957578	G	A	intergenic_variant	-
88901326	rs378309538	9.23732	0.372578	0.00593312	0.000957578	A	G	intergenic_variant	-
88901361	rs381035321	9.23732	0.372578	0.00593312	0.000957578	T	C	intergenic_variant	-
88901396	rs378033936	9.23732	0.372578	0.00593312	0.000957578	G	A	intergenic_variant	-
88901469	rs381243519	9.23732	0.372578	0.00593312	0.000957578	C	T	intergenic_variant	-
88901666	rs109744776	9.23732	0.372578	0.00593312	0.000957578	T	C	intergenic_variant	-
88901760	rs110409022	9.23732	0.372578	0.00593312	0.000957578	C	T	intergenic_variant	-
88901827	rs109995307	9.23732	0.372578	0.00593312	0.000957578	A	T	intergenic_variant	-
88901893	rs208689612	9.23732	0.372578	0.00593312	0.000957578	C	T	intergenic_variant	-
88902068	rs109760471	9.23732	0.372578	0.00593312	0.000957578	C	T	intergenic_variant	-
88902106	rs110478387	9.23732	0.372578	0.00593312	0.000957578	G	A	intergenic_variant	-
88902148	rs109715376	9.23732	0.372578	0.00593312	0.000957578	C	G	intergenic_variant	-
88902501	rs208156878	9.23732	0.372578	0.00593312	0.000957578	C	T	intergenic_variant	-
88902519	rs109574172	9.23732	0.372578	0.00593312	0.000957578	A	G	intergenic_variant	-
88902618	rs109902245	9.23732	0.372578	0.00593312	0.000957578	G	A	intergenic_variant	-
88902774	rs208721371	9.23732	0.372578	0.00593312	0.000957578	A	C	intergenic_variant	-
88902779	rs207538574	9.23732	0.372578	0.00593312	0.000957578	C	A	intergenic_variant	-
88902788	rs109853427	9.23732	0.372578	0.00593312	0.000957578	T	C	intergenic_variant	-
88902839	rs110437631	9.23732	0.372578	0.00593312	0.000957578	G	A	intergenic_variant	-
88902845	rs110805781	9.23732	0.372578	0.00593312	0.000957578	C	G	intergenic_variant	-
88902905	rs109263079	9.23732	0.372578	0.00593312	0.000957578	C	T	intergenic_variant	-
88904633	rs109438665	9.23732	0.372578	0.00593312	0.000957578	C	G	intergenic_variant	-
88904905	rs109238460	9.23732	0.372578	0.00593312	0.000957578	G	C	intergenic_variant	-
88905103	rs208826275	9.23732	0.372578	0.00593312	0.000957578	A	G	intergenic_variant	-
88905699	rs110472749	9.23732	0.372578	0.00593312	0.000957578	T	A	intergenic_variant	-
88906037	rs209679331	9.23732	0.372578	0.00593312	0.000957578	T	C	intergenic_variant	-
88906065	rs110941888	9.23732	0.372578	0.00593312	0.000957578	T	C	intergenic_variant	-
88906907	rs109732272	9.23732	0.372578	0.00593312	0.000957578	T	C	intergenic_variant	-
88907551	-	9.23732	0.372578	0.00593312	0.000957578	GGG	GAG	intergenic_variant	-
88907893	rs384344146	9.23732	0.372578	0.00593312	0.000957578	G	A	intergenic_variant	-
88908995	rs109386088	9.23732	0.372578	0.00593312	0.000957578	A	T	intergenic_variant	-
88909075	rs109764909	9.23732	0.372578	0.00593312	0.000957578	G	A	intergenic_variant	-
88909308	rs110292830	9.23732	0.372578	0.00593312	0.000957578	A	G	intergenic_variant	-
88909683	rs110199299	9.23732	0.372578	0.00593312	0.000957578	A	C	intergenic_variant	-
88909747	rs110798934	9.23732	0.372578	0.00593312	0.000957578	A	G	intergenic_variant	-
88909765	rs110986203	9.23732	0.372578	0.00593312	0.000957578	T	C	intergenic_variant	-
88910171	rs110304295	9.23732	0.372578	0.00593312	0.000957578	G	A	intergenic_variant	-
88910303	rs207508248	9.23732	0.372578	0.00593312	0.000957578	C	G	intergenic_variant	-
88910314	rs210978578	9.23732	0.372578	0.00593312	0.000957578	G	A	intergenic_variant	-
88910322	rs384469846	9.23732	0.372578	0.00593312	0.000957578	G	C	intergenic_variant	-
88910329	rs208024876	9.23732	0.372578	0.00593312	0.000957578	CG	TG	intergenic_variant	-
88910410	rs109219256	9.23732	0.372578	0.00593312	0.000957578	A	G	intergenic_variant	-
88910426	rs207761497	9.23732	0.372578	0.00593312	0.000957578	G	A	intergenic_variant	-
88910433	rs210178061	9.23732	0.372578	0.00593312	0.000957578	T	C	intergenic_variant	-
88910459	rs109235203	9.23732	0.372578	0.00593312	0.000957578	T	A	intergenic_variant	-
88910794	rs210394829	9.23732	0.372578	0.00593312	0.000957578	C	T	intergenic_variant	-
88910887	rs379940281	9.23732	0.372578	0.00593312	0.000957578	C	T	intergenic_variant	-
88910890	rs383947842	9.23732	0.372578	0.00593312	0.000957578	C	G	intergenic_variant	-
88910952	rs110927746	9.23732	0.372578	0.00593312	0.000957578	G	C	intergenic_variant	-
88910980	rs210370597	9.23732	0.372578	0.00593312	0.000957578	G	T	intergenic_variant	-
88911993	rs109510125	9.23732	0.372578	0.00593312	0.000957578	A	T	intergenic_variant	-
88912892	rs208842030	9.23732	0.372578	0.00593312	0.000957578	T	C	intergenic_variant	-
88913027	rs110661097	9.23732	0.372578	0.00593312	0.000957578	G	A	intergenic_variant	-
88913350	rs109654720	9.23732	0.372578	0.00593312	0.000957578	C	G	intergenic_variant	-
88913412	rs110868469	9.23732	0.372578	0.00593312	0.000957578	G	A	intergenic_variant	-
88914063	-	9.23732	0.372578	0.00593312	0.000957578	CA	CATA	intergenic_variant	-
88914293	rs109803561	9.23732	0.372578	0.00593312	0.000957578	T	C	intergenic_variant	-
88914607	rs210939883	9.23732	0.372578	0.00593312	0.000957578	G	A	intergenic_variant	-
88914625	rs208430472	9.23732	0.372578	0.00593312	0.000957578	C	T	intergenic_variant	-
88915035	rs207489575	9.23732	0.372578	0.00593312	0.000957578	T	C	intergenic_variant	-
88915164	rs109316437	9.23732	0.372578	0.00593312	0.000957578	T	C	intergenic_variant	-
88915225	-	9.23732	0.372578	0.00593312	0.000957578	AT	ATT	intergenic_variant	-
88915318	rs208615253	9.23732	0.372578	0.00593312	0.000957578	C	T	intergenic_variant	-
88915349	rs208980921	9.23732	0.372578	0.00593312	0.000957578	T	C	intergenic_variant	-
88916069	rs110970491	9.23732	0.372578	0.00593312	0.000957578	T	C	intergenic_variant	-
88916319	-	9.23732	0.372578	0.00593312	0.000957578	AACTCT	AT	intergenic_variant	-
88916902	rs109863254	9.23732	0.372578	0.00593312	0.000957578	A	G	intergenic_variant	-
88917431	rs208842025	9.23732	0.372578	0.00593312	0.000957578	C	G	intergenic_variant	-
88917806	rs378002309	9.23732	0.372578	0.00593312	0.000957578	A	G	intergenic_variant	-
88917847	rs516396418	9.23732	0.372578	0.00593312	0.000957578	GAAAAAAAAAAT	GAAAAAAAAAT	intergenic_variant	-
88917868	rs384349566	9.23732	0.372578	0.00593312	0.000957578	A	G	intergenic_variant	-
88917976	rs378233738	9.23732	0.372578	0.00593312	0.000957578	G	A	intergenic_variant	-
88918329	rs379550442	9.23732	0.372578	0.00593312	0.000957578	C	T	intergenic_variant	-
88919352	rs110434046	9.23732	0.372578	0.00593312	0.000957578	G	A	intergenic_variant	-
88919441	rs110158218	9.23732	0.372578	0.00593312	0.000957578	T	C	intergenic_variant	-
88919775	rs109800549	9.23732	0.372578	0.00593312	0.000957578	A	G	intergenic_variant	-
88920089	rs110820529	9.23732	0.372578	0.00593312	0.000957578	A	G	intergenic_variant	-
88920988	rs109104871	9.23732	0.372578	0.00593312	0.000957578	T	C	intergenic_variant	-
88921038	rs110847775	9.23732	0.372578	0.00593312	0.000957578	G	T	intergenic_variant	-
88921505	-	9.23732	0.372578	0.00593312	0.000957578	ATG	AG	intergenic_variant	-
88921713	rs110266361	9.23732	0.372578	0.00593312	0.000957578	C	A	intergenic_variant	-
88921849	rs110412867	9.23732	0.372578	0.00593312	0.000957578	C	A	intergenic_variant	-
88922545	rs110129941	9.23732	0.372578	0.00593312	0.000957578	A	G	intergenic_variant	-
88922856	rs110362518,rs524084349	9.23732	0.372578	0.00593312	0.000957578	T	C	intergenic_variant	-
88923384	rs378779411	9.23732	0.372578	0.00593312	0.000957578	G	A	intergenic_variant	-
88949672	rs380293170	9.23433	0.366602	0.00588241	0.000949555	A	T	intergenic_variant	-
88891318	rs42766480	9.21254	0.411014	0.00573323	0.000926657	T	C	intergenic_variant	-
89015821	rs467800368	9.20482	0.37177	0.00591544	0.000956544	ATCAGTTCAGTC	ATCAGTTCAGTTCAGTTCAGTC	intergenic_variant	-
88952089	rs110775601	9.15552	0.37064	0.00590047	0.000956897	C	T	intergenic_variant	-
88952143	rs109341826	9.15552	0.37064	0.00590047	0.000956897	T	A	intergenic_variant	-
88949643	-	9.1463	0.367733	0.00584763	0.000948827	A	G	intergenic_variant	-
88949653	-	9.1463	0.367733	0.00584763	0.000948827	GA	GAA	intergenic_variant	-
88991816	rs208914861	9.1349	0.375161	0.00587542	0.000953981	T	C	intergenic_variant	-
89013734	rs110571480	9.1209	0.371932	0.00588758	0.000956751	T	C	intergenic_variant	-
89021624	rs110131712	9.1209	0.371932	0.00588758	0.000956751	T	G	intergenic_variant	-
89024081	rs380814483	9.1209	0.371932	0.00588758	0.000956751	G	A	intergenic_variant	-
89029561	rs109966296	9.1209	0.371932	0.00588758	0.000956751	A	G	intergenic_variant	-
89029763	rs210055695	9.1209	0.371932	0.00588758	0.000956751	C	G	intergenic_variant	-
89031035	rs109673445	9.1209	0.371932	0.00588758	0.000956751	T	A	intergenic_variant	-
89032226	rs109464455	9.1209	0.371932	0.00588758	0.000956751	T	C	intergenic_variant	-
89032410	rs111032184	9.1209	0.371932	0.00588758	0.000956751	T	C	intergenic_variant	-
89032536	rs110010576	9.1209	0.371932	0.00588758	0.000956751	G	T	intergenic_variant	-
89032742	rs208779648	9.1209	0.371932	0.00588758	0.000956751	C	T	intergenic_variant	-
89032759	rs109176178	9.1209	0.371932	0.00588758	0.000956751	C	G	intergenic_variant	-
89032923	rs109383606	9.1209	0.371932	0.00588758	0.000956751	A	G	intergenic_variant	-
89033155	rs110483521	9.1209	0.371932	0.00588758	0.000956751	T	A	intergenic_variant	-
89033322	rs110047157	9.1209	0.371932	0.00588758	0.000956751	A	G	intergenic_variant	-
89033347	rs110245389	9.1209	0.371932	0.00588758	0.000956751	C	T	intergenic_variant	-
89033376	rs110327769	9.1209	0.371932	0.00588758	0.000956751	G	A	intergenic_variant	-
89033464	rs110797677	9.1209	0.371932	0.00588758	0.000956751	G	T	intergenic_variant	-
89033699	rs207602333	9.1209	0.371932	0.00588758	0.000956751	G	A	intergenic_variant	-
89033708	rs110532283	9.1209	0.371932	0.00588758	0.000956751	C	T	intergenic_variant	-
89033772	rs110923955	9.1209	0.371932	0.00588758	0.000956751	T	C	intergenic_variant	-
89034280	rs109713827	9.1209	0.371932	0.00588758	0.000956751	C	T	intergenic_variant	-
89034427	rs208264750	9.1209	0.371932	0.00588758	0.000956751	T	A	intergenic_variant	-
89034553	rs109684484	9.1209	0.371932	0.00588758	0.000956751	G	A	intergenic_variant	-
89034647	rs110974116	9.1209	0.371932	0.00588758	0.000956751	C	T	intergenic_variant	-
89035111	-	9.1209	0.371932	0.00588758	0.000956751	GTTTTTTTTC	GTTTTTTTTTC	intergenic_variant	-
89035322	rs109210686	9.1209	0.371932	0.00588758	0.000956751	T	G	intergenic_variant	-
89036520	rs110216321	9.1209	0.371932	0.00588758	0.000956751	T	C	intergenic_variant	-
89037025	rs110406557	9.1209	0.371932	0.00588758	0.000956751	T	C	intergenic_variant	-
89037770	rs109968027	9.1209	0.371932	0.00588758	0.000956751	C	T	intergenic_variant	-
89037813	rs208566169	9.1209	0.371932	0.00588758	0.000956751	C	T	intergenic_variant	-
89038031	rs210594100	9.1209	0.371932	0.00588758	0.000956751	A	G	intergenic_variant	-
89038220	rs109751057	9.1209	0.371932	0.00588758	0.000956751	C	T	intergenic_variant	-
89038469	rs209453756	9.1209	0.371932	0.00588758	0.000956751	G	A	intergenic_variant	-
89038648	rs110320182	9.1209	0.371932	0.00588758	0.000956751	C	T	intergenic_variant	-
89039024	rs207601048	9.1209	0.371932	0.00588758	0.000956751	T	G	intergenic_variant	-
89039035	rs209818241	9.1209	0.371932	0.00588758	0.000956751	T	C	intergenic_variant	-
89039047	rs210690982	9.1209	0.371932	0.00588758	0.000956751	A	G	intergenic_variant	-
89039071	rs208064733	9.1209	0.371932	0.00588758	0.000956751	C	T	intergenic_variant	-
89039101	rs379285247	9.1209	0.371932	0.00588758	0.000956751	C	T	intergenic_variant	-
89039129	rs382489986	9.1209	0.371932	0.00588758	0.000956751	A	T	intergenic_variant	-
89039156	rs209198827	9.1209	0.371932	0.00588758	0.000956751	A	T	intergenic_variant	-
89039180	-	9.1209	0.371932	0.00588758	0.000956751	AT	ATT	intergenic_variant	-
89039196	rs210683935	9.1209	0.371932	0.00588758	0.000956751	T	G	intergenic_variant	-
89039293	rs110433292	9.1209	0.371932	0.00588758	0.000956751	G	A	intergenic_variant	-
89039808	rs110546108	9.1209	0.371932	0.00588758	0.000956751	T	C	intergenic_variant	-
89039828	rs211467063	9.1209	0.371932	0.00588758	0.000956751	T	C	intergenic_variant	-
89039839	rs208291535	9.1209	0.371932	0.00588758	0.000956751	T	C	intergenic_variant	-
89039984	rs109221178	9.1209	0.371932	0.00588758	0.000956751	T	G	intergenic_variant	-
89040006	rs211645356	9.1209	0.371932	0.00588758	0.000956751	A	T	intergenic_variant	-
89040054	rs208362277	9.1209	0.371932	0.00588758	0.000956751	C	T	intergenic_variant	-
89040060	rs210299362	9.1209	0.371932	0.00588758	0.000956751	A	G	intergenic_variant	-
89040117	rs211499650	9.1209	0.371932	0.00588758	0.000956751	G	T	intergenic_variant	-
89040245	rs109230005	9.1209	0.371932	0.00588758	0.000956751	T	C	intergenic_variant	-
89040273	rs110960191	9.1209	0.371932	0.00588758	0.000956751	C	G	intergenic_variant	-
89040373	rs109210927	9.1209	0.371932	0.00588758	0.000956751	G	C	intergenic_variant	-
89040385	rs109812126	9.1209	0.371932	0.00588758	0.000956751	T	C	intergenic_variant	-
89040517	rs110142953	9.1209	0.371932	0.00588758	0.000956751	T	C	intergenic_variant	-
89040528	rs110396857	9.1209	0.371932	0.00588758	0.000956751	G	T	intergenic_variant	-
89040591	rs109697167	9.1209	0.371932	0.00588758	0.000956751	T	G	intergenic_variant	-
89040670	rs109210820	9.1209	0.371932	0.00588758	0.000956751	G	A	intergenic_variant	-
89040699	rs207729218	9.1209	0.371932	0.00588758	0.000956751	G	A	intergenic_variant	-
89040713	rs109053101	9.1209	0.371932	0.00588758	0.000956751	A	G	intergenic_variant	-
88941296	rs208505502	9.11691	0.454942	0.00594079	0.000965636	G	A	intergenic_variant	-
88941329	rs381986767	9.11691	0.454942	0.00594079	0.000965636	T	A	intergenic_variant	-
88952056	rs109314706	9.10958	0.368056	0.00591648	0.000962101	C	G	intergenic_variant	-
88938934	rs380901256	9.0846	0.409238	0.00581239	0.000946571	A	G	intergenic_variant	-
88938941	rs383422040	9.0846	0.409238	0.00581239	0.000946571	C	T	intergenic_variant	-
88938942	rs377886668	9.0846	0.409238	0.00581239	0.000946571	T	G	intergenic_variant	-
88951636	rs137235078	9.0716	0.370478	0.00587576	0.000957644	A	G	intergenic_variant	-
88748391	rs800328793	9.06449	0.35772	0.00614362	0.00100172	T	C	intergenic_variant	-
88897839	rs800171166	9.05601	0.367894	0.00589497	0.000961667	A	G	intergenic_variant	-
88897841	rs448510409	9.05601	0.367894	0.00589497	0.000961667	C	T	intergenic_variant	-
89033518	-	8.99568	0.359012	0.0058768	0.000962166	TC	TCC	intergenic_variant	-
89032655	rs211096228	8.9914	0.402132	0.00576318	0.000943729	A	G	intergenic_variant	-
89037958	-	8.98297	0.370478	0.00583425	0.000956001	TAACA	TAACAACA	intergenic_variant	-
88889420	rs207890656	8.96658	0.370317	0.00583516	0.000957094	C	A	intergenic_variant	-
89044084	rs110543767	8.96658	0.372255	0.00583017	0.000956144	T	C	intergenic_variant	-
89045248	rs379256902	8.96658	0.372255	0.00583017	0.000956144	C	T	intergenic_variant	-
89047260	rs110138767	8.96658	0.372255	0.00583017	0.000956144	A	G	upstream_gene_variant	NPFFR2
89051385	rs109034709	8.96658	0.372255	0.00583017	0.000956144	G	T	upstream_gene_variant	NPFFR2
89053873	rs110621961	8.96658	0.372255	0.00583017	0.000956144	A	G	intron_variant	NPFFR2
89056316	rs110331357	8.96658	0.372255	0.00583017	0.000956144	A	G	intron_variant	NPFFR2
89059253	rs110326785	8.96658	0.372255	0.00583017	0.000956144	A	G	stop_lost	NPFFR2
88890285	rs109709079	8.96257	0.40843	0.00565753	0.000928042	T	C	intergenic_variant	-
88890448	-	8.96257	0.40843	0.00565753	0.000928042	ATTTTTTTTTTTC	ATTTTTTTTC	intergenic_variant	-
88891002	rs42766482	8.96257	0.40843	0.00565753	0.000928042	G	A	intergenic_variant	-
88891005	rs42766481	8.96257	0.40843	0.00565753	0.000928042	A	G	intergenic_variant	-
88891746	rs42766479	8.96257	0.40843	0.00565753	0.000928042	A	G	intergenic_variant	-
88891965	rs42766478	8.96257	0.40843	0.00565753	0.000928042	C	T	intergenic_variant	-
88892049	rs42766477	8.96257	0.40843	0.00565753	0.000928042	G	A	intergenic_variant	-
88892056	rs42766476	8.96257	0.40843	0.00565753	0.000928042	T	C	intergenic_variant	-
88892093	rs385345470	8.96257	0.40843	0.00565753	0.000928042	C	T	intergenic_variant	-
88892476	rs386023443	8.96257	0.40843	0.00565753	0.000928042	A	G	intergenic_variant	-
88892572	rs136158153	8.96257	0.40843	0.00565753	0.000928042	C	T	intergenic_variant	-
88892898	-	8.96257	0.40843	0.00565753	0.000928042	T	G	intergenic_variant	-
88892996	rs135307780	8.96257	0.40843	0.00565753	0.000928042	G	T	intergenic_variant	-
88893059	rs378499056	8.96257	0.40843	0.00565753	0.000928042	C	T	intergenic_variant	-
88893084	rs381772282	8.96257	0.40843	0.00565753	0.000928042	C	T	intergenic_variant	-
88893105	rs383604284	8.96257	0.40843	0.00565753	0.000928042	T	C	intergenic_variant	-
88893570	rs381678783	8.96257	0.40843	0.00565753	0.000928042	C	G	intergenic_variant	-
88893876	rs382600911	8.96257	0.40843	0.00565753	0.000928042	G	C	intergenic_variant	-
88894036	rs379895272	8.96257	0.40843	0.00565753	0.000928042	T	G	intergenic_variant	-
88894051	-	8.96257	0.40843	0.00565753	0.000928042	TAAGG	TG	intergenic_variant	-
88894061	rs452521618	8.96257	0.40843	0.00565753	0.000928042	G	A	intergenic_variant	-
88894128	rs382051912	8.96257	0.40843	0.00565753	0.000928042	T	C	intergenic_variant	-
88894149	rs385662912	8.96257	0.40843	0.00565753	0.000928042	C	T	intergenic_variant	-
88894503	rs42766447	8.96257	0.40843	0.00565753	0.000928042	G	C	intergenic_variant	-
88894540	rs42766446	8.96257	0.40843	0.00565753	0.000928042	G	A	intergenic_variant	-
88894683	rs42766445	8.96257	0.40843	0.00565753	0.000928042	A	C	intergenic_variant	-
88894684	rs42766444	8.96257	0.40843	0.00565753	0.000928042	T	C	intergenic_variant	-
88894747	rs42766443	8.96257	0.40843	0.00565753	0.000928042	T	A	intergenic_variant	-
88894851	rs378196084	8.96257	0.40843	0.00565753	0.000928042	G	A	intergenic_variant	-
88894877	rs380909146	8.96257	0.40843	0.00565753	0.000928042	G	A	intergenic_variant	-
88894938	rs384942827	8.96257	0.40843	0.00565753	0.000928042	T	C	intergenic_variant	-
88895003	-	8.96257	0.40843	0.00565753	0.000928042	TCTCC	TCTCCTCC	intergenic_variant	-
88895337	rs42766442	8.96257	0.40843	0.00565753	0.000928042	C	T	intergenic_variant	-
88895342	rs42766441	8.96257	0.40843	0.00565753	0.000928042	A	T	intergenic_variant	-
88876183	rs459255144	8.94692	0.323643	0.00613503	0.00100746	T	C	intergenic_variant	-
88977023	rs211282601	8.9431	0.374839	0.00580814	0.000953983	T	C	intergenic_variant	-
88982768	rs110353011	8.9431	0.374839	0.00580814	0.000953983	C	T	intergenic_variant	-
88983725	rs109107734	8.9431	0.374839	0.00580814	0.000953983	A	G	intergenic_variant	-
88984593	rs110277259	8.9431	0.374839	0.00580814	0.000953983	C	T	intergenic_variant	-
88985301	rs207671422	8.9431	0.374839	0.00580814	0.000953983	C	T	intergenic_variant	-
88986980	rs109598488	8.9431	0.374839	0.00580814	0.000953983	T	C	intergenic_variant	-
88991556	rs208792307	8.9431	0.374839	0.00580814	0.000953983	A	G	intergenic_variant	-
88992270	-	8.9431	0.374839	0.00580814	0.000953983	ATTT	ATT	intergenic_variant	-
88910325	-	8.91721	0.367733	0.00584885	0.000962168	TGT	TT	intergenic_variant	-
88892536	rs379979664	8.90309	0.394218	0.0058638	0.000965444	G	A	intergenic_variant	-
88975283	rs717086386	8.90309	0.425549	0.00568587	0.000936242	GAAAAAAAAAG	GAAAAAAAAAAG	intergenic_variant	-
88786458	rs110010313	8.87615	0.326712	0.00600764	0.000990717	A	G	intergenic_variant	-
88951156	-	8.87615	0.317829	0.00605271	0.000998231	C	T	intergenic_variant	-
89044128	rs109546458	8.84771	0.402455	0.00570994	0.000943349	T	C	intergenic_variant	-
89049002	rs110392219	8.84771	0.402455	0.00570994	0.000943349	T	C	upstream_gene_variant	NPFFR2
89049942	rs110500604	8.84771	0.402455	0.00570994	0.000943349	A	G	upstream_gene_variant	NPFFR2
89053929	rs110116749	8.84771	0.402455	0.00570994	0.000943349	A	C	intron_variant	NPFFR2
88749654	-	8.79317	0.354328	0.00613415	0.0010168	A	C	intergenic_variant	-
89036121	-	8.79048	0.37177	0.00577043	0.000956673	CTTTTTTTTTTTA	CTTTTTTTTTA	intergenic_variant	-
88921379	rs110888851	8.73518	0.372578	0.00574935	0.000956478	C	T	intergenic_variant	-
88892577	rs136964605	8.6968	0.417959	0.00555142	0.000925755	A	G	intergenic_variant	-
88890047	-	8.66154	0.405846	0.00553286	0.000924615	AA	AAAAGA	intergenic_variant	-
89136437	rs380890191	8.65758	0.315891	0.00615979	0.0010297	A	T	intergenic_variant	-
89015407	rs43708709	8.65561	0.383721	0.00570056	0.000953019	A	G	intergenic_variant	-
88889565	rs42766488	8.65365	0.406169	0.00552988	0.000924605	G	A	intergenic_variant	-
88889582	rs42766487	8.65365	0.406169	0.00552988	0.000924605	C	T	intergenic_variant	-
88889612	rs42766486	8.65365	0.406169	0.00552988	0.000924605	G	T	intergenic_variant	-
88889704	rs42766484	8.65365	0.406169	0.00552988	0.000924605	C	T	intergenic_variant	-
88896426	rs384243417	8.65365	0.404554	0.00571329	0.000955292	T	G	intergenic_variant	-
89249358	-	8.62893	0.498385	-0.00576074	0.000964725	TA	TAA	intron_variant	ADAMTS3
89038961	-	8.62342	0.293282	0.00633539	0.00106134	TGAGA	TGAGGAGA	intergenic_variant	-
89038969	rs381215358	8.62342	0.293282	0.00633539	0.00106134	A	G	intergenic_variant	-
89038970	-	8.62342	0.293282	0.00633539	0.00106134	C	T	intergenic_variant	-
89038971	rs799100122	8.62342	0.293282	0.00633539	0.00106134	T	G	intergenic_variant	-
88749770	rs451871176	8.61261	0.335756	0.00606002	0.00101581	T	C	intergenic_variant	-
88957677	-	8.59176	0.393572	0.00562344	0.000943874	CATATATATATATATATATATATA	CATATATATATATATATATATATG	intergenic_variant	-
88749777	-	8.55129	0.335433	0.00604062	0.00101657	T	G	intergenic_variant	-
88749792	-	8.55129	0.335433	0.00604062	0.00101657	G	A	intergenic_variant	-
89105011	rs208079532	8.55129	0.325258	0.0060508	0.00101824	T	C	intergenic_variant	-
89108337	rs382046057	8.55129	0.325258	0.0060508	0.00101824	C	A	intergenic_variant	-
89113031	rs110111839	8.55129	0.325258	0.0060508	0.00101824	A	G	intergenic_variant	-
89115697	rs384132929	8.55129	0.325258	0.0060508	0.00101824	T	C	intergenic_variant	-
89117171	rs380890906	8.55129	0.325258	0.0060508	0.00101824	T	C	intergenic_variant	-
89118971	rs384330814	8.55129	0.325258	0.0060508	0.00101824	A	T	intergenic_variant	-
89124363	rs109922943	8.55129	0.325258	0.0060508	0.00101824	C	G	intergenic_variant	-
89136686	rs209171276	8.55129	0.325258	0.0060508	0.00101824	C	T	intergenic_variant	-
89086070	rs109750863	8.43415	0.388566	0.00565407	0.00095863	A	G	intergenic_variant	-
88889668	rs42766485	8.39469	0.415698	0.00542667	0.00092247	C	T	intergenic_variant	-
89144774	rs207975154	8.37469	0.324128	0.00598833	0.00101922	A	G	intergenic_variant	-
89036570	rs110432804	8.32883	0.376292	0.00553901	0.000945581	T	C	intergenic_variant	-
88994633	rs380091301	8.29671	0.381783	0.00557624	0.000953954	T	C	intergenic_variant	-
89070689	rs110007626	8.28316	0.328973	0.00592934	0.00101525	C	A	intergenic_variant	-
89103430	rs110186820	8.24949	0.324289	0.00594964	0.00102095	G	A	intergenic_variant	-
88992519	rs383824704	8.23508	0.410045	0.00545409	0.000936853	C	G	intergenic_variant	-
88951190	rs441600672	8.19928	0.30927	0.00586182	0.00100924	G	A	intergenic_variant	-
88898061	rs385676458	8.1945	0.342054	0.00563721	0.00097091	G	A	intergenic_variant	-
88898112	rs379706990	8.1945	0.342054	0.00563721	0.00097091	C	T	intergenic_variant	-
88898113	rs382909576	8.1945	0.342054	0.00563721	0.00097091	G	A	intergenic_variant	-
89077838	rs110646135	8.18709	0.322997	0.00593265	0.00102226	G	T	intergenic_variant	-
89080891	rs382885133	8.18709	0.322997	0.00593265	0.00102226	C	G	intergenic_variant	-
89081567	rs384234002	8.18709	0.322997	0.00593265	0.00102226	C	A	intergenic_variant	-
89089825	rs381768069	8.18709	0.322997	0.00593265	0.00102226	G	C	intergenic_variant	-
89091173	rs134716419	8.18709	0.322997	0.00593265	0.00102226	C	G	intergenic_variant	-
89091295	rs134363736	8.18709	0.322997	0.00593265	0.00102226	G	A	intergenic_variant	-
89092084	rs110460970	8.18709	0.322997	0.00593265	0.00102226	T	C	intergenic_variant	-
89092866	-	8.18709	0.322997	0.00593265	0.00102226	CTATAC	CTAC	intergenic_variant	-
88951465	rs798461598	8.14569	0.303941	0.00604494	0.00104451	G	C	intergenic_variant	-
88951468	rs799440891	8.14569	0.303941	0.00604494	0.00104451	T	C	intergenic_variant	-
88951511	-	8.07676	0.32542	0.00584833	0.00101521	T	C	intergenic_variant	-
89095878	rs110289320	8.07469	0.323159	0.00588576	0.00102187	G	C	intergenic_variant	-
88894472	rs42766449	8.07058	0.348837	0.00551498	0.000957771	T	C	intergenic_variant	-
88894480	rs42766448	8.07058	0.348837	0.00551498	0.000957771	T	C	intergenic_variant	-
88691439	rs436688958	8.05159	0.402455	0.00560574	0.000974753	CTTTTTTTTTTTTTG	CTTTTTTTTTTTTG	downstream_gene_variant	GC
88816843	rs474404373	7.96658	0.382913	0.0053408	0.000934003	G	A	intergenic_variant	-
88723742	rs436532576	7.95078	0.294897	0.00587542	0.00102874	T	C	intron_variant	GC
88951612	rs133698885	7.90309	0.340116	0.00551509	0.000968772	C	A	intergenic_variant	-
88892442	rs137238546	7.88273	0.377907	0.00533087	0.000937648	G	A	intergenic_variant	-
89091155	rs136045979	7.77728	0.482235	-0.00544719	0.000965344	G	A	intergenic_variant	-
88762396	rs383652728	7.76447	0.404716	0.00545104	0.000966912	A	G	intergenic_variant	-
88735263	rs436393294	7.75203	0.383236	0.00547029	0.000971126	TTTGCATTTAAA	TA	intron_variant	GC
89136119	-	7.63264	0.472384	0.00526122	0.000942002	CTTTTTG	CTTTTTTG	intergenic_variant	-
88901940	rs211688112	7.5784	0.358366	0.00534591	0.00096081	A	G	intergenic_variant	-
88911636	-	7.5784	0.358366	0.00534591	0.00096081	TCAGAG	TCAGACAGAG	intergenic_variant	-
88703462	rs137090399	7.50446	0.453488	-0.00502586	0.000908186	G	C	intron_variant	GC
88709370	rs136456884	7.50446	0.453488	-0.00502586	0.000908186	A	T	intron_variant	GC
88724389	rs133300430	7.46344	0.489826	-0.00498189	0.000902938	C	T	intron_variant	GC
88977573	rs209600664	7.42713	0.45478	-0.00539883	0.000981115	A	G	intergenic_variant	-
88710603	rs135479881	7.37469	0.454942	-0.00497001	0.000906722	C	A	intron_variant	GC
88982208	rs379345805	7.35952	0.454457	-0.00537238	0.000981216	G	T	intergenic_variant	-
88721348	rs137258989	7.35556	0.490472	-0.00494846	0.000904051	C	T	intron_variant	GC
88721526	rs135748001	7.35556	0.490472	-0.00494846	0.000904051	T	C	intron_variant	GC
88721723	rs135430156	7.35556	0.490472	-0.00494846	0.000904051	G	A	intron_variant	GC
88724310	rs134120820	7.35556	0.490472	-0.00494846	0.000904051	C	G	intron_variant	GC
88724320	rs135766545	7.35556	0.490472	-0.00494846	0.000904051	T	C	intron_variant	GC
88724513	rs134442452	7.35556	0.490472	-0.00494846	0.000904051	T	A	intron_variant	GC
88724935	rs137549108	7.35556	0.490472	-0.00494846	0.000904051	A	G	intron_variant	GC
88724946	rs133345873	7.35556	0.490472	-0.00494846	0.000904051	A	C	intron_variant	GC
88725339	rs134765238	7.35556	0.490472	-0.00494846	0.000904051	T	A	intron_variant	GC
88725753	rs133188151	7.35556	0.490472	-0.00494846	0.000904051	A	C	intron_variant	GC
88725946	rs134853905	7.35556	0.490472	-0.00494846	0.000904051	A	C	intron_variant	GC
89091142	rs133549217	7.33536	0.48708	-0.00524691	0.000960048	A	G	intergenic_variant	-
88939373	rs207968207	7.27165	0.32655	0.00539617	0.000992058	T	C	intergenic_variant	-
88902016	rs109405937	7.21325	0.400355	0.00511865	0.000945234	A	G	intergenic_variant	-
89092070	rs207707106	7.18575	0.329296	0.00549591	0.001017	G	C	intergenic_variant	-
88426643	rs42250577	7.13136	0.316537	0.00534835	0.000993848	A	G	intron_variant	SLC4A4
88429190	rs42250570	6.95078	0.346415	0.00513726	0.000968063	T	A	intron_variant	SLC4A4
88426607	-	6.9431	0.346576	0.00513126	0.000967669	ATTTTTC	ATTTTTTC	intron_variant	SLC4A4
88428613	rs42250575	6.9431	0.346576	0.00513126	0.000967669	A	T	intron_variant	SLC4A4
88428874	rs42250574	6.9431	0.346576	0.00513126	0.000967669	T	C	intron_variant	SLC4A4
88429038	rs42250572	6.9431	0.346576	0.00513126	0.000967669	T	A	intron_variant	SLC4A4
88429152	rs42250571	6.9431	0.346576	0.00513126	0.000967669	T	C	intron_variant	SLC4A4
88749888	rs800590618	6.91721	0.291667	0.00550797	0.00104093	A	G	intergenic_variant	-
88749940	rs798536360	6.91721	0.291667	0.00550797	0.00104093	T	C	intergenic_variant	-
88749954	rs799788252	6.91721	0.291667	0.00550797	0.00104093	T	C	intergenic_variant	-
88981805	-	6.83565	0.333333	0.00519909	0.000988851	AGTGG	AGTGGTGG	intergenic_variant	-
88894460	rs42766450	6.79588	0.432332	0.00485726	0.000926774	T	C	intergenic_variant	-
88751880	rs210467426	6.74232	0.232235	0.00552546	0.00105889	C	T	intergenic_variant	-
89026619	rs208653664	6.73049	0.41376	0.00491092	0.000942148	C	T	intergenic_variant	-
88696832	rs134342291	6.70553	0.429425	-0.00474231	0.000911535	G	A	intron_variant	GC
88433436	-	6.68613	0.315407	0.00517379	0.000996088	GT	GTATTTT	intron_variant	SLC4A4
88433445	-	6.68613	0.315407	0.00517379	0.000996088	TT	TGT	intron_variant	SLC4A4
88429201	rs42250569	6.65561	0.345284	0.00502108	0.000969221	A	G	intron_variant	SLC4A4
88752877	rs43765327	6.6216	0.480943	-0.00473696	0.000916987	G	A	intergenic_variant	-
88749900	rs799143865	6.60906	0.272125	0.00547419	0.00106068	C	G	intergenic_variant	-
88749911	rs797820729	6.60906	0.272125	0.00547419	0.00106068	A	G	intergenic_variant	-
88672979	rs210373936	6.59517	0.478198	0.0046404	0.000900257	A	G	intergenic_variant	-
91613401	rs42591002	6.56864	0.317345	0.005179	0.00100697	A	C	intron_variant	PARM1
88430358	rs42250568	6.50864	0.345446	0.00496018	0.000969277	A	G	intron_variant	SLC4A4
88430556	rs42250567	6.50864	0.345446	0.00496018	0.000969277	G	A	intron_variant	SLC4A4
88431313	rs42250565	6.50864	0.345446	0.00496018	0.000969277	G	A	intron_variant	SLC4A4
88433242	rs42250560	6.50864	0.345446	0.00496018	0.000969277	T	G	intron_variant	SLC4A4
88893956	rs445064113	6.50031	0.29312	0.00536465	0.00104908	GTCCCTTAAATCTATTTATCAGTT	GT	intergenic_variant	-
89089115	rs133809639	6.42946	0.48918	0.00482413	0.000949106	C	T	intergenic_variant	-
88769935	rs43338573	6.42829	0.490956	-0.00451106	0.000887583	G	T	intergenic_variant	-
89089385	rs378444248	6.42136	0.489341	0.00481766	0.000948463	G	T	intergenic_variant	-
89504978	rs41617691	6.41454	0.266311	0.00543775	0.0010712	T	C	intergenic_variant	-
89500894	rs133658891	6.4045	0.265019	0.00543162	0.00107097	C	A	intergenic_variant	-
88431636	rs42250563	6.33255	0.334625	0.00489551	0.000971261	G	A	intron_variant	SLC4A4
88774462	-	6.27654	0.388404	-0.00485983	0.000968986	ATTTTTTTTAA	ATTTTTTTTTA	intergenic_variant	-
88727574	rs137724449	6.25337	0.468023	-0.00450369	0.000899801	G	A	intron_variant	GC
89092551	rs133901683	6.22403	0.398256	-0.00447122	0.000895671	A	C	intergenic_variant	-
89437441	-	6.1986	0.254199	0.00553456	0.00111114	TA	TAACA	intron_variant	ADAMTS3
89442203	rs136181764	6.1986	0.254199	0.00553456	0.00111114	G	C	intron_variant	ADAMTS3
89505004	rs41617692	6.16749	0.265665	0.00530734	0.00106853	C	T	intergenic_variant	-
89409024	rs135569557	6.13136	0.495317	-0.0047107	0.000951483	A	T	intron_variant	ADAMTS3
88728581	rs110310151	6.08355	0.444444	0.00469161	0.000951751	A	C	intron_variant	GC
89504305	rs134983710	6.0511	0.253714	0.0054496	0.00110882	C	G	intergenic_variant	-
88686595	rs109996811	5.99568	0.488534	0.00438188	0.00089605	C	T	intergenic_variant	-
88705521	rs136188211	5.97469	0.340601	-0.00475113	0.0009734	A	G	intron_variant	GC
88738458	-	5.96658	0.47949	0.00462382	0.000948142	CTTTTTTTTTTTTA	CTTTTTTTTTTTTTA	intron_variant	GC
90498029	rs382536737	5.9431	0.257429	0.00531118	0.00109157	A	T	intergenic_variant	-
91603423	rs42590993	5.9393	0.436693	0.00455006	0.000935314	C	A	intron_variant	PARM1
91613225	rs42591001	5.9393	0.436693	0.00455006	0.000935314	A	G	intron_variant	PARM1
88686600	rs109381427	5.92812	0.488857	0.00434807	0.000894932	T	C	intergenic_variant	-
88686606	rs110242236	5.92812	0.488857	0.00434807	0.000894932	T	C	intergenic_variant	-
89249687	rs208522345	5.88941	0.181525	0.00609247	0.00125855	A	C	intron_variant	ADAMTS3
89168912	rs135237588	5.86012	0.151486	0.00677313	0.001403	T	G	intron_variant	ADAMTS3
89512499	-	5.79048	0.254037	0.00531274	0.00110792	C	CT	intergenic_variant	-
89512501	rs447433920	5.79048	0.254037	0.00531274	0.00110792	A	T	intergenic_variant	-
89512648	rs135472651	5.79048	0.254037	0.00531274	0.00110792	C	T	intergenic_variant	-
89516386	rs136650758	5.79048	0.254037	0.00531274	0.00110792	A	G	intergenic_variant	-
88875929	-	5.78252	0.454942	0.00433846	0.00090525	ATCT	AT	intergenic_variant	-
89191666	rs134644268	5.77989	0.168928	0.00628649	0.00131229	T	C	intron_variant	ADAMTS3
89191821	-	5.77989	0.168928	0.00628649	0.00131229	CG	CAG	intron_variant	ADAMTS3
89194595	rs133068760	5.77989	0.168928	0.00628649	0.00131229	A	G	intron_variant	ADAMTS3
89195141	rs110441140	5.77989	0.168928	0.00628649	0.00131229	T	C	intron_variant	ADAMTS3
88921341	rs383871451	5.75203	0.440407	-0.00467496	0.000978475	A	G	intergenic_variant	-
88926977	rs383575318	5.75203	0.440407	-0.00467496	0.000978475	A	G	intergenic_variant	-
88927119	rs377978079	5.75203	0.440407	-0.00467496	0.000978475	C	A	intergenic_variant	-
88930736	rs383274397	5.75203	0.440407	-0.00467496	0.000978475	T	C	intergenic_variant	-
88932379	rs381614345	5.75203	0.440407	-0.00467496	0.000978475	T	A	intergenic_variant	-
88933888	rs380103303	5.75203	0.440407	-0.00467496	0.000978475	T	A	intergenic_variant	-
88937454	rs384166974	5.75203	0.440407	-0.00467496	0.000978475	C	G	intergenic_variant	-
88937771	rs383561794	5.75203	0.440407	-0.00467496	0.000978475	A	G	intergenic_variant	-
88943586	-	5.75203	0.440407	-0.00467496	0.000978475	TA	TAAA	intergenic_variant	-
88947018	-	5.75203	0.440407	-0.00467496	0.000978475	CACTAA	CACTAACTAA	intergenic_variant	-
88797133	-	5.73518	0.394057	0.00461475	0.000967442	CT	CTTTACTT	intergenic_variant	-
91619944	rs42591022	5.72354	0.437661	0.00445994	0.00093602	A	G	intron_variant	PARM1
91624160	rs110007726	5.72354	0.437661	0.00445994	0.00093602	A	G	intron_variant	PARM1
88912233	rs207609731	5.71444	0.440245	-0.00466277	0.000979439	T	G	intergenic_variant	-
88913460	rs383552431	5.71444	0.440245	-0.00466277	0.000979439	A	C	intergenic_variant	-
88914225	rs208171251	5.71444	0.440245	-0.00466277	0.000979439	A	T	intergenic_variant	-
88915717	rs385244852	5.71444	0.440245	-0.00466277	0.000979439	T	C	intergenic_variant	-
89174223	rs134995007	5.69897	0.160207	0.00652403	0.00137238	T	C	intron_variant	ADAMTS3
89176009	rs207564391	5.69897	0.160207	0.00652403	0.00137238	C	G	intron_variant	ADAMTS3
89176834	rs135667938	5.69897	0.160207	0.00652403	0.00137238	A	G	intron_variant	ADAMTS3
89178150	-	5.69897	0.160207	0.00652403	0.00137238	GAAAAAAAAAAAC	GAAAAAAAAAAC	intron_variant	ADAMTS3
89178368	rs211179494	5.69897	0.160207	0.00652403	0.00137238	C	A	intron_variant	ADAMTS3
89178598	rs132717952	5.69897	0.160207	0.00652403	0.00137238	A	G	intron_variant	ADAMTS3
89181407	rs135835935	5.69897	0.160207	0.00652403	0.00137238	A	G	intron_variant	ADAMTS3
89181582	rs136832852	5.69897	0.160207	0.00652403	0.00137238	A	G	intron_variant	ADAMTS3
89185795	rs209525010	5.69897	0.160207	0.00652403	0.00137238	T	C	intron_variant	ADAMTS3
89187072	rs134980967	5.69897	0.160207	0.00652403	0.00137238	T	C	intron_variant	ADAMTS3
89188974	rs133038966	5.69897	0.160207	0.00652403	0.00137238	A	G	intron_variant	ADAMTS3
89155941	rs383965461	5.68613	0.160368	0.0065159	0.00137249	C	T	intergenic_variant	-
89161278	rs134968046	5.68613	0.160368	0.0065159	0.00137249	C	T	downstream_gene_variant	ADAMTS3
89163451	rs134982863	5.68613	0.160368	0.0065159	0.00137249	A	G	intron_variant	ADAMTS3
89165845	rs135054147	5.68613	0.160368	0.0065159	0.00137249	T	C	intron_variant	ADAMTS3
89166188	rs137379426	5.68613	0.160368	0.0065159	0.00137249	G	A	intron_variant	ADAMTS3
89169996	rs137510288	5.68613	0.160368	0.0065159	0.00137249	T	C	intron_variant	ADAMTS3
89170491	rs135844541	5.68613	0.160368	0.0065159	0.00137249	T	A	intron_variant	ADAMTS3
91660390	rs42592200	5.65561	0.366441	-0.00466182	0.0009849	A	G	intron_variant	PARM1
88799322	rs379345753	5.64589	0.425872	0.0045395	0.000959961	A	T	intergenic_variant	-
88799325	rs382734223	5.64589	0.425872	0.0045395	0.000959961	A	T	intergenic_variant	-
91610353	rs42590996	5.64589	0.357397	0.00468216	0.000990166	G	T	intron_variant	PARM1
91615274	rs42591009	5.64589	0.357397	0.00468216	0.000990166	C	A	intron_variant	PARM1
91616400	rs383920952	5.64589	0.357397	0.00468216	0.000990166	A	G	intron_variant	PARM1
88727451	rs109757204	5.61979	0.460917	-0.0042498	0.000901071	A	G	intron_variant	GC
88727870	rs133652841	5.61979	0.460917	-0.0042498	0.000901071	T	C	intron_variant	GC
89115654	rs135561794	5.60906	0.3125	-0.0047347	0.00100488	A	G	intergenic_variant	-
88816915	rs209008538	5.57187	0.446867	0.00446157	0.000950552	C	T	intergenic_variant	-
90254097	-	5.56864	0.409722	0.00428626	0.000913467	ACC	ACCC	upstream_gene_variant	AFP
91575955	rs109928433	5.56864	0.458333	0.00440192	0.000938032	T	G	intergenic_variant	-
91628856	rs42592154	5.53462	0.296189	0.0048856	0.00104479	G	T	intron_variant	PARM1
91580493	rs378106718	5.52288	0.465601	0.00432848	0.000926753	A	G	intergenic_variant	-
88820667	rs797600282	5.52143	0.408107	0.00450523	0.000964673	C	T	intergenic_variant	-
88806957	rs440792898	5.51999	0.420704	0.00450135	0.000964019	G	A	intergenic_variant	-
90260251	rs455653097	5.46344	0.414244	0.00424536	0.000914427	AACACACACACACACACACACACACA	AACACACACACACACACACACACACACA	intron_variant	AFP
88815932	rs211302292	5.46092	0.461563	0.00442839	0.000954044	C	T	intergenic_variant	-
89397292	rs380363656	5.46092	0.476098	-0.00443265	0.000955016	T	C	intron_variant	ADAMTS3
88816943	rs109353784	5.45717	0.415698	0.00445071	0.00095928	T	C	intergenic_variant	-
91583181	rs42590978	5.44733	0.468185	0.00431651	0.000931305	C	T	intergenic_variant	-
91583191	rs42590979	5.44733	0.468185	0.00431651	0.000931305	G	A	intergenic_variant	-
90254126	rs110148414	5.4389	0.401486	0.00426839	0.000921764	A	C	upstream_gene_variant	AFP
90257436	rs110208163	5.4389	0.401486	0.00426839	0.000921764	A	G	upstream_gene_variant	AFP
90257844	rs136493589	5.4389	0.401486	0.00426839	0.000921764	C	A	upstream_gene_variant	AFP
90260091	rs135133778	5.4389	0.401486	0.00426839	0.000921764	A	C	intron_variant	AFP
90265984	rs110796458	5.4389	0.401486	0.00426839	0.000921764	C	T	intron_variant	AFP
90266658	rs110643275	5.4389	0.401486	0.00426839	0.000921764	G	A	intron_variant	AFP
90270423	rs110691654	5.4389	0.401486	0.00426839	0.000921764	A	G	intron_variant	AFP
90270451	rs110303891	5.4389	0.401486	0.00426839	0.000921764	T	C	intron_variant	AFP
90270514	rs109793962	5.4389	0.401486	0.00426839	0.000921764	C	A	intron_variant	AFP
90276491	rs110955943	5.4389	0.401486	0.00426839	0.000921764	A	G	intron_variant	AFP
90278200	rs109117862	5.4389	0.401486	0.00426839	0.000921764	C	A	splice_region_variant,intron_variant	AFP
90278354	-	5.4389	0.401486	0.00426839	0.000921764	CATCAGATCAGATCAGT	CATCAGATCAGATCAGATCAGT	intron_variant	AFP
90278385	rs207880012	5.4389	0.401486	0.00426839	0.000921764	T	C	intron_variant	AFP
88625585	rs110379004	5.42366	0.28989	0.00490555	0.001061	C	G	intergenic_variant	-
88625772	rs110935054	5.42366	0.28989	0.00490555	0.001061	C	G	intergenic_variant	-
91623928	rs42591027	5.40894	0.358366	0.00456833	0.000989592	A	G	intron_variant	PARM1
90277007	rs110104193	5.4045	0.399871	0.0042602	0.000923266	C	T	intron_variant	AFP
88822266	rs108988814	5.4023	0.461886	0.00440222	0.000954213	T	C	intergenic_variant	-
88822318	rs135400906	5.4023	0.461886	0.00440222	0.000954213	C	T	intergenic_variant	-
88823235	rs109756018	5.4023	0.461886	0.00440222	0.000954213	C	A	intergenic_variant	-
88823236	rs109314632	5.4023	0.461886	0.00440222	0.000954213	A	G	intergenic_variant	-
88823716	rs384829697	5.4023	0.461886	0.00440222	0.000954213	T	C	intergenic_variant	-
88826554	rs42768135	5.4023	0.461886	0.00440222	0.000954213	C	T	intergenic_variant	-
88826558	rs42768136	5.4023	0.461886	0.00440222	0.000954213	T	C	intergenic_variant	-
88826582	rs42768138	5.4023	0.461886	0.00440222	0.000954213	G	T	intergenic_variant	-
88826784	rs42768139	5.4023	0.461886	0.00440222	0.000954213	G	A	intergenic_variant	-
88826864	rs42768140	5.4023	0.461886	0.00440222	0.000954213	C	T	intergenic_variant	-
88827042	rs42768141	5.4023	0.461886	0.00440222	0.000954213	G	A	intergenic_variant	-
88827233	rs42768144	5.4023	0.461886	0.00440222	0.000954213	A	G	intergenic_variant	-
88827315	rs42768145	5.4023	0.461886	0.00440222	0.000954213	G	A	intergenic_variant	-
88827578	rs42768147	5.4023	0.461886	0.00440222	0.000954213	A	G	intergenic_variant	-
88827813	rs110818380	5.4023	0.461886	0.00440222	0.000954213	C	T	intergenic_variant	-
88827850	rs110271767	5.4023	0.461886	0.00440222	0.000954213	G	A	intergenic_variant	-
88828616	rs43755676	5.4023	0.461886	0.00440222	0.000954213	A	G	intergenic_variant	-
88831196	rs42768157	5.4023	0.461886	0.00440222	0.000954213	C	T	intergenic_variant	-
88831563	rs42768159	5.4023	0.461886	0.00440222	0.000954213	T	C	intergenic_variant	-
88831564	rs42768160	5.4023	0.461886	0.00440222	0.000954213	A	G	intergenic_variant	-
88831696	rs210821568	5.4023	0.461886	0.00440222	0.000954213	G	A	intergenic_variant	-
88831969	rs42768163	5.4023	0.461886	0.00440222	0.000954213	A	C	intergenic_variant	-
88833644	rs207535193	5.4023	0.461886	0.00440222	0.000954213	G	A	intergenic_variant	-
88835407	rs208023906	5.4023	0.461886	0.00440222	0.000954213	G	A	intergenic_variant	-
88836125	rs42767507	5.4023	0.461886	0.00440222	0.000954213	C	A	intergenic_variant	-
88836180	rs42767506	5.4023	0.461886	0.00440222	0.000954213	G	A	intergenic_variant	-
88836249	rs42767505	5.4023	0.461886	0.00440222	0.000954213	G	A	intergenic_variant	-
88836762	rs109284888	5.4023	0.461886	0.00440222	0.000954213	G	C	intergenic_variant	-
88836952	rs208980657	5.4023	0.461886	0.00440222	0.000954213	A	G	intergenic_variant	-
88837157	rs209261855	5.4023	0.461886	0.00440222	0.000954213	C	T	intergenic_variant	-
88837249	rs110172041	5.4023	0.461886	0.00440222	0.000954213	T	C	intergenic_variant	-
88837317	rs109692450	5.4023	0.461886	0.00440222	0.000954213	A	G	intergenic_variant	-
88837628	rs110037782	5.4023	0.461886	0.00440222	0.000954213	T	A	intergenic_variant	-
88837705	rs109192349	5.4023	0.461886	0.00440222	0.000954213	A	C	intergenic_variant	-
88809576	rs43339238	5.39686	0.461725	0.00439983	0.000954228	C	G	intergenic_variant	-
88809671	rs210853545	5.39686	0.461725	0.00439983	0.000954228	G	A	intergenic_variant	-
88809786	rs110352824	5.39686	0.461725	0.00439983	0.000954228	A	T	intergenic_variant	-
88809793	rs133823594	5.39686	0.461725	0.00439983	0.000954228	A	G	intergenic_variant	-
88809972	rs110160260	5.39686	0.461725	0.00439983	0.000954228	C	T	intergenic_variant	-
88809994	rs109235295	5.39686	0.461725	0.00439983	0.000954228	G	A	intergenic_variant	-
88810025	rs109676444	5.39686	0.461725	0.00439983	0.000954228	T	A	intergenic_variant	-
88810166	rs385103436	5.39686	0.461725	0.00439983	0.000954228	A	G	intergenic_variant	-
88810172	rs378918845	5.39686	0.461725	0.00439983	0.000954228	A	C	intergenic_variant	-
88810240	rs385158337	5.39686	0.461725	0.00439983	0.000954228	C	T	intergenic_variant	-
88810407	rs209570322	5.39686	0.461725	0.00439983	0.000954228	C	G	intergenic_variant	-
88810593	-	5.39686	0.461725	0.00439983	0.000954228	TA	TAA	intergenic_variant	-
88810609	rs43339236	5.39686	0.461725	0.00439983	0.000954228	A	G	intergenic_variant	-
88810749	rs136102411	5.39686	0.461725	0.00439983	0.000954228	T	A	intergenic_variant	-
88810768	rs43339235	5.39686	0.461725	0.00439983	0.000954228	C	G	intergenic_variant	-
88810947	rs43339234	5.39686	0.461725	0.00439983	0.000954228	C	T	intergenic_variant	-
88810971	rs43339233	5.39686	0.461725	0.00439983	0.000954228	T	C	intergenic_variant	-
88810980	rs43339232	5.39686	0.461725	0.00439983	0.000954228	G	A	intergenic_variant	-
88810996	rs43339231	5.39686	0.461725	0.00439983	0.000954228	C	T	intergenic_variant	-
88810997	rs43338630	5.39686	0.461725	0.00439983	0.000954228	A	G	intergenic_variant	-
88810999	rs43338629	5.39686	0.461725	0.00439983	0.000954228	A	G	intergenic_variant	-
88811017	rs43338628	5.39686	0.461725	0.00439983	0.000954228	G	A	intergenic_variant	-
88811082	rs43338627	5.39686	0.461725	0.00439983	0.000954228	A	G	intergenic_variant	-
88811116	rs43338626	5.39686	0.461725	0.00439983	0.000954228	G	A	intergenic_variant	-
88811120	rs43338625	5.39686	0.461725	0.00439983	0.000954228	C	T	intergenic_variant	-
88811131	rs43338624	5.39686	0.461725	0.00439983	0.000954228	A	G	intergenic_variant	-
88811137	rs43338623	5.39686	0.461725	0.00439983	0.000954228	C	T	intergenic_variant	-
88811164	rs43338622	5.39686	0.461725	0.00439983	0.000954228	G	A	intergenic_variant	-
88811193	rs43338621	5.39686	0.461725	0.00439983	0.000954228	G	C	intergenic_variant	-
88811202	rs43338620	5.39686	0.461725	0.00439983	0.000954228	T	C	intergenic_variant	-
88811269	-	5.39686	0.461725	0.00439983	0.000954228	TTTGTTGT	TTTGTTGTTGT	intergenic_variant	-
88811898	rs43338618	5.39686	0.461725	0.00439983	0.000954228	C	T	intergenic_variant	-
88812072	rs43338617	5.39686	0.461725	0.00439983	0.000954228	C	T	intergenic_variant	-
88812118	rs43338616	5.39686	0.461725	0.00439983	0.000954228	G	C	intergenic_variant	-
88812165	rs110412392	5.39686	0.461725	0.00439983	0.000954228	C	T	intergenic_variant	-
88812610	rs43338614	5.39686	0.461725	0.00439983	0.000954228	C	T	intergenic_variant	-
88813856	rs43338606	5.39686	0.461725	0.00439983	0.000954228	G	A	intergenic_variant	-
88813973	rs43338604	5.39686	0.461725	0.00439983	0.000954228	G	C	intergenic_variant	-
88814324	rs43338600	5.39686	0.461725	0.00439983	0.000954228	T	A	intergenic_variant	-
88814534	rs43338599	5.39686	0.461725	0.00439983	0.000954228	T	C	intergenic_variant	-
88817092	rs209576597	5.39686	0.461725	0.00439983	0.000954228	C	T	intergenic_variant	-
88817182	-	5.39686	0.461725	0.00439983	0.000954228	TAAAAAG	TAAAAAAG	intergenic_variant	-
88817918	rs109511077	5.39686	0.461725	0.00439983	0.000954228	G	A	intergenic_variant	-
88818475	rs209567097	5.39686	0.461725	0.00439983	0.000954228	C	T	intergenic_variant	-
88818577	rs385140500	5.39686	0.461725	0.00439983	0.000954228	T	C	intergenic_variant	-
88818715	rs109159956	5.39686	0.461725	0.00439983	0.000954228	C	T	intergenic_variant	-
88818763	rs110371680	5.39686	0.461725	0.00439983	0.000954228	A	G	intergenic_variant	-
88818805	rs110351467	5.39686	0.461725	0.00439983	0.000954228	C	T	intergenic_variant	-
88818848	rs207520441	5.39686	0.461725	0.00439983	0.000954228	T	C	intergenic_variant	-
88818869	rs383591689	5.39686	0.461725	0.00439983	0.000954228	A	G	intergenic_variant	-
88819097	rs110104342	5.39686	0.461725	0.00439983	0.000954228	C	G	intergenic_variant	-
88819160	rs109270030	5.39686	0.461725	0.00439983	0.000954228	T	C	intergenic_variant	-
88820780	rs134679963	5.39686	0.461725	0.00439983	0.000954228	C	T	intergenic_variant	-
88820806	rs136348456	5.39686	0.461725	0.00439983	0.000954228	G	A	intergenic_variant	-
88821220	-	5.39686	0.461725	0.00439983	0.000954228	ACCA	ACA	intergenic_variant	-
88821328	rs207503435	5.39686	0.461725	0.00439983	0.000954228	T	C	intergenic_variant	-
88821528	rs110138366	5.39686	0.461725	0.00439983	0.000954228	G	T	intergenic_variant	-
88821534	rs109268190	5.39686	0.461725	0.00439983	0.000954228	C	T	intergenic_variant	-
88821642	rs210846479	5.39686	0.461725	0.00439983	0.000954228	T	A	intergenic_variant	-
88821643	-	5.39686	0.461725	0.00439983	0.000954228	CTTTTTTTA	CTTTTTTA	intergenic_variant	-
88821667	rs109654377	5.39686	0.461725	0.00439983	0.000954228	A	G	intergenic_variant	-
88821753	-	5.39686	0.461725	0.00439983	0.000954228	C	CTCCAAT	intergenic_variant	-
88821760	rs433731421	5.39686	0.461725	0.00439983	0.000954228	A	G	intergenic_variant	-
88821782	-	5.39686	0.461725	0.00439983	0.000954228	AT	ATT	intergenic_variant	-
88821801	rs209929042	5.39686	0.461725	0.00439983	0.000954228	A	G	intergenic_variant	-
88821871	rs208228418	5.39686	0.461725	0.00439983	0.000954228	A	T	intergenic_variant	-
88821886	rs209771672	5.39686	0.461725	0.00439983	0.000954228	T	C	intergenic_variant	-
88821927	rs109654597	5.39686	0.461725	0.00439983	0.000954228	A	G	intergenic_variant	-
88821950	rs110266128	5.39686	0.461725	0.00439983	0.000954228	A	G	intergenic_variant	-
88822003	-	5.39686	0.461725	0.00439983	0.000954228	TTCG	TG	intergenic_variant	-
88822019	rs209699713	5.39686	0.461725	0.00439983	0.000954228	C	T	intergenic_variant	-
88822036	rs110751999	5.39686	0.461725	0.00439983	0.000954228	A	G	intergenic_variant	-
88822066	rs109365014	5.39686	0.461725	0.00439983	0.000954228	T	C	intergenic_variant	-
88822111	rs110297988	5.39686	0.461725	0.00439983	0.000954228	G	A	intergenic_variant	-
88822159	rs110759150	5.39686	0.461725	0.00439983	0.000954228	T	C	intergenic_variant	-
88822246	rs210556646	5.39686	0.461725	0.00439983	0.000954228	T	G	intergenic_variant	-
91584858	-	5.38616	0.467862	0.00428962	0.000931399	GTTTTTG	GTTTTG	intergenic_variant	-
91585415	rs42590983	5.38616	0.467862	0.00428962	0.000931399	G	A	intergenic_variant	-
91586538	rs42590985	5.38616	0.467862	0.00428962	0.000931399	A	G	intergenic_variant	-
91586681	rs110950627	5.38616	0.467862	0.00428962	0.000931399	A	G	intergenic_variant	-
91588045	rs109271960	5.38616	0.467862	0.00428962	0.000931399	C	T	intergenic_variant	-
91589042	rs42590986	5.38616	0.467862	0.00428962	0.000931399	A	G	intergenic_variant	-
91594480	rs381276338	5.38616	0.467862	0.00428962	0.000931399	C	T	upstream_gene_variant	PARM1
91594569	rs137610211	5.38616	0.467862	0.00428962	0.000931399	C	T	upstream_gene_variant	PARM1
91595214	-	5.38616	0.467862	0.00428962	0.000931399	CTTTTTTTC	CTTTTTTTTC	upstream_gene_variant	PARM1
88812901	-	5.36351	0.439115	0.00430488	0.000936842	A	ATCTGAAATAATCCCTTTAAAATC	intergenic_variant	-
88815940	rs43338596	5.34104	0.461402	0.00436978	0.000953257	C	G	intergenic_variant	-
89044645	-	5.33161	0.35885	0.00432032	0.000943395	CTTCAGTTCAGTTCAGTTCAGT	CTTCAGTTCAGTTCAGT	intergenic_variant	-
88837540	rs110676154	5.32975	0.461725	0.00436986	0.000954358	G	A	intergenic_variant	-
90254096	rs133518623	5.32975	0.403424	0.004219	0.000921489	C	T	upstream_gene_variant	AFP
90257794	rs109773354	5.32975	0.403424	0.004219	0.000921489	C	T	upstream_gene_variant	AFP
90257929	rs110356611	5.32975	0.403424	0.004219	0.000921489	C	T	upstream_gene_variant	AFP
90272396	rs109913224	5.32975	0.403424	0.004219	0.000921489	T	A	intron_variant	AFP
90274001	rs110481100	5.32975	0.403424	0.004219	0.000921489	G	A	intron_variant	AFP
90277800	rs109401656	5.32975	0.403424	0.004219	0.000921489	A	G	intron_variant	AFP
89245638	rs136405869	5.32239	0.428779	-0.00459041	0.00100335	A	T	intron_variant	ADAMTS3
88706731	-	5.29499	0.338663	-0.00446004	0.000977688	GAAAAAAAAT	GAAAAAAAAAAT	intron_variant	GC
88806941	rs385450876	5.29243	0.427487	0.0043705	0.000958294	A	G	intergenic_variant	-
91585486	rs42590984	5.29073	0.4677	0.00424447	0.000930829	A	C	intergenic_variant	-
89585945	rs381077056	5.28904	0.305394	0.00457975	0.00100451	C	T	intergenic_variant	-
88712992	rs379635676	5.284	0.331234	-0.00451286	0.000990403	C	T	intron_variant	GC
88818002	rs384603699	5.27819	0.430394	0.0043678	0.000959166	A	T	intergenic_variant	-
88818011	rs381708080	5.27819	0.430394	0.0043678	0.000959166	A	G	intergenic_variant	-
88818015	-	5.27819	0.430394	0.0043678	0.000959166	CT	CTT	intergenic_variant	-
88814928	rs43338598	5.27737	0.461563	0.00434122	0.000953437	C	T	intergenic_variant	-
88911005	rs457209763	5.24718	0.395833	0.00434978	0.000958343	GAGTCTGGGCTGTCTGCTCA	GA	intergenic_variant	-
88808126	rs109566377	5.2426	0.430556	0.00434999	0.000958907	C	G	intergenic_variant	-
88808145	rs208068337	5.2426	0.430556	0.00434999	0.000958907	G	A	intergenic_variant	-
88808385	rs110818092	5.2426	0.430556	0.00434999	0.000958907	A	G	intergenic_variant	-
88808449	rs109386884	5.2426	0.430556	0.00434999	0.000958907	G	A	intergenic_variant	-
88808546	rs110035147	5.2426	0.430556	0.00434999	0.000958907	C	T	intergenic_variant	-
88808608	-	5.2426	0.430556	0.00434999	0.000958907	ATTTTTTTG	ATTTTTTG	intergenic_variant	-
88808626	rs210784967	5.2426	0.430556	0.00434999	0.000958907	T	C	intergenic_variant	-
88808988	rs110013526	5.2426	0.430556	0.00434999	0.000958907	G	A	intergenic_variant	-
88808990	rs110367216	5.2426	0.430556	0.00434999	0.000958907	T	C	intergenic_variant	-
88809032	rs208732093	5.2426	0.430556	0.00434999	0.000958907	T	C	intergenic_variant	-
88809103	rs210250812	5.2426	0.430556	0.00434999	0.000958907	C	T	intergenic_variant	-
88809210	rs110470711	5.2426	0.430556	0.00434999	0.000958907	G	C	intergenic_variant	-
88809248	rs208243887	5.2426	0.430556	0.00434999	0.000958907	G	T	intergenic_variant	-
88809274	rs110513719	5.2426	0.430556	0.00434999	0.000958907	A	T	intergenic_variant	-
88809280	rs109239392	5.2426	0.430556	0.00434999	0.000958907	C	T	intergenic_variant	-
88809320	rs110354018	5.2426	0.430556	0.00434999	0.000958907	A	G	intergenic_variant	-
88809350	rs209927394	5.2426	0.430556	0.00434999	0.000958907	G	T	intergenic_variant	-
88809353	rs382008763	5.2426	0.430556	0.00434999	0.000958907	G	A	intergenic_variant	-
88809354	rs385592171	5.2426	0.430556	0.00434999	0.000958907	T	C	intergenic_variant	-
88809473	rs109587552	5.2426	0.430556	0.00434999	0.000958907	A	G	intergenic_variant	-
88809721	rs207857894	5.2426	0.430556	0.00434999	0.000958907	G	A	intergenic_variant	-
88810060	rs379995441	5.2426	0.430556	0.00434999	0.000958907	T	C	intergenic_variant	-
88810118	rs382144970	5.2426	0.430556	0.00434999	0.000958907	T	C	intergenic_variant	-
88811797	rs210872150	5.2426	0.430556	0.00434999	0.000958907	G	A	intergenic_variant	-
88812273	rs109660299	5.2426	0.430556	0.00434999	0.000958907	G	A	intergenic_variant	-
88812781	rs207516684	5.2426	0.430556	0.00434999	0.000958907	A	G	intergenic_variant	-
88813306	rs211296293	5.2426	0.430556	0.00434999	0.000958907	C	G	intergenic_variant	-
88813594	rs208559193	5.2426	0.430556	0.00434999	0.000958907	A	G	intergenic_variant	-
88813791	rs209463438	5.2426	0.430556	0.00434999	0.000958907	C	T	intergenic_variant	-
88813808	rs109809701	5.2426	0.430556	0.00434999	0.000958907	C	T	intergenic_variant	-
88813866	rs109960505	5.2426	0.430556	0.00434999	0.000958907	G	A	intergenic_variant	-
88813903	rs109892884	5.2426	0.430556	0.00434999	0.000958907	G	C	intergenic_variant	-
88814253	rs109831738	5.2426	0.430556	0.00434999	0.000958907	G	A	intergenic_variant	-
88814417	rs450092806	5.2426	0.430556	0.00434999	0.000958907	T	A	intergenic_variant	-
88814909	-	5.2426	0.430556	0.00434999	0.000958907	ACTCTT	ACTCTCTT	intergenic_variant	-
88815097	-	5.2426	0.430556	0.00434999	0.000958907	AG	AGG	intergenic_variant	-
88815220	-	5.2426	0.430556	0.00434999	0.000958907	A	AG	intergenic_variant	-
88815310	rs109343887	5.2426	0.430556	0.00434999	0.000958907	A	G	intergenic_variant	-
88815324	rs108982163	5.2426	0.430556	0.00434999	0.000958907	G	A	intergenic_variant	-
88815362	rs210038582	5.2426	0.430556	0.00434999	0.000958907	T	C	intergenic_variant	-
88815370	rs109003427	5.2426	0.430556	0.00434999	0.000958907	C	T	intergenic_variant	-
88815457	rs109301907	5.2426	0.430556	0.00434999	0.000958907	A	G	intergenic_variant	-
88815561	rs211339758	5.2426	0.430556	0.00434999	0.000958907	A	G	intergenic_variant	-
88815600	rs207530424	5.2426	0.430556	0.00434999	0.000958907	T	G	intergenic_variant	-
88815648	rs379993693	5.2426	0.430556	0.00434999	0.000958907	C	T	intergenic_variant	-
88815656	rs382150913	5.2426	0.430556	0.00434999	0.000958907	G	A	intergenic_variant	-
88815661	rs436142281	5.2426	0.430556	0.00434999	0.000958907	G	A	intergenic_variant	-
88815682	rs209273523	5.2426	0.430556	0.00434999	0.000958907	G	A	intergenic_variant	-
88815878	rs209103434	5.2426	0.430556	0.00434999	0.000958907	G	A	intergenic_variant	-
88816215	rs210444046	5.2426	0.430556	0.00434999	0.000958907	C	T	intergenic_variant	-
88816306	rs110876279	5.2426	0.430556	0.00434999	0.000958907	C	T	intergenic_variant	-
88816335	rs109422193	5.2426	0.430556	0.00434999	0.000958907	A	C	intergenic_variant	-
88816342	rs110005543	5.2426	0.430556	0.00434999	0.000958907	A	G	intergenic_variant	-
88816361	rs109119051	5.2426	0.430556	0.00434999	0.000958907	A	T	intergenic_variant	-
88816435	rs208514299	5.2426	0.430556	0.00434999	0.000958907	T	C	intergenic_variant	-
88816438	rs209718310	5.2426	0.430556	0.00434999	0.000958907	C	T	intergenic_variant	-
88816467	rs211638955	5.2426	0.430556	0.00434999	0.000958907	T	C	intergenic_variant	-
88816478	rs208996464	5.2426	0.430556	0.00434999	0.000958907	G	T	intergenic_variant	-
88816489	rs210599463	5.2426	0.430556	0.00434999	0.000958907	T	A	intergenic_variant	-
88816508	rs207534783	5.2426	0.430556	0.00434999	0.000958907	T	C	intergenic_variant	-
88816529	-	5.2426	0.430556	0.00434999	0.000958907	GT	GTACATT	intergenic_variant	-
88816626	rs208447496	5.2426	0.430556	0.00434999	0.000958907	C	T	intergenic_variant	-
88816633	rs378632170	5.2426	0.430556	0.00434999	0.000958907	T	C	intergenic_variant	-
88816635	rs381411388	5.2426	0.430556	0.00434999	0.000958907	T	A	intergenic_variant	-
88816646	rs210553657	5.2426	0.430556	0.00434999	0.000958907	A	C	intergenic_variant	-
88816693	rs110177767	5.2426	0.430556	0.00434999	0.000958907	C	T	intergenic_variant	-
88816746	rs109602066	5.2426	0.430556	0.00434999	0.000958907	C	T	intergenic_variant	-
88816747	rs110110744	5.2426	0.430556	0.00434999	0.000958907	C	T	intergenic_variant	-
88816783	rs208023015	5.2426	0.430556	0.00434999	0.000958907	A	G	intergenic_variant	-
88816788	rs525880269	5.2426	0.430556	0.00434999	0.000958907	A	C	intergenic_variant	-
88816789	rs434385996	5.2426	0.430556	0.00434999	0.000958907	G	T	intergenic_variant	-
88816829	rs110520212	5.2426	0.430556	0.00434999	0.000958907	G	T	intergenic_variant	-
88816850	-	5.2426	0.430556	0.00434999	0.000958907	TA	TATACA	intergenic_variant	-
88816863	-	5.2426	0.430556	0.00434999	0.000958907	GT	GTTT	intergenic_variant	-
88817003	rs378062030	5.2426	0.430556	0.00434999	0.000958907	T	C	intergenic_variant	-
88817004	rs380885990	5.2426	0.430556	0.00434999	0.000958907	G	A	intergenic_variant	-
88817046	rs383234985	5.2426	0.430556	0.00434999	0.000958907	G	A	intergenic_variant	-
88817062	rs210882542	5.2426	0.430556	0.00434999	0.000958907	C	T	intergenic_variant	-
88817076	rs110279420	5.2426	0.430556	0.00434999	0.000958907	C	A	intergenic_variant	-
88817097	rs109116805	5.2426	0.430556	0.00434999	0.000958907	A	G	intergenic_variant	-
88817131	rs110020305	5.2426	0.430556	0.00434999	0.000958907	A	T	intergenic_variant	-
88817163	rs109933519	5.2426	0.430556	0.00434999	0.000958907	C	G	intergenic_variant	-
88817197	rs109841055	5.2426	0.430556	0.00434999	0.000958907	T	A	intergenic_variant	-
88817242	rs109135386	5.2426	0.430556	0.00434999	0.000958907	G	A	intergenic_variant	-
88817260	-	5.2426	0.430556	0.00434999	0.000958907	TC	TCC	intergenic_variant	-
88817271	rs109280118	5.2426	0.430556	0.00434999	0.000958907	A	G	intergenic_variant	-
88817285	rs109707422	5.2426	0.430556	0.00434999	0.000958907	G	C	intergenic_variant	-
88817323	rs109127520	5.2426	0.430556	0.00434999	0.000958907	G	A	intergenic_variant	-
88817378	-	5.2426	0.430556	0.00434999	0.000958907	TG	TGG	intergenic_variant	-
88817435	rs109666588	5.2426	0.430556	0.00434999	0.000958907	G	A	intergenic_variant	-
88817460	-	5.2426	0.430556	0.00434999	0.000958907	CAGAGT	CAGT	intergenic_variant	-
88817539	rs207517008	5.2426	0.430556	0.00434999	0.000958907	A	G	intergenic_variant	-
88817559	rs209510073	5.2426	0.430556	0.00434999	0.000958907	T	G	intergenic_variant	-
88817647	rs110192490	5.2426	0.430556	0.00434999	0.000958907	G	A	intergenic_variant	-
88817712	rs207959777	5.2426	0.430556	0.00434999	0.000958907	A	G	intergenic_variant	-
88817929	rs109914224	5.2426	0.430556	0.00434999	0.000958907	G	A	intergenic_variant	-
88818064	rs110326839	5.2426	0.430556	0.00434999	0.000958907	G	A	intergenic_variant	-
88818095	rs211414282	5.2426	0.430556	0.00434999	0.000958907	A	G	intergenic_variant	-
88818100	rs208061757	5.2426	0.430556	0.00434999	0.000958907	A	G	intergenic_variant	-
88818104	rs210114523	5.2426	0.430556	0.00434999	0.000958907	A	G	intergenic_variant	-
88818135	rs110321447	5.2426	0.430556	0.00434999	0.000958907	G	A	intergenic_variant	-
88818158	rs109851780	5.2426	0.430556	0.00434999	0.000958907	C	T	intergenic_variant	-
88818241	rs109457581	5.2426	0.430556	0.00434999	0.000958907	C	T	intergenic_variant	-
88818287	rs109793353	5.2426	0.430556	0.00434999	0.000958907	T	C	intergenic_variant	-
88818408	rs208224791	5.2426	0.430556	0.00434999	0.000958907	C	T	intergenic_variant	-
88818422	rs209645983	5.2426	0.430556	0.00434999	0.000958907	C	G	intergenic_variant	-
88818427	-	5.2426	0.430556	0.00434999	0.000958907	CTTTTTTA	CTTTTTA	intergenic_variant	-
88818508	rs211510708	5.2426	0.430556	0.00434999	0.000958907	G	A	intergenic_variant	-
88818534	rs110772443	5.2426	0.430556	0.00434999	0.000958907	C	T	intergenic_variant	-
88818576	rs382151072	5.2426	0.430556	0.00434999	0.000958907	C	T	intergenic_variant	-
88818584	rs517546778	5.2426	0.430556	0.00434999	0.000958907	AGTTTCAGGGTTTCAGGT	AGTTTCAGGT	intergenic_variant	-
88818648	rs109217253	5.2426	0.430556	0.00434999	0.000958907	C	T	intergenic_variant	-
88818818	rs110550625	5.2426	0.430556	0.00434999	0.000958907	A	G	intergenic_variant	-
88818834	rs210477923	5.2426	0.430556	0.00434999	0.000958907	C	G	intergenic_variant	-
88818857	rs209514429	5.2426	0.430556	0.00434999	0.000958907	T	C	intergenic_variant	-
88818885	rs109415968	5.2426	0.430556	0.00434999	0.000958907	C	A	intergenic_variant	-
88818981	rs381733574	5.2426	0.430556	0.00434999	0.000958907	A	T	intergenic_variant	-
88818993	rs109499433	5.2426	0.430556	0.00434999	0.000958907	T	C	intergenic_variant	-
88819024	rs110813007	5.2426	0.430556	0.00434999	0.000958907	T	C	intergenic_variant	-
88819052	rs109162921	5.2426	0.430556	0.00434999	0.000958907	C	T	intergenic_variant	-
88819140	rs110409345	5.2426	0.430556	0.00434999	0.000958907	A	G	intergenic_variant	-
88819146	rs110232101	5.2426	0.430556	0.00434999	0.000958907	C	G	intergenic_variant	-
88819248	rs208028238	5.2426	0.430556	0.00434999	0.000958907	T	C	intergenic_variant	-
88819250	rs210206724	5.2426	0.430556	0.00434999	0.000958907	C	A	intergenic_variant	-
88819331	rs210997824	5.2426	0.430556	0.00434999	0.000958907	T	C	intergenic_variant	-
88819430	rs209293871	5.2426	0.430556	0.00434999	0.000958907	G	A	intergenic_variant	-
88701054	rs137824242	5.22403	0.344154	-0.00439178	0.000970011	A	G	intron_variant	GC
88701069	rs208637650	5.22403	0.344154	-0.00439178	0.000970011	G	A	intron_variant	GC
88701599	-	5.2204	0.342216	-0.00440917	0.000974258	TCCAGGGAAGGATTCC	TC	intron_variant	GC
86253291	rs133232368	5.21325	0.262597	0.00473128	0.00104624	A	G	intergenic_variant	-
88810289	rs208258058	5.20412	0.460594	0.00430395	0.000952679	TACACACACACA	TACACACACA	intergenic_variant	-
88699553	rs136622454	5.19518	0.342377	-0.00439506	0.000973799	G	A	intron_variant	GC
88700172	rs134354575	5.19518	0.342377	-0.00439506	0.000973799	T	C	intron_variant	GC
88700195	-	5.19518	0.342377	-0.00439506	0.000973799	TTAT	TTCT	intron_variant	GC
88700199	rs133168864	5.19518	0.342377	-0.00439506	0.000973799	T	A	intron_variant	GC
88700293	rs384380464	5.19518	0.342377	-0.00439506	0.000973799	T	G	intron_variant	GC
88700355	rs134147739	5.19518	0.342377	-0.00439506	0.000973799	C	T	intron_variant	GC
88700533	-	5.19518	0.342377	-0.00439506	0.000973799	ATTTTTTTA	ATTTTTTTTA	intron_variant	GC
88700617	rs135503185	5.19518	0.342377	-0.00439506	0.000973799	A	G	intron_variant	GC
88700637	rs133429253	5.19518	0.342377	-0.00439506	0.000973799	A	G	intron_variant	GC
88700784	rs134886254	5.19518	0.342377	-0.00439506	0.000973799	T	C	intron_variant	GC
88700867	rs136046212	5.19518	0.342377	-0.00439506	0.000973799	G	A	intron_variant	GC
88700868	rs136773631	5.19518	0.342377	-0.00439506	0.000973799	A	C	intron_variant	GC
88700869	rs134764774	5.19518	0.342377	-0.00439506	0.000973799	G	A	intron_variant	GC
88700911	rs210350469	5.19518	0.342377	-0.00439506	0.000973799	G	A	intron_variant	GC
88701363	rs135660589	5.19518	0.342377	-0.00439506	0.000973799	T	C	intron_variant	GC
88701366	rs136476243	5.19518	0.342377	-0.00439506	0.000973799	T	C	intron_variant	GC
88701444	rs134195501	5.19518	0.342377	-0.00439506	0.000973799	T	C	intron_variant	GC
88701454	rs137525682	5.19518	0.342377	-0.00439506	0.000973799	A	G	intron_variant	GC
88701519	rs132714995	5.19518	0.342377	-0.00439506	0.000973799	T	C	intron_variant	GC
88701690	-	5.19518	0.342377	-0.00439506	0.000973799	AGTAGGT	AT	intron_variant	GC
88701698	rs137087855	5.19518	0.342377	-0.00439506	0.000973799	C	G	intron_variant	GC
88701757	rs135196800	5.19518	0.342377	-0.00439506	0.000973799	T	G	intron_variant	GC
88701931	rs132952510	5.19518	0.342377	-0.00439506	0.000973799	A	G	intron_variant	GC
88702036	rs135400856	5.19518	0.342377	-0.00439506	0.000973799	A	G	intron_variant	GC
88702049	rs132854893	5.19518	0.342377	-0.00439506	0.000973799	C	T	intron_variant	GC
88702119	rs380395417	5.19518	0.342377	-0.00439506	0.000973799	A	G	intron_variant	GC
88702146	rs384009482	5.19518	0.342377	-0.00439506	0.000973799	G	T	intron_variant	GC
88702156	rs385894741	5.19518	0.342377	-0.00439506	0.000973799	G	A	intron_variant	GC
88702496	rs137258136,rs798799619	5.19518	0.342377	-0.00439506	0.000973799	A	C	intron_variant	GC
88702543	rs135710584	5.19518	0.342377	-0.00439506	0.000973799	C	T	intron_variant	GC
88702603	rs133647067	5.19518	0.342377	-0.00439506	0.000973799	C	T	intron_variant	GC
88702821	rs135473350	5.19518	0.342377	-0.00439506	0.000973799	C	T	intron_variant	GC
88702843	rs136425121	5.19518	0.342377	-0.00439506	0.000973799	C	T	intron_variant	GC
88702853	rs134010985	5.19518	0.342377	-0.00439506	0.000973799	C	G	intron_variant	GC
88702911	rs134769436	5.19518	0.342377	-0.00439506	0.000973799	C	T	intron_variant	GC
88702999	rs137827059	5.19518	0.342377	-0.00439506	0.000973799	C	T	intron_variant	GC
88703135	rs133578893	5.19518	0.342377	-0.00439506	0.000973799	C	G	intron_variant	GC
88703143	rs137409249	5.19518	0.342377	-0.00439506	0.000973799	C	T	intron_variant	GC
88703206	rs132841712	5.19518	0.342377	-0.00439506	0.000973799	G	C	intron_variant	GC
88703218	rs133863813	5.19518	0.342377	-0.00439506	0.000973799	C	A	intron_variant	GC
88703269	rs135291007	5.19518	0.342377	-0.00439506	0.000973799	G	A	intron_variant	GC
88703327	rs132716502	5.19518	0.342377	-0.00439506	0.000973799	C	T	intron_variant	GC
88703367	-	5.19518	0.342377	-0.00439506	0.000973799	GAAA	GAA	intron_variant	GC
88704069	rs135762515	5.19518	0.342377	-0.00439506	0.000973799	G	T	intron_variant	GC
88704398	rs136673242	5.19518	0.342377	-0.00439506	0.000973799	A	T	intron_variant	GC
88704552	-	5.19518	0.342377	-0.00439506	0.000973799	GAAAAAAAAAT	GAAAAAAAAT	intron_variant	GC
88704826	rs134011290	5.19518	0.342377	-0.00439506	0.000973799	C	T	intron_variant	GC
88704865	rs132720609	5.19518	0.342377	-0.00439506	0.000973799	C	T	intron_variant	GC
88704943	rs133460058	5.19518	0.342377	-0.00439506	0.000973799	A	G	intron_variant	GC
88705265	rs135288980	5.19518	0.342377	-0.00439506	0.000973799	T	C	intron_variant	GC
88705292	rs136374482	5.19518	0.342377	-0.00439506	0.000973799	T	A	intron_variant	GC
88705383	rs133242107	5.19518	0.342377	-0.00439506	0.000973799	T	C	intron_variant	GC
88705434	rs137240170	5.19518	0.342377	-0.00439506	0.000973799	A	G	intron_variant	GC
88705658	-	5.19518	0.342377	-0.00439506	0.000973799	TC	TTACC	intron_variant	GC
88705695	rs136986657	5.19518	0.342377	-0.00439506	0.000973799	A	G	intron_variant	GC
88705759	rs134893283	5.19518	0.342377	-0.00439506	0.000973799	C	T	intron_variant	GC
88705763	rs135764933	5.19518	0.342377	-0.00439506	0.000973799	G	T	intron_variant	GC
88705810	rs133707963	5.19518	0.342377	-0.00439506	0.000973799	C	T	intron_variant	GC
88705831	rs135183708	5.19518	0.342377	-0.00439506	0.000973799	A	G	intron_variant	GC
88705951	rs132985908	5.19518	0.342377	-0.00439506	0.000973799	G	A	intron_variant	GC
88706024	rs133583657	5.19518	0.342377	-0.00439506	0.000973799	G	A	intron_variant	GC
88706080	rs137412281	5.19518	0.342377	-0.00439506	0.000973799	A	G	intron_variant	GC
88706139	rs132849659	5.19518	0.342377	-0.00439506	0.000973799	C	T	intron_variant	GC
88706192	rs136005043	5.19518	0.342377	-0.00439506	0.000973799	C	T	intron_variant	GC
88706304	rs132706754	5.19518	0.342377	-0.00439506	0.000973799	G	A	intron_variant	GC
88706441	rs136303714	5.19518	0.342377	-0.00439506	0.000973799	C	T	intron_variant	GC
88706599	-	5.19518	0.342377	-0.00439506	0.000973799	GC	GCC	intron_variant	GC
88706618	rs210297958	5.19518	0.342377	-0.00439506	0.000973799	AGT	AT	intron_variant	GC
88706754	rs136838094	5.19518	0.342377	-0.00439506	0.000973799	T	C	intron_variant	GC
88706797	rs134451546	5.19518	0.342377	-0.00439506	0.000973799	G	A	intron_variant	GC
88707041	rs133310590	5.19518	0.342377	-0.00439506	0.000973799	G	A	intron_variant	GC
88707329	rs137308664	5.19518	0.342377	-0.00439506	0.000973799	A	C	intron_variant	GC
88707471	rs136106814	5.19518	0.342377	-0.00439506	0.000973799	G	A	intron_variant	GC
88707593	-	5.19518	0.342377	-0.00439506	0.000973799	AA	AATA	intron_variant	GC
88707597	rs133088433	5.19518	0.342377	-0.00439506	0.000973799	C	A	intron_variant	GC
88707658	rs134568342	5.19518	0.342377	-0.00439506	0.000973799	C	T	intron_variant	GC
88707708	rs136989520	5.19518	0.342377	-0.00439506	0.000973799	C	T	intron_variant	GC
88707798	rs135444779	5.19518	0.342377	-0.00439506	0.000973799	G	A	stop_gained	GC
88708021	rs137713737	5.19518	0.342377	-0.00439506	0.000973799	T	C	intron_variant	GC
88708023	rs133772448	5.19518	0.342377	-0.00439506	0.000973799	T	C	intron_variant	GC
88708028	rs135846162	5.19518	0.342377	-0.00439506	0.000973799	C	T	intron_variant	GC
88708138	rs133051868	5.19518	0.342377	-0.00439506	0.000973799	T	C	intron_variant	GC
88708178	rs134378790	5.19518	0.342377	-0.00439506	0.000973799	A	C	intron_variant	GC
88708217	rs135612575	5.19518	0.342377	-0.00439506	0.000973799	G	A	intron_variant	GC
88708276	rs132859561	5.19518	0.342377	-0.00439506	0.000973799	T	A	intron_variant	GC
88708312	rs137139705	5.19518	0.342377	-0.00439506	0.000973799	T	C	intron_variant	GC
88708336	rs135922932	5.19518	0.342377	-0.00439506	0.000973799	G	A	intron_variant	GC
88708356	rs136722539	5.19518	0.342377	-0.00439506	0.000973799	G	T	intron_variant	GC
88708433	rs134149875	5.19518	0.342377	-0.00439506	0.000973799	C	T	intron_variant	GC
88708606	rs133431365	5.19518	0.342377	-0.00439506	0.000973799	A	G	intron_variant	GC
88708607	rs134892036	5.19518	0.342377	-0.00439506	0.000973799	A	G	intron_variant	GC
88708618	rs137728253	5.19518	0.342377	-0.00439506	0.000973799	A	C	intron_variant	GC
88709079	rs137310794	5.19518	0.342377	-0.00439506	0.000973799	G	A	intron_variant	GC
88709219	rs136252949	5.19518	0.342377	-0.00439506	0.000973799	T	C	intron_variant	GC
88709336	rs135666916	5.19518	0.342377	-0.00439506	0.000973799	G	A	intron_variant	GC
88709394	rs134204385	5.19518	0.342377	-0.00439506	0.000973799	C	T	intron_variant	GC
88709416	rs135995778	5.19518	0.342377	-0.00439506	0.000973799	G	T	intron_variant	GC
88709450	rs133730025	5.19518	0.342377	-0.00439506	0.000973799	T	A	intron_variant	GC
88709493	rs210581310	5.19518	0.342377	-0.00439506	0.000973799	A	G	intron_variant	GC
88709520	rs382587573	5.19518	0.342377	-0.00439506	0.000973799	A	T	intron_variant	GC
88709566	rs133024795	5.19518	0.342377	-0.00439506	0.000973799	A	G	intron_variant	GC
88709638	rs380637593	5.19518	0.342377	-0.00439506	0.000973799	T	C	intron_variant	GC
88709642	rs210659710	5.19518	0.342377	-0.00439506	0.000973799	C	T	intron_variant	GC
88709660	rs209205054	5.19518	0.342377	-0.00439506	0.000973799	T	G	intron_variant	GC
88709715	rs134036933	5.19518	0.342377	-0.00439506	0.000973799	C	T	intron_variant	GC
88709745	rs135403962	5.19518	0.342377	-0.00439506	0.000973799	ATTATTGA	AA	intron_variant	GC
88709751	rs132859116	5.19518	0.342377	-0.00439506	0.000973799	C	T	intron_variant	GC
88710094	rs797172867	5.19518	0.342377	-0.00439506	0.000973799	C	A	intron_variant	GC
88710190	rs135930253	5.19518	0.342377	-0.00439506	0.000973799	A	C	intron_variant	GC
88710275	rs137612629	5.19518	0.342377	-0.00439506	0.000973799	T	C	intron_variant	GC
88710692	rs134018789	5.19518	0.342377	-0.00439506	0.000973799	A	G	intron_variant	GC
88710718	rs137293031	5.19518	0.342377	-0.00439506	0.000973799	C	T	intron_variant	GC
88711105	rs136621747	5.19518	0.342377	-0.00439506	0.000973799	T	C	intron_variant	GC
88711118	rs133870515	5.19518	0.342377	-0.00439506	0.000973799	T	C	intron_variant	GC
88711119	rs135293975	5.19518	0.342377	-0.00439506	0.000973799	G	A	intron_variant	GC
88711128	rs436716749	5.19518	0.342377	-0.00439506	0.000973799	C	T	intron_variant	GC
88711140	rs134143178	5.19518	0.342377	-0.00439506	0.000973799	A	T	intron_variant	GC
88711148	-	5.19518	0.342377	-0.00439506	0.000973799	AA	AACA	intron_variant	GC
88711243	rs384437116	5.19518	0.342377	-0.00439506	0.000973799	C	T	intron_variant	GC
88711244	rs377975531	5.19518	0.342377	-0.00439506	0.000973799	A	G	intron_variant	GC
88711258	rs381238002	5.19518	0.342377	-0.00439506	0.000973799	A	G	intron_variant	GC
88711327	rs384389861	5.19518	0.342377	-0.00439506	0.000973799	G	A	intron_variant	GC
88711357	rs379447573	5.19518	0.342377	-0.00439506	0.000973799	T	C	intron_variant	GC
88711393	rs135294459	5.19518	0.342377	-0.00439506	0.000973799	T	C	intron_variant	GC
88711409	rs136356314	5.19518	0.342377	-0.00439506	0.000973799	T	A	intron_variant	GC
88711424	rs133247255	5.19518	0.342377	-0.00439506	0.000973799	A	G	intron_variant	GC
88711481	rs137778195	5.19518	0.342377	-0.00439506	0.000973799	G	T	intron_variant	GC
88711482	rs133878838	5.19518	0.342377	-0.00439506	0.000973799	G	T	intron_variant	GC
88711514	rs137360972	5.19518	0.342377	-0.00439506	0.000973799	C	A	intron_variant	GC
88711884	rs136359868	5.19518	0.342377	-0.00439506	0.000973799	T	C	missense_variant	GC
88711921	rs135187812	5.19518	0.342377	-0.00439506	0.000973799	T	A	splice_region_variant,intron_variant	GC
88711943	-	5.19518	0.342377	-0.00439506	0.000973799	CTTT	CT	intron_variant	GC
88711970	rs136122165	5.19518	0.342377	-0.00439506	0.000973799	A	G	intron_variant	GC
88711988	rs133546166	5.19518	0.342377	-0.00439506	0.000973799	A	G	intron_variant	GC
88712262	rs134971849	5.19518	0.342377	-0.00439506	0.000973799	C	T	intron_variant	GC
88712662	rs137511423	5.19518	0.342377	-0.00439506	0.000973799	G	A	synonymous_variant	GC
88713618	rs133643057	5.19518	0.342377	-0.00439506	0.000973799	A	G	intron_variant	GC
88713832	-	5.19518	0.342377	-0.00439506	0.000973799	ATACAGT	AT	intron_variant	GC
88714034	rs137191726	5.19518	0.342377	-0.00439506	0.000973799	A	G	intron_variant	GC
88714208	rs135592101	5.19518	0.342377	-0.00439506	0.000973799	A	G	intron_variant	GC
88714456	rs136110435	5.19518	0.342377	-0.00439506	0.000973799	C	T	intron_variant	GC
88714676	rs132901985	5.19518	0.342377	-0.00439506	0.000973799	A	G	intron_variant	GC
88714681	rs134610516	5.19518	0.342377	-0.00439506	0.000973799	C	A	intron_variant	GC
88714682	rs135960049	5.19518	0.342377	-0.00439506	0.000973799	A	T	intron_variant	GC
88715098	rs133861950	5.19518	0.342377	-0.00439506	0.000973799	G	A	intron_variant	GC
88715114	rs137525107	5.19518	0.342377	-0.00439506	0.000973799	T	C	intron_variant	GC
88715289	rs384322723	5.19518	0.342377	-0.00439506	0.000973799	C	G	intron_variant	GC
88715331	-	5.19518	0.342377	-0.00439506	0.000973799	ATG	AG	intron_variant	GC
88715407	rs208908679	5.19518	0.342377	-0.00439506	0.000973799	C	T	intron_variant	GC
88715425	rs211548156	5.19518	0.342377	-0.00439506	0.000973799	A	G	intron_variant	GC
88715667	rs135809429	5.19518	0.342377	-0.00439506	0.000973799	C	A	intron_variant	GC
88715728	rs133107015	5.19518	0.342377	-0.00439506	0.000973799	T	C	intron_variant	GC
88715735	rs134406988	5.19518	0.342377	-0.00439506	0.000973799	G	A	intron_variant	GC
88715894	rs209278013	5.19518	0.342377	-0.00439506	0.000973799	T	G	intron_variant	GC
88716912	rs132833642	5.19518	0.342377	-0.00439506	0.000973799	A	G	intron_variant	GC
88717257	rs137680296	5.19518	0.342377	-0.00439506	0.000973799	A	G	intron_variant	GC
88717271	rs133161280	5.19518	0.342377	-0.00439506	0.000973799	A	G	intron_variant	GC
88717919	rs135804013	5.19518	0.342377	-0.00439506	0.000973799	G	A	intron_variant	GC
88718084	rs136786106	5.19518	0.342377	-0.00439506	0.000973799	G	C	intron_variant	GC
88718142	-	5.19518	0.342377	-0.00439506	0.000973799	GT	GTT	intron_variant	GC
88718270	rs134720771	5.19518	0.342377	-0.00439506	0.000973799	G	C	intron_variant	GC
88718296	rs137814863	5.19518	0.342377	-0.00439506	0.000973799	T	G	intron_variant	GC
88718301	rs133635844	5.19518	0.342377	-0.00439506	0.000973799	G	T	intron_variant	GC
88718477	rs135095058	5.19518	0.342377	-0.00439506	0.000973799	A	C	intron_variant	GC
88718747	rs136453998	5.19518	0.342377	-0.00439506	0.000973799	T	G	intron_variant	GC
88718984	-	5.19518	0.342377	-0.00439506	0.000973799	ATTT	ATT	intron_variant	GC
88719052	-	5.19518	0.342377	-0.00439506	0.000973799	GAAAAAAG	GAAAAAAAG	intron_variant	GC
88719098	rs136047947	5.19518	0.342377	-0.00439506	0.000973799	G	C	intron_variant	GC
88719712	rs136685625	5.19518	0.342377	-0.00439506	0.000973799	T	A	intron_variant	GC
88719783	rs134015619	5.19518	0.342377	-0.00439506	0.000973799	A	G	synonymous_variant	GC
88719786	rs135385869	5.19518	0.342377	-0.00439506	0.000973799	G	A	synonymous_variant	GC
88819232	rs133145570	5.19382	0.46124	0.00429699	0.000952212	A	C	intergenic_variant	-
89076092	rs208115344	5.18509	0.334948	-0.00446137	0.000989574	C	T	intergenic_variant	-
89076618	rs210962569	5.18509	0.334948	-0.00446137	0.000989574	G	A	intergenic_variant	-
89076897	rs207550432	5.18509	0.334948	-0.00446137	0.000989574	C	T	intergenic_variant	-
89077063	rs379446891	5.18509	0.334948	-0.00446137	0.000989574	G	T	intergenic_variant	-
89077073	rs382419407	5.18509	0.334948	-0.00446137	0.000989574	A	G	intergenic_variant	-
89077674	rs208109069	5.18509	0.334948	-0.00446137	0.000989574	G	A	intergenic_variant	-
89078000	rs208494623	5.18509	0.334948	-0.00446137	0.000989574	A	G	intergenic_variant	-
89078577	rs109427784	5.18509	0.334948	-0.00446137	0.000989574	A	G	intergenic_variant	-
88841140	rs42767501	5.1831	0.457364	0.00420055	0.000931899	C	T	intergenic_variant	-
88841450	rs42767498	5.1831	0.457364	0.00420055	0.000931899	T	C	intergenic_variant	-
88841591	rs42767496	5.1831	0.457364	0.00420055	0.000931899	T	C	intergenic_variant	-
89502128	rs382267344	5.18046	0.282461	0.00470351	0.00104382	C	A	intergenic_variant	-
88812925	rs480265662	5.1707	0.45478	0.00423366	0.00094049	A	C	intergenic_variant	-
89090604	rs137299254	5.17005	0.365956	0.00444024	0.0009865	A	G	intergenic_variant	-
89090610	rs134888023	5.17005	0.365956	0.00444024	0.0009865	G	A	intergenic_variant	-
89090643	rs136557733	5.17005	0.365956	0.00444024	0.0009865	G	A	intergenic_variant	-
88838658	rs134668940	5.15366	0.496286	0.00421661	0.000938471	C	A	intergenic_variant	-
88840000	rs385713475	5.15181	0.420543	0.00426961	0.00095043	T	A	intergenic_variant	-
88840028	rs136518520	5.15181	0.420543	0.00426961	0.00095043	T	C	intergenic_variant	-
88840183	rs381049514	5.15181	0.420543	0.00426961	0.00095043	G	A	intergenic_variant	-
88840288	rs379795758	5.15181	0.420543	0.00426961	0.00095043	A	T	intergenic_variant	-
88876204	rs42767296	5.14997	0.468023	0.0042672	0.00095014	G	A	intergenic_variant	-
88787338	rs386059832	5.14448	0.430717	0.00430194	0.000958394	A	C	intergenic_variant	-
88816870	rs380455176	5.1349	0.429102	0.0042938	0.000957589	C	T	intergenic_variant	-
88816874	rs382428161	5.1349	0.429102	0.0042938	0.000957589	C	T	intergenic_variant	-
88816879	rs211409881	5.1349	0.429102	0.0042938	0.000957589	G	A	intergenic_variant	-
89153518	rs134062129	5.1349	0.166182	0.00597795	0.00133318	C	T	intergenic_variant	-
88822617	rs108999037	5.1343	0.430556	0.004298	0.000958613	A	G	intergenic_variant	-
88822674	rs382688926	5.1343	0.430556	0.004298	0.000958613	A	T	intergenic_variant	-
88825872	rs210476381	5.1343	0.430556	0.004298	0.000958613	C	G	intergenic_variant	-
88825886	rs379472416	5.1343	0.430556	0.004298	0.000958613	G	A	intergenic_variant	-
88826076	rs109345727	5.1343	0.430556	0.004298	0.000958613	T	C	intergenic_variant	-
88826329	rs210640375	5.1343	0.430556	0.004298	0.000958613	T	C	intergenic_variant	-
88826489	rs109314465	5.1343	0.430556	0.004298	0.000958613	G	A	intergenic_variant	-
88827128	rs208217683	5.1343	0.430556	0.004298	0.000958613	C	T	intergenic_variant	-
88827382	rs109767023	5.1343	0.430556	0.004298	0.000958613	T	C	intergenic_variant	-
88828187	rs207562381	5.1343	0.430556	0.004298	0.000958613	A	T	intergenic_variant	-
88828325	rs109224064	5.1343	0.430556	0.004298	0.000958613	T	C	intergenic_variant	-
88828465	rs110981929	5.1343	0.430556	0.004298	0.000958613	T	C	intergenic_variant	-
88828492	rs210709702	5.1343	0.430556	0.004298	0.000958613	A	G	intergenic_variant	-
88828562	rs109595773	5.1343	0.430556	0.004298	0.000958613	T	C	intergenic_variant	-
88830352	rs109181356	5.1343	0.430556	0.004298	0.000958613	T	C	intergenic_variant	-
88830408	rs109023987	5.1343	0.430556	0.004298	0.000958613	A	T	intergenic_variant	-
88830630	rs209647719	5.1343	0.430556	0.004298	0.000958613	C	T	intergenic_variant	-
88830973	rs110984736	5.1343	0.430556	0.004298	0.000958613	A	T	intergenic_variant	-
88831588	rs110467765	5.1343	0.430556	0.004298	0.000958613	G	A	intergenic_variant	-
88831701	rs211040114	5.1343	0.430556	0.004298	0.000958613	T	G	intergenic_variant	-
88832161	rs109966044	5.1343	0.430556	0.004298	0.000958613	T	C	intergenic_variant	-
88832335	rs134055603	5.1343	0.430556	0.004298	0.000958613	A	G	intergenic_variant	-
88833328	rs110691008	5.1343	0.430556	0.004298	0.000958613	C	T	intergenic_variant	-
88833371	rs377808964	5.1343	0.430556	0.004298	0.000958613	T	C	intergenic_variant	-
88833470	rs208962337	5.1343	0.430556	0.004298	0.000958613	C	A	intergenic_variant	-
88834121	rs211373654	5.1343	0.430556	0.004298	0.000958613	A	C	intergenic_variant	-
88834437	rs380708303	5.1343	0.430556	0.004298	0.000958613	G	A	intergenic_variant	-
88836073	rs110629520	5.1343	0.430556	0.004298	0.000958613	G	A	intergenic_variant	-
88836215	rs110321778	5.1343	0.430556	0.004298	0.000958613	G	A	intergenic_variant	-
88836297	rs518663718	5.1343	0.430556	0.004298	0.000958613	TG	TGG	intergenic_variant	-
88836625	rs209641853	5.1343	0.430556	0.004298	0.000958613	C	T	intergenic_variant	-
88837156	rs378680895	5.1343	0.430556	0.004298	0.000958613	C	T	intergenic_variant	-
88837198	rs110561242	5.1343	0.430556	0.004298	0.000958613	G	A	intergenic_variant	-
88837225	rs208690471	5.1343	0.430556	0.004298	0.000958613	C	T	intergenic_variant	-
88837252	rs110730440	5.1343	0.430556	0.004298	0.000958613	T	C	intergenic_variant	-
88837353	rs109636068	5.1343	0.430556	0.004298	0.000958613	T	C	intergenic_variant	-
88837406	rs109743462	5.1343	0.430556	0.004298	0.000958613	T	G	intergenic_variant	-
88838098	rs207492297	5.1343	0.430556	0.004298	0.000958613	C	T	intergenic_variant	-
88427008	rs42250578	5.13253	0.375484	0.00432831	0.000965548	G	A	intron_variant	SLC4A4
88710504	rs384621014	5.13194	0.342054	-0.0043621	0.000973145	T	C	intron_variant	GC
88710507	rs379691480	5.13194	0.342054	-0.0043621	0.000973145	C	A	intron_variant	GC
88800374	rs110882614	5.12843	0.430394	0.0042952	0.000958586	A	G	intergenic_variant	-
88800437	rs110880628	5.12843	0.430394	0.0042952	0.000958586	C	A	intergenic_variant	-
88800679	rs207531467	5.12843	0.430394	0.0042952	0.000958586	G	A	intergenic_variant	-
88801084	rs210272961	5.12843	0.430394	0.0042952	0.000958586	C	T	intergenic_variant	-
88801554	rs109301188	5.12843	0.430394	0.0042952	0.000958586	T	C	intergenic_variant	-
88801636	rs209119284	5.12843	0.430394	0.0042952	0.000958586	C	T	intergenic_variant	-
88801638	rs210744660	5.12843	0.430394	0.0042952	0.000958586	C	T	intergenic_variant	-
88801653	rs385169934	5.12843	0.430394	0.0042952	0.000958586	A	G	intergenic_variant	-
88801741	rs208584486	5.12843	0.430394	0.0042952	0.000958586	T	A	intergenic_variant	-
88801863	rs110082511	5.12843	0.430394	0.0042952	0.000958586	G	A	intergenic_variant	-
88802024	rs210040997	5.12843	0.430394	0.0042952	0.000958586	A	G	intergenic_variant	-
88802059	rs109420542	5.12843	0.430394	0.0042952	0.000958586	C	T	intergenic_variant	-
88802311	rs109547478	5.12843	0.430394	0.0042952	0.000958586	A	C	intergenic_variant	-
88802533	rs109575331	5.12843	0.430394	0.0042952	0.000958586	G	A	intergenic_variant	-
88802690	rs110684084	5.12843	0.430394	0.0042952	0.000958586	G	A	intergenic_variant	-
88802867	rs109394539	5.12843	0.430394	0.0042952	0.000958586	T	C	intergenic_variant	-
88802873	rs110092027	5.12843	0.430394	0.0042952	0.000958586	C	T	intergenic_variant	-
88802986	rs208886878	5.12843	0.430394	0.0042952	0.000958586	G	C	intergenic_variant	-
88803197	rs109041083	5.12843	0.430394	0.0042952	0.000958586	C	T	intergenic_variant	-
88803311	rs110795427	5.12843	0.430394	0.0042952	0.000958586	G	A	intergenic_variant	-
88803322	rs109201505	5.12843	0.430394	0.0042952	0.000958586	G	A	intergenic_variant	-
88803393	rs109033697	5.12843	0.430394	0.0042952	0.000958586	T	C	intergenic_variant	-
88803400	rs110691188	5.12843	0.430394	0.0042952	0.000958586	C	T	intergenic_variant	-
88803514	rs109322151	5.12843	0.430394	0.0042952	0.000958586	G	A	intergenic_variant	-
88803629	rs110134712	5.12843	0.430394	0.0042952	0.000958586	A	G	intergenic_variant	-
88803674	rs111016934	5.12843	0.430394	0.0042952	0.000958586	A	G	intergenic_variant	-
88803693	rs109083591	5.12843	0.430394	0.0042952	0.000958586	G	A	intergenic_variant	-
88803717	rs109295338	5.12843	0.430394	0.0042952	0.000958586	T	C	intergenic_variant	-
88803843	rs135736015	5.12843	0.430394	0.0042952	0.000958586	C	T	intergenic_variant	-
88803883	rs210514346	5.12843	0.430394	0.0042952	0.000958586	T	C	intergenic_variant	-
88803943	rs109049236	5.12843	0.430394	0.0042952	0.000958586	G	A	intergenic_variant	-
88804084	rs110813818	5.12843	0.430394	0.0042952	0.000958586	A	G	intergenic_variant	-
88804094	rs110457250	5.12843	0.430394	0.0042952	0.000958586	A	G	intergenic_variant	-
88804242	rs208113665	5.12843	0.430394	0.0042952	0.000958586	T	C	intergenic_variant	-
88804259	rs109852016	5.12843	0.430394	0.0042952	0.000958586	T	C	intergenic_variant	-
88804281	rs110885488	5.12843	0.430394	0.0042952	0.000958586	T	C	intergenic_variant	-
88804324	rs110758559	5.12843	0.430394	0.0042952	0.000958586	C	T	intergenic_variant	-
88804425	rs433887276	5.12843	0.430394	0.0042952	0.000958586	A	G	intergenic_variant	-
88804429	-	5.12843	0.430394	0.0042952	0.000958586	TT	TAGATATTTGT	intergenic_variant	-
88804476	rs110473583	5.12843	0.430394	0.0042952	0.000958586	G	A	intergenic_variant	-
88804990	-	5.12843	0.430394	0.0042952	0.000958586	GA	GAAA	intergenic_variant	-
88804996	rs447992295	5.12843	0.430394	0.0042952	0.000958586	G	A	intergenic_variant	-
88805003	rs210061716	5.12843	0.430394	0.0042952	0.000958586	C	G	intergenic_variant	-
88805015	rs109744643	5.12843	0.430394	0.0042952	0.000958586	C	T	intergenic_variant	-
88805079	-	5.12843	0.430394	0.0042952	0.000958586	CT	CTAT	intergenic_variant	-
88805083	rs208712887	5.12843	0.430394	0.0042952	0.000958586	C	T	intergenic_variant	-
88805133	rs109342099	5.12843	0.430394	0.0042952	0.000958586	T	C	intergenic_variant	-
88805173	rs109206317	5.12843	0.430394	0.0042952	0.000958586	A	G	intergenic_variant	-
88805201	rs110364907	5.12843	0.430394	0.0042952	0.000958586	A	G	intergenic_variant	-
88805300	rs109208335	5.12843	0.430394	0.0042952	0.000958586	A	G	intergenic_variant	-
88805338	rs109571348	5.12843	0.430394	0.0042952	0.000958586	A	G	intergenic_variant	-
88805399	rs110137826	5.12843	0.430394	0.0042952	0.000958586	T	C	intergenic_variant	-
88805554	rs109575019	5.12843	0.430394	0.0042952	0.000958586	C	A	intergenic_variant	-
88805591	rs109245498	5.12843	0.430394	0.0042952	0.000958586	C	T	intergenic_variant	-
88805639	rs209096332	5.12843	0.430394	0.0042952	0.000958586	T	C	intergenic_variant	-
88805646	rs443818374	5.12843	0.430394	0.0042952	0.000958586	T	A	intergenic_variant	-
88805647	rs462388716	5.12843	0.430394	0.0042952	0.000958586	T	C	intergenic_variant	-
88805650	rs480301654	5.12843	0.430394	0.0042952	0.000958586	T	C	intergenic_variant	-
88805651	rs440761025	5.12843	0.430394	0.0042952	0.000958586	A	G	intergenic_variant	-
88805671	rs210500649	5.12843	0.430394	0.0042952	0.000958586	G	A	intergenic_variant	-
88805689	rs109914161	5.12843	0.430394	0.0042952	0.000958586	G	A	intergenic_variant	-
88805867	rs109647856	5.12843	0.430394	0.0042952	0.000958586	A	T	intergenic_variant	-
88806035	rs109104154	5.12843	0.430394	0.0042952	0.000958586	T	A	intergenic_variant	-
88806242	rs110753469	5.12843	0.430394	0.0042952	0.000958586	T	C	intergenic_variant	-
88806349	rs109420247	5.12843	0.430394	0.0042952	0.000958586	A	G	intergenic_variant	-
88806523	rs108975202	5.12843	0.430394	0.0042952	0.000958586	C	T	intergenic_variant	-
88806668	rs109593577	5.12843	0.430394	0.0042952	0.000958586	C	T	intergenic_variant	-
88807268	rs110852919	5.12843	0.430394	0.0042952	0.000958586	C	T	intergenic_variant	-
88807277	rs209285455	5.12843	0.430394	0.0042952	0.000958586	G	C	intergenic_variant	-
88807316	rs209920066	5.12843	0.430394	0.0042952	0.000958586	A	G	intergenic_variant	-
88807587	rs109667515	5.12843	0.430394	0.0042952	0.000958586	C	T	intergenic_variant	-
88807671	rs208444208	5.12843	0.430394	0.0042952	0.000958586	C	T	intergenic_variant	-
88807720	rs207794548	5.12843	0.430394	0.0042952	0.000958586	A	G	intergenic_variant	-
88807731	rs209064246	5.12843	0.430394	0.0042952	0.000958586	C	T	intergenic_variant	-
88807873	rs211277020	5.12843	0.430394	0.0042952	0.000958586	C	A	intergenic_variant	-
88814408	-	5.12843	0.430394	0.0042952	0.000958586	T	TGCTGATGA	intergenic_variant	-
88817457	rs137396952	5.12843	0.430394	0.0042952	0.000958586	T	C	intergenic_variant	-
88820701	rs109662345	5.12843	0.430394	0.0042952	0.000958586	C	T	intergenic_variant	-
88820784	rs110755546	5.12843	0.430394	0.0042952	0.000958586	C	T	intergenic_variant	-
88820788	rs109487802	5.12843	0.430394	0.0042952	0.000958586	A	G	intergenic_variant	-
88820852	rs382918829	5.12843	0.430394	0.0042952	0.000958586	C	T	intergenic_variant	-
88820862	rs385924400	5.12843	0.430394	0.0042952	0.000958586	T	C	intergenic_variant	-
88820923	rs109193594	5.12843	0.430394	0.0042952	0.000958586	G	T	intergenic_variant	-
88820970	rs109921248	5.12843	0.430394	0.0042952	0.000958586	G	T	intergenic_variant	-
88820982	rs378635105	5.12843	0.430394	0.0042952	0.000958586	T	C	intergenic_variant	-
88821019	rs516332855	5.12843	0.430394	0.0042952	0.000958586	T	C	intergenic_variant	-
88821022	rs475663548	5.12843	0.430394	0.0042952	0.000958586	G	A	intergenic_variant	-
88821054	rs109415071	5.12843	0.430394	0.0042952	0.000958586	C	T	intergenic_variant	-
88821126	rs109966887	5.12843	0.430394	0.0042952	0.000958586	T	C	intergenic_variant	-
88822082	rs109760240	5.12843	0.430394	0.0042952	0.000958586	G	T	intergenic_variant	-
88800322	rs109452259	5.12726	0.430233	0.00429563	0.000958812	A	C	intergenic_variant	-
88444041	rs42250120	5.11351	0.23708	0.00485289	0.00108486	G	A	intron_variant	SLC4A4
88788307	rs134134489	5.10073	0.458333	0.0042791	0.000957922	G	T	intergenic_variant	-
88984167	rs209998495	5.09691	0.433786	-0.004371	0.00097889	A	G	intergenic_variant	-
88263943	rs43474157	5.07779	0.297642	0.00458881	0.00102987	T	C	intron_variant	SLC4A4
88863258	rs385971394	5.07676	0.476583	0.00421358	0.000945745	C	T	intergenic_variant	-
88710549	rs382925824	5.07366	0.343831	-0.00432483	0.000971054	G	A	intron_variant	GC
88807091	rs378804300	5.07314	0.429748	0.00426191	0.000956964	G	A	intergenic_variant	-
88808116	rs132704853	5.07007	0.433624	0.00424003	0.000952418	G	A	intergenic_variant	-
88837539	rs109227249	5.06349	0.430394	0.00426528	0.000958757	G	A	intergenic_variant	-
88777569	rs209431949	5.06148	0.430556	0.00426553	0.000959067	G	T	intergenic_variant	-
88780240	rs211409651	5.06148	0.430556	0.00426553	0.000959067	A	G	intergenic_variant	-
88782736	rs208576835	5.06148	0.430556	0.00426553	0.000959067	C	G	intergenic_variant	-
88783604	rs380575616	5.06148	0.430556	0.00426553	0.000959067	G	A	intergenic_variant	-
88785285	rs476498710	5.06148	0.430556	0.00426553	0.000959067	A	G	intergenic_variant	-
88786765	rs109124459	5.06148	0.430556	0.00426553	0.000959067	A	C	intergenic_variant	-
88787356	rs380490661	5.06148	0.430556	0.00426553	0.000959067	T	G	intergenic_variant	-
88790923	rs109327443	5.06148	0.430556	0.00426553	0.000959067	C	A	intergenic_variant	-
88791186	rs110411615	5.06148	0.430556	0.00426553	0.000959067	G	A	intergenic_variant	-
88791450	rs109474393	5.06148	0.430556	0.00426553	0.000959067	G	T	intergenic_variant	-
88791655	rs109878264	5.06148	0.430556	0.00426553	0.000959067	T	C	intergenic_variant	-
88791728	rs110671331	5.06148	0.430556	0.00426553	0.000959067	G	A	intergenic_variant	-
88792147	rs110078846	5.06148	0.430556	0.00426553	0.000959067	G	C	intergenic_variant	-
88793064	rs207548687	5.06148	0.430556	0.00426553	0.000959067	T	C	intergenic_variant	-
88793173	rs209162433	5.06148	0.430556	0.00426553	0.000959067	T	A	intergenic_variant	-
88793421	rs110009173	5.06148	0.430556	0.00426553	0.000959067	T	A	intergenic_variant	-
88793469	rs110209285	5.06148	0.430556	0.00426553	0.000959067	T	C	intergenic_variant	-
88793587	rs109984042	5.06148	0.430556	0.00426553	0.000959067	T	C	intergenic_variant	-
88793647	rs109984187	5.06148	0.430556	0.00426553	0.000959067	C	T	intergenic_variant	-
88793669	rs109659242	5.06148	0.430556	0.00426553	0.000959067	T	C	intergenic_variant	-
88793779	rs110990677	5.06148	0.430556	0.00426553	0.000959067	G	C	intergenic_variant	-
88794026	rs382456464	5.06148	0.430556	0.00426553	0.000959067	T	C	intergenic_variant	-
88794082	rs209770568	5.06148	0.430556	0.00426553	0.000959067	G	A	intergenic_variant	-
88794172	rs109867858	5.06148	0.430556	0.00426553	0.000959067	C	T	intergenic_variant	-
88794253	rs208545181	5.06148	0.430556	0.00426553	0.000959067	A	T	intergenic_variant	-
88794255	rs209572868	5.06148	0.430556	0.00426553	0.000959067	G	C	intergenic_variant	-
88794261	rs211648366	5.06148	0.430556	0.00426553	0.000959067	A	G	intergenic_variant	-
88794368	rs110101831	5.06148	0.430556	0.00426553	0.000959067	T	C	intergenic_variant	-
88794389	rs210626415	5.06148	0.430556	0.00426553	0.000959067	G	A	intergenic_variant	-
88794510	rs109512086	5.06148	0.430556	0.00426553	0.000959067	C	A	intergenic_variant	-
88794625	rs110707565	5.06148	0.430556	0.00426553	0.000959067	C	T	intergenic_variant	-
88794640	rs109291161	5.06148	0.430556	0.00426553	0.000959067	A	G	intergenic_variant	-
88794930	-	5.06148	0.430556	0.00426553	0.000959067	GT	GTT	intergenic_variant	-
88795014	rs109076549	5.06148	0.430556	0.00426553	0.000959067	G	A	intergenic_variant	-
88795094	-	5.06148	0.430556	0.00426553	0.000959067	GTG	GG	intergenic_variant	-
88795140	rs111023764	5.06148	0.430556	0.00426553	0.000959067	G	A	intergenic_variant	-
88795159	rs109356377	5.06148	0.430556	0.00426553	0.000959067	C	T	intergenic_variant	-
88795816	-	5.06148	0.430556	0.00426553	0.000959067	GA	GCA	intergenic_variant	-
88796076	rs382576192	5.06148	0.430556	0.00426553	0.000959067	G	A	intergenic_variant	-
88796743	rs208026236	5.06148	0.430556	0.00426553	0.000959067	G	A	intergenic_variant	-
88796745	rs209635576	5.06148	0.430556	0.00426553	0.000959067	G	A	intergenic_variant	-
88796816	rs383379235	5.06148	0.430556	0.00426553	0.000959067	A	C	intergenic_variant	-
88796861	rs378265162	5.06148	0.430556	0.00426553	0.000959067	T	C	intergenic_variant	-
88796871	rs383992191	5.06148	0.430556	0.00426553	0.000959067	G	T	intergenic_variant	-
88796879	rs378544737	5.06148	0.430556	0.00426553	0.000959067	C	T	intergenic_variant	-
88797007	rs384565114	5.06148	0.430556	0.00426553	0.000959067	G	A	intergenic_variant	-
88797110	rs379743420	5.06148	0.430556	0.00426553	0.000959067	G	A	intergenic_variant	-
88797190	rs380847406	5.06148	0.430556	0.00426553	0.000959067	T	C	intergenic_variant	-
88799426	rs110041489	5.06148	0.430556	0.00426553	0.000959067	G	C	intergenic_variant	-
88799762	rs110284211	5.06148	0.430556	0.00426553	0.000959067	T	C	intergenic_variant	-
88800055	rs109529171	5.06148	0.430556	0.00426553	0.000959067	A	G	intergenic_variant	-
88800063	rs109373264	5.06148	0.430556	0.00426553	0.000959067	G	A	intergenic_variant	-
88800066	rs209097925	5.06148	0.430556	0.00426553	0.000959067	G	A	intergenic_variant	-
88800091	rs109226593	5.06148	0.430556	0.00426553	0.000959067	G	A	intergenic_variant	-
88800124	rs110212561	5.06148	0.430556	0.00426553	0.000959067	C	T	intergenic_variant	-
88800212	rs208240236	5.06148	0.430556	0.00426553	0.000959067	C	T	intergenic_variant	-
88800242	rs109112578	5.06148	0.430556	0.00426553	0.000959067	T	C	intergenic_variant	-
88802020	-	5.05998	0.421027	0.00425482	0.000956771	TGGG	TGG	intergenic_variant	-
90367452	rs437940326	5.04866	0.494348	-0.00419142	0.000943714	G	C	intergenic_variant	-
90367457	rs481412211	5.04866	0.494348	-0.00419142	0.000943714	G	C	intergenic_variant	-
88840832	rs109998896	5.04191	0.420381	0.00421753	0.000950307	A	G	intergenic_variant	-
88840852	rs110738702	5.04191	0.420381	0.00421753	0.000950307	C	A	intergenic_variant	-
88721949	rs136423187	5.03527	0.466731	0.00403673	0.000910244	T	C	intron_variant	GC
88722065	rs134037344	5.03527	0.466731	0.00403673	0.000910244	A	G	synonymous_variant	GC
88722236	rs135214475	5.03527	0.466731	0.00403673	0.000910244	C	T	intron_variant	GC
88722565	rs137812349	5.03527	0.466731	0.00403673	0.000910244	G	T	intron_variant	GC
88722797	rs133630584	5.03527	0.466731	0.00403673	0.000910244	A	T	intron_variant	GC
88722886	rs132819263	5.03527	0.466731	0.00403673	0.000910244	T	C	intron_variant	GC
88722903	rs133875490	5.03527	0.466731	0.00403673	0.000910244	A	G	intron_variant	GC
88723305	rs135318665	5.03527	0.466731	0.00403673	0.000910244	G	A	intron_variant	GC
88723503	rs209610796	5.03527	0.466731	0.00403673	0.000910244	G	C	intron_variant	GC
88723516	rs207757709	5.03527	0.466731	0.00403673	0.000910244	T	C	intron_variant	GC
88723697	rs209390460	5.03527	0.466731	0.00403673	0.000910244	T	C	intron_variant	GC
88723729	rs211200781	5.03527	0.466731	0.00403673	0.000910244	G	A	intron_variant	GC
88723741	rs211543961	5.03527	0.466731	0.00403673	0.000910244	G	T	intron_variant	GC
88878241	rs42767441	5.03198	0.495801	0.00419483	0.000946261	G	C	intergenic_variant	-
88827164	rs110440549	5.02687	0.427164	0.00426574	0.000962798	G	A	intergenic_variant	-
88799331	rs478273520	5.02273	0.430394	0.00424686	0.000958967	A	G	intergenic_variant	-
88804530	rs211016953	5.02182	0.427003	0.00426361	0.000962848	G	A	intergenic_variant	-
89432247	rs381458831	5.01863	0.136628	-0.00551415	0.0012457	C	G	intron_variant	ADAMTS3
88839699	rs382401981	4.99568	0.439761	0.00414676	0.000939318	G	C	intergenic_variant	-
88782944	rs381601367	4.98716	0.429748	0.0042259	0.000958228	A	G	intergenic_variant	-
88712985	rs475775985	4.97881	0.301518	-0.00459879	0.00104344	C	T	intron_variant	GC
88712988	rs442558794	4.97881	0.301518	-0.00459879	0.00104344	T	G	intron_variant	GC
92095225	rs210449642	4.97881	0.303133	0.00444119	0.00100794	G	A	intron_variant	THAP6
93301670	rs438461829	4.97881	0.205588	0.0054588	0.00123856	A	G	intergenic_variant	-
88830129	rs444664823	4.97469	0.446544	0.00420797	0.000955474	CTGTTGTTGTTGTTGTT	CTGTTGTTGTTGTT	intergenic_variant	-
89406394	rs137758225	4.97469	0.455265	0.00421355	0.00095667	C	T	intron_variant	ADAMTS3
88840224	rs383724421	4.96257	0.415536	0.00421144	0.000957378	C	T	intergenic_variant	-
88840225	rs377887323	4.96257	0.415536	0.00421144	0.000957378	A	G	intergenic_variant	-
88788209	-	4.95468	0.427164	0.0042333	0.000963297	GGGAAACAGTG	GGGAAACAGTGGAAACAGTG	intergenic_variant	-
88788244	rs378052110	4.95468	0.427164	0.0042333	0.000963297	C	T	intergenic_variant	-
88788506	rs383236839	4.95468	0.427164	0.0042333	0.000963297	G	A	intergenic_variant	-
88789238	rs110373422	4.95468	0.427164	0.0042333	0.000963297	G	A	intergenic_variant	-
88846304	rs42767489	4.95468	0.446867	0.00409535	0.000931976	C	T	intergenic_variant	-
88846313	-	4.95468	0.446867	0.00409535	0.000931976	TCA	TA	intergenic_variant	-
88846723	rs42767488	4.95468	0.446867	0.00409535	0.000931976	A	G	intergenic_variant	-
89091123	rs134555563	4.95468	0.309755	-0.00441664	0.00100517	A	C	intergenic_variant	-
89105794	rs467532208	4.95468	0.307494	-0.00439708	0.00100037	A	G	intergenic_variant	-
91405487	-	4.95078	0.278585	0.00452763	0.00103057	AT	ATCT	intergenic_variant	-
91407263	rs208243267	4.95078	0.278585	0.00452763	0.00103057	C	T	intergenic_variant	-
91407298	rs109776435	4.95078	0.278585	0.00452763	0.00103057	T	C	intergenic_variant	-
86213544	-	4.94692	0.269057	0.00448256	0.00102094	CTTTTTTTTTTTTTTG	CTTTTTTTTTTTTTTTG	intergenic_variant	-
88796862	rs381533651	4.9393	0.430879	0.00420385	0.000958116	C	A	intergenic_variant	-
89078630	rs109286221	4.93554	0.332526	-0.00435294	0.000992897	C	T	intergenic_variant	-
88807679	rs210547751	4.92812	0.419574	0.00418118	0.000954174	TAAA	TAA	intergenic_variant	-
92101944	rs135631703	4.92445	0.30281	0.00441045	0.00100722	G	A	3_prime_UTR_variant	THAP6
88722815	rs382598504	4.91721	0.466085	0.00397296	0.000907884	A	C	intron_variant	GC
88821658	rs110106577	4.91721	0.442506	0.00413949	0.00094596	C	G	intergenic_variant	-
88712981	rs463573543	4.91364	0.308624	-0.00448925	0.0010265	A	G	intron_variant	GC
89248553	rs137248959	4.91009	0.13905	0.00669355	0.00153084	T	C	intron_variant	ADAMTS3
89248583	rs136200248	4.91009	0.13905	0.00669355	0.00153084	A	T	intron_variant	ADAMTS3
89248639	rs137014370	4.91009	0.13905	0.00669355	0.00153084	G	C	intron_variant	ADAMTS3
89248644	rs135378129	4.91009	0.13905	0.00669355	0.00153084	T	G	intron_variant	ADAMTS3
89248646	rs135784468	4.91009	0.13905	0.00669355	0.00153084	T	C	intron_variant	ADAMTS3
89248650	rs133727205	4.91009	0.13905	0.00669355	0.00153084	T	C	intron_variant	ADAMTS3
89249214	-	4.91009	0.13905	0.00669355	0.00153084	GA	GAA	intron_variant	ADAMTS3
89249595	rs210404019	4.91009	0.13905	0.00669355	0.00153084	T	C	intron_variant	ADAMTS3
89249912	rs210035182	4.91009	0.13905	0.00669355	0.00153084	A	G	intron_variant	ADAMTS3
89250116	rs208972261	4.91009	0.13905	0.00669355	0.00153084	T	A	intron_variant	ADAMTS3
89250139	rs207689677	4.91009	0.13905	0.00669355	0.00153084	G	T	intron_variant	ADAMTS3
89250567	rs209148948	4.91009	0.13905	0.00669355	0.00153084	G	A	intron_variant	ADAMTS3
89252370	rs385068319	4.91009	0.13905	0.00669355	0.00153084	A	G	intron_variant	ADAMTS3
89256298	-	4.91009	0.13905	0.00669355	0.00153084	TAG	TG	intron_variant	ADAMTS3
89256746	rs210228114	4.91009	0.13905	0.00669355	0.00153084	T	C	intron_variant	ADAMTS3
91676064	rs209331454	4.91009	0.14438	-0.00525356	0.00120172	C	T	intron_variant	PARM1
88843879	rs42767491	4.8962	0.44719	0.00406253	0.000930733	G	A	intergenic_variant	-
88843961	rs42767490	4.8962	0.44719	0.00406253	0.000930733	C	T	intergenic_variant	-
88844490	rs109626985	4.8962	0.44719	0.00406253	0.000930733	G	T	intergenic_variant	-
88844850	rs132635437	4.8962	0.44719	0.00406253	0.000930733	G	A	intergenic_variant	-
88844888	rs134148927	4.8962	0.44719	0.00406253	0.000930733	G	A	intergenic_variant	-
89149359	rs109341087	4.88941	0.467862	0.00394608	0.000904789	G	A	intergenic_variant	-
89264127	-	4.88273	0.28553	-0.00456296	0.00104692	ATTTTTTTC	ATTTTTTTTC	intron_variant	ADAMTS3
88706154	rs137158013	4.86967	0.312661	-0.00444902	0.0010222	T	G	intron_variant	GC
88706440	rs134559784	4.86967	0.312661	-0.00444902	0.0010222	T	G	intron_variant	GC
88706635	-	4.86967	0.312661	-0.00444902	0.0010222	CCTCTC	CCTC	intron_variant	GC
88707664	rs135955315	4.86967	0.312661	-0.00444902	0.0010222	G	A	intron_variant	GC
88708448	rs135506467	4.86967	0.312661	-0.00444902	0.0010222	T	C	intron_variant	GC
88708837	rs133314658	4.86967	0.312661	-0.00444902	0.0010222	A	T	intron_variant	GC
88709636	rs444702839	4.86967	0.312661	-0.00444902	0.0010222	G	A	intron_variant	GC
88710238	rs134626112	4.86967	0.312661	-0.00444902	0.0010222	C	T	intron_variant	GC
88710670	rs136406756	4.86967	0.312661	-0.00444902	0.0010222	G	A	intron_variant	GC
88711078	rs135041953	4.86967	0.312661	-0.00444902	0.0010222	C	T	intron_variant	GC
88712108	-	4.86967	0.312661	-0.00444902	0.0010222	CT	CTAGTT	intron_variant	GC
88712502	rs136624075	4.86967	0.312661	-0.00444902	0.0010222	A	G	intron_variant	GC
88713369	rs132654649	4.86967	0.312661	-0.00444902	0.0010222	C	T	intron_variant	GC
88713403	rs134567471	4.86967	0.312661	-0.00444902	0.0010222	G	C	intron_variant	GC
88713592	rs136305763	4.86967	0.312661	-0.00444902	0.0010222	G	A	intron_variant	GC
88714221	rs136774916	4.86967	0.312661	-0.00444902	0.0010222	T	C	intron_variant	GC
88714297	rs134766462	4.86967	0.312661	-0.00444902	0.0010222	A	G	intron_variant	GC
88717065	rs134343892	4.86967	0.312661	-0.00444902	0.0010222	A	G	intron_variant	GC
88717566	rs137078313	4.86967	0.312661	-0.00444902	0.0010222	T	C	intron_variant	GC
89249869	rs210367269	4.86646	0.284561	-0.00456204	0.00104861	G	C	intron_variant	ADAMTS3
89251190	rs210781572	4.86646	0.284561	-0.00456204	0.00104861	T	G	intron_variant	ADAMTS3
89253249	-	4.86646	0.284561	-0.00456204	0.00104861	TT	TGT	intron_variant	ADAMTS3
89254185	rs109857658	4.86646	0.284561	-0.00456204	0.00104861	T	C	intron_variant	ADAMTS3
89255230	rs211465722	4.86646	0.284561	-0.00456204	0.00104861	T	C	intron_variant	ADAMTS3
89255633	rs208249000	4.86646	0.284561	-0.00456204	0.00104861	C	T	intron_variant	ADAMTS3
89255914	rs382562221	4.86646	0.284561	-0.00456204	0.00104861	C	G	intron_variant	ADAMTS3
89255925	rs110515983	4.86646	0.284561	-0.00456204	0.00104861	C	G	intron_variant	ADAMTS3
89256222	rs210188264	4.86646	0.284561	-0.00456204	0.00104861	A	G	intron_variant	ADAMTS3
89256286	rs207961350	4.86646	0.284561	-0.00456204	0.00104861	A	T	intron_variant	ADAMTS3
89256310	rs209191487	4.86646	0.284561	-0.00456204	0.00104861	C	T	intron_variant	ADAMTS3
89256437	rs110820079	4.86646	0.284561	-0.00456204	0.00104861	A	G	intron_variant	ADAMTS3
89256499	rs210596973	4.86646	0.284561	-0.00456204	0.00104861	C	T	intron_variant	ADAMTS3
89256533	rs110525827	4.86646	0.284561	-0.00456204	0.00104861	T	C	intron_variant	ADAMTS3
89264966	rs210092914	4.86646	0.284561	-0.00456204	0.00104861	C	T	intron_variant	ADAMTS3
89265401	rs110258477	4.86646	0.284561	-0.00456204	0.00104861	G	C	intron_variant	ADAMTS3
89268938	rs209107827	4.86646	0.284561	-0.00456204	0.00104861	G	C	intron_variant	ADAMTS3
89270189	rs380574550	4.86646	0.284561	-0.00456204	0.00104861	T	A	intron_variant	ADAMTS3
93306517	rs133558685	4.85699	0.237888	0.0050104	0.00115293	G	A	intergenic_variant	-
89651988	-	4.84771	0.166344	0.00513376	0.00118251	A	G	intergenic_variant	-
88815849	rs379009061	4.83268	0.421027	0.00416267	0.00096051	C	A	intergenic_variant	-
88882382	rs42766525	4.82681	0.482397	-0.0041272	0.000953079	G	A	intergenic_variant	-
88882386	rs42766524	4.82681	0.482397	-0.0041272	0.000953079	C	G	intergenic_variant	-
88882522	rs42766522	4.82681	0.482397	-0.0041272	0.000953079	A	C	intergenic_variant	-
89493691	rs208237056	4.81531	0.274225	-0.00458104	0.00105941	G	A	intergenic_variant	-
89110558	rs133261400	4.80688	0.354005	-0.00403477	0.000933985	A	G	intergenic_variant	-
88815571	-	4.8041	0.423611	0.00412321	0.000954868	CTTTTT	CTTT	intergenic_variant	-
88723381	rs134769643	4.77728	0.467216	0.00391987	0.000910659	C	T	intron_variant	GC
88723856	rs137622197	4.77728	0.467216	0.00391987	0.000910659	A	C	intron_variant	GC
89249627	rs110730779	4.77728	0.283915	-0.00451733	0.00104942	A	G	intron_variant	ADAMTS3
91582569	rs132636965	4.77469	0.459625	0.00401234	0.000932377	C	A	intergenic_variant	-
89442309	rs379159276	4.76955	0.136305	-0.00537398	0.00124936	G	A	intron_variant	ADAMTS3
89442978	rs110134769	4.76955	0.136305	-0.00537398	0.00124936	T	G	intron_variant	ADAMTS3
89451552	rs384935620	4.76955	0.136305	-0.00537398	0.00124936	T	C	intron_variant	ADAMTS3
89454108	rs110287816	4.76955	0.136305	-0.00537398	0.00124936	C	T	intron_variant	ADAMTS3
91688771	rs137093782	4.76955	0.167959	0.00567626	0.00131972	C	A	intron_variant	PARM1
89612813	rs383171336	4.767	0.375807	0.00407768	0.00094841	C	T	intergenic_variant	-
88862983	-	4.76447	0.498224	0.00408349	0.000950121	A	T	intergenic_variant	-
88876227	rs42767297	4.76447	0.490956	0.00407789	0.000948557	A	G	intergenic_variant	-
92092859	-	4.75945	0.157138	0.00604044	0.00140619	TC	TCCTCCTACC	intron_variant	THAP6
88979095	-	4.75449	0.487403	-0.00407907	0.000950051	CTGTGTGTGTGTGTGTGTGTGTGTGTGT	CTGTGTGTGTGTGTGTGTGTGTGTGTGTGTGT	intergenic_variant	-
88847626	rs134422228	4.73993	0.482558	-0.00408522	0.000953145	A	G	intergenic_variant	-
88849660	rs42767483	4.73993	0.482558	-0.00408522	0.000953145	A	T	intergenic_variant	-
88849690	rs42767482	4.73993	0.482558	-0.00408522	0.000953145	A	G	intergenic_variant	-
88850047	rs379278364	4.73993	0.482558	-0.00408522	0.000953145	A	T	intergenic_variant	-
88850156	rs383138894	4.73993	0.482558	-0.00408522	0.000953145	A	G	intergenic_variant	-
88852600	rs377821508	4.73993	0.482558	-0.00408522	0.000953145	T	G	intergenic_variant	-
88852993	rs42767472	4.73993	0.482558	-0.00408522	0.000953145	C	T	intergenic_variant	-
88853970	rs383015230	4.73993	0.482558	-0.00408522	0.000953145	C	T	intergenic_variant	-
88854809	rs42767477	4.73993	0.482558	-0.00408522	0.000953145	T	C	intergenic_variant	-
88855412	rs108986405	4.73993	0.482558	-0.00408522	0.000953145	A	T	intergenic_variant	-
88855694	rs136486523	4.73993	0.482558	-0.00408522	0.000953145	C	T	intergenic_variant	-
88856516	rs384328709	4.73993	0.482558	-0.00408522	0.000953145	G	C	intergenic_variant	-
88856632	rs378370913	4.73993	0.482558	-0.00408522	0.000953145	C	T	intergenic_variant	-
88857105	rs42767471	4.73993	0.482558	-0.00408522	0.000953145	T	G	intergenic_variant	-
88858218	rs42767470	4.73993	0.482558	-0.00408522	0.000953145	G	A	intergenic_variant	-
88859737	rs42767468	4.73993	0.482558	-0.00408522	0.000953145	A	T	intergenic_variant	-
88860192	rs42767467	4.73993	0.482558	-0.00408522	0.000953145	G	A	intergenic_variant	-
88862520	rs384474643	4.73993	0.482558	-0.00408522	0.000953145	C	A	intergenic_variant	-
88865091	rs42767460	4.73993	0.482558	-0.00408522	0.000953145	C	T	intergenic_variant	-
88865682	rs42767461	4.73755	0.482558	-0.00408182	0.000952676	A	G	intergenic_variant	-
88868107	-	4.73755	0.482558	-0.00408182	0.000952676	ACTTCTTA	ACTTA	intergenic_variant	-
88868431	rs208837140	4.73755	0.482558	-0.00408182	0.000952676	G	A	intergenic_variant	-
88868798	rs210733666	4.73755	0.482558	-0.00408182	0.000952676	G	T	intergenic_variant	-
88868841	rs207530077	4.73755	0.482558	-0.00408182	0.000952676	A	G	intergenic_variant	-
88869468	rs42767453	4.73755	0.482558	-0.00408182	0.000952676	C	T	intergenic_variant	-
88869759	rs381072470	4.73755	0.482558	-0.00408182	0.000952676	G	C	intergenic_variant	-
88870177	rs110346098	4.73755	0.482558	-0.00408182	0.000952676	A	G	intergenic_variant	-
88870749	rs42767456	4.73755	0.482558	-0.00408182	0.000952676	G	A	intergenic_variant	-
88871315	rs109127879	4.73755	0.482558	-0.00408182	0.000952676	A	G	intergenic_variant	-
88871393	rs109333907	4.73755	0.482558	-0.00408182	0.000952676	A	G	intergenic_variant	-
88871980	rs134722003	4.73755	0.482558	-0.00408182	0.000952676	C	T	intergenic_variant	-
88872277	rs382295349	4.73755	0.482558	-0.00408182	0.000952676	G	T	intergenic_variant	-
88872278	rs384806779	4.73755	0.482558	-0.00408182	0.000952676	G	C	intergenic_variant	-
88873317	rs523933578	4.73755	0.482558	-0.00408182	0.000952676	A	T	intergenic_variant	-
88874565	rs209288305	4.73755	0.482558	-0.00408182	0.000952676	G	C	intergenic_variant	-
88874632	rs136387228	4.73755	0.482558	-0.00408182	0.000952676	A	T	intergenic_variant	-
88874786	rs133979007	4.73755	0.482558	-0.00408182	0.000952676	G	A	intergenic_variant	-
88875273	rs42767276	4.73755	0.482558	-0.00408182	0.000952676	A	G	intergenic_variant	-
88875397	rs42767277	4.73755	0.482558	-0.00408182	0.000952676	C	G	intergenic_variant	-
88875534	rs42767278	4.73755	0.482558	-0.00408182	0.000952676	T	C	intergenic_variant	-
88875554	rs42767279	4.73755	0.482558	-0.00408182	0.000952676	C	T	intergenic_variant	-
88875564	-	4.73755	0.482558	-0.00408182	0.000952676	GAAAAAAAAAAG	GAAAAAAAAAAAG	intergenic_variant	-
88875598	rs109634046	4.73755	0.482558	-0.00408182	0.000952676	G	A	intergenic_variant	-
88875600	rs109688535	4.73755	0.482558	-0.00408182	0.000952676	T	C	intergenic_variant	-
88875684	rs42767280	4.73755	0.482558	-0.00408182	0.000952676	T	C	intergenic_variant	-
88875697	rs211017075	4.73755	0.482558	-0.00408182	0.000952676	T	C	intergenic_variant	-
88875718	rs208673041	4.73755	0.482558	-0.00408182	0.000952676	G	C	intergenic_variant	-
88875720	rs42767281	4.73755	0.482558	-0.00408182	0.000952676	C	G	intergenic_variant	-
88875792	rs42767282	4.73755	0.482558	-0.00408182	0.000952676	A	C	intergenic_variant	-
88875908	rs42767283	4.73755	0.482558	-0.00408182	0.000952676	C	A	intergenic_variant	-
88876281	rs42767298	4.73755	0.482558	-0.00408182	0.000952676	A	G	intergenic_variant	-
88876401	rs42767299	4.73755	0.482558	-0.00408182	0.000952676	T	C	intergenic_variant	-
88876566	rs42767301	4.73755	0.482558	-0.00408182	0.000952676	T	C	intergenic_variant	-
88876567	rs42767302	4.73755	0.482558	-0.00408182	0.000952676	G	A	intergenic_variant	-
88876592	rs42767303	4.73755	0.482558	-0.00408182	0.000952676	T	C	intergenic_variant	-
88876603	rs42767304	4.73755	0.482558	-0.00408182	0.000952676	C	G	intergenic_variant	-
88876623	rs42767306	4.73755	0.482558	-0.00408182	0.000952676	T	C	intergenic_variant	-
88876624	rs42767307	4.73755	0.482558	-0.00408182	0.000952676	G	A	intergenic_variant	-
88876679	rs42767308	4.73755	0.482558	-0.00408182	0.000952676	G	A	intergenic_variant	-
88876717	rs42767309	4.73755	0.482558	-0.00408182	0.000952676	G	A	intergenic_variant	-
88876729	rs42767310	4.73755	0.482558	-0.00408182	0.000952676	G	A	intergenic_variant	-
88876817	rs42767312	4.73755	0.482558	-0.00408182	0.000952676	T	A	intergenic_variant	-
88876856	rs42767313	4.73755	0.482558	-0.00408182	0.000952676	A	C	intergenic_variant	-
88876864	rs42767314	4.73755	0.482558	-0.00408182	0.000952676	G	A	intergenic_variant	-
88876888	rs42767315	4.73755	0.482558	-0.00408182	0.000952676	G	A	intergenic_variant	-
88876917	rs42767316	4.73755	0.482558	-0.00408182	0.000952676	A	G	intergenic_variant	-
88877046	rs42767317	4.73755	0.482558	-0.00408182	0.000952676	T	A	intergenic_variant	-
88877101	rs42767318	4.73755	0.482558	-0.00408182	0.000952676	T	C	intergenic_variant	-
88877299	rs42767319	4.73755	0.482558	-0.00408182	0.000952676	A	C	intergenic_variant	-
88877307	rs135280858	4.73755	0.482558	-0.00408182	0.000952676	G	A	intergenic_variant	-
88877349	rs42767320	4.73755	0.482558	-0.00408182	0.000952676	A	T	intergenic_variant	-
88877362	rs42767321	4.73755	0.482558	-0.00408182	0.000952676	A	C	intergenic_variant	-
88877371	rs42767322	4.73755	0.482558	-0.00408182	0.000952676	C	T	intergenic_variant	-
88877373	rs42767323	4.73755	0.482558	-0.00408182	0.000952676	C	A	intergenic_variant	-
88877425	rs42767324	4.73755	0.482558	-0.00408182	0.000952676	C	A	intergenic_variant	-
88877440	rs42767325	4.73755	0.482558	-0.00408182	0.000952676	G	A	intergenic_variant	-
88877481	rs42767326	4.73755	0.482558	-0.00408182	0.000952676	G	A	intergenic_variant	-
88877567	rs42767328	4.73755	0.482558	-0.00408182	0.000952676	G	T	intergenic_variant	-
88877611	rs42767329	4.73755	0.482558	-0.00408182	0.000952676	A	G	intergenic_variant	-
88877640	rs42767330	4.73755	0.482558	-0.00408182	0.000952676	T	C	intergenic_variant	-
88877647	rs42767431	4.73755	0.482558	-0.00408182	0.000952676	A	G	intergenic_variant	-
88877680	rs42767433	4.73755	0.482558	-0.00408182	0.000952676	C	T	intergenic_variant	-
88877706	rs42767434	4.73755	0.482558	-0.00408182	0.000952676	G	A	intergenic_variant	-
88877721	rs42767435	4.73755	0.482558	-0.00408182	0.000952676	A	T	intergenic_variant	-
88877756	rs42767436	4.73755	0.482558	-0.00408182	0.000952676	T	C	intergenic_variant	-
88877858	rs42767437	4.73755	0.482558	-0.00408182	0.000952676	T	G	intergenic_variant	-
88877989	rs42767438	4.73755	0.482558	-0.00408182	0.000952676	G	A	intergenic_variant	-
88878089	rs42767439	4.73755	0.482558	-0.00408182	0.000952676	T	C	intergenic_variant	-
88878159	rs42767440	4.73755	0.482558	-0.00408182	0.000952676	G	C	intergenic_variant	-
88878343	rs42767444	4.73755	0.482558	-0.00408182	0.000952676	C	T	intergenic_variant	-
88878561	rs136086818	4.73755	0.482558	-0.00408182	0.000952676	A	G	intergenic_variant	-
88879000	rs42767445	4.73755	0.482558	-0.00408182	0.000952676	C	T	intergenic_variant	-
88879046	-	4.73755	0.482558	-0.00408182	0.000952676	ATTTTTA	ATTTTA	intergenic_variant	-
88879166	rs42767447	4.73755	0.482558	-0.00408182	0.000952676	G	T	intergenic_variant	-
88879399	rs381997064	4.73755	0.482558	-0.00408182	0.000952676	T	G	intergenic_variant	-
88879450	rs384488298	4.73755	0.482558	-0.00408182	0.000952676	G	T	intergenic_variant	-
88879491	rs378874883	4.73755	0.482558	-0.00408182	0.000952676	C	T	intergenic_variant	-
88879706	rs133333827	4.73755	0.482558	-0.00408182	0.000952676	T	C	intergenic_variant	-
88879783	rs42767274	4.73755	0.482558	-0.00408182	0.000952676	T	C	intergenic_variant	-
88879802	rs209962819	4.73755	0.482558	-0.00408182	0.000952676	TAAAAAAAAAT	TAAAAAAAAAAT	intergenic_variant	-
88879832	rs42767273	4.73755	0.482558	-0.00408182	0.000952676	A	T	intergenic_variant	-
88879953	rs42767272	4.73755	0.482558	-0.00408182	0.000952676	C	G	intergenic_variant	-
88879991	rs42767271	4.73755	0.482558	-0.00408182	0.000952676	G	A	intergenic_variant	-
88880036	rs42767270	4.73755	0.482558	-0.00408182	0.000952676	T	C	intergenic_variant	-
88880233	rs42767269	4.73755	0.482558	-0.00408182	0.000952676	T	C	intergenic_variant	-
88880283	rs42767267	4.73755	0.482558	-0.00408182	0.000952676	G	A	intergenic_variant	-
88880503	rs42767266	4.73755	0.482558	-0.00408182	0.000952676	T	A	intergenic_variant	-
88880556	rs42767265	4.73755	0.482558	-0.00408182	0.000952676	T	C	intergenic_variant	-
88880571	rs42767264	4.73755	0.482558	-0.00408182	0.000952676	G	A	intergenic_variant	-
88880589	rs42767263	4.73755	0.482558	-0.00408182	0.000952676	A	G	intergenic_variant	-
88880615	rs42767262	4.73755	0.482558	-0.00408182	0.000952676	T	G	intergenic_variant	-
88880619	rs42767261	4.73755	0.482558	-0.00408182	0.000952676	C	T	intergenic_variant	-
88880653	rs42767260	4.73755	0.482558	-0.00408182	0.000952676	C	T	intergenic_variant	-
88880676	rs42767259	4.73755	0.482558	-0.00408182	0.000952676	A	G	intergenic_variant	-
88880778	rs42767258	4.73755	0.482558	-0.00408182	0.000952676	A	G	intergenic_variant	-
88880852	rs42767257	4.73755	0.482558	-0.00408182	0.000952676	A	G	intergenic_variant	-
88880875	rs42767256	4.73755	0.482558	-0.00408182	0.000952676	G	A	intergenic_variant	-
88880931	rs42767255	4.73755	0.482558	-0.00408182	0.000952676	G	A	intergenic_variant	-
88880981	rs42767254	4.73755	0.482558	-0.00408182	0.000952676	T	G	intergenic_variant	-
88881094	rs137193491	4.73755	0.482558	-0.00408182	0.000952676	T	A	intergenic_variant	-
88881276	-	4.73755	0.482558	-0.00408182	0.000952676	CTTA	CA	intergenic_variant	-
88881280	rs135475051	4.73755	0.482558	-0.00408182	0.000952676	C	G	intergenic_variant	-
88881312	rs133164221	4.73755	0.482558	-0.00408182	0.000952676	T	G	intergenic_variant	-
88881321	rs134711932	4.73755	0.482558	-0.00408182	0.000952676	T	G	intergenic_variant	-
88881333	rs136103250	4.73755	0.482558	-0.00408182	0.000952676	A	C	intergenic_variant	-
88881353	rs133494168	4.73755	0.482558	-0.00408182	0.000952676	T	A	intergenic_variant	-
88881382	-	4.73755	0.482558	-0.00408182	0.000952676	ATGTA	ATGTTGTA	intergenic_variant	-
88881455	rs42767253	4.73755	0.482558	-0.00408182	0.000952676	G	A	intergenic_variant	-
88881473	rs42767252	4.73755	0.482558	-0.00408182	0.000952676	G	A	intergenic_variant	-
88881498	rs42767251	4.73755	0.482558	-0.00408182	0.000952676	A	C	intergenic_variant	-
88881517	rs42767250	4.73755	0.482558	-0.00408182	0.000952676	A	C	intergenic_variant	-
88881533	rs42767249	4.73755	0.482558	-0.00408182	0.000952676	G	A	intergenic_variant	-
88881535	rs42767248	4.73755	0.482558	-0.00408182	0.000952676	G	A	intergenic_variant	-
88881575	rs42767247	4.73755	0.482558	-0.00408182	0.000952676	T	C	intergenic_variant	-
88881576	rs42767246	4.73755	0.482558	-0.00408182	0.000952676	T	A	intergenic_variant	-
88881595	rs135749913	4.73755	0.482558	-0.00408182	0.000952676	C	A	intergenic_variant	-
88881599	rs42767245	4.73755	0.482558	-0.00408182	0.000952676	T	C	intergenic_variant	-
88881600	rs42767244	4.73755	0.482558	-0.00408182	0.000952676	T	A	intergenic_variant	-
88881618	rs42767243	4.73755	0.482558	-0.00408182	0.000952676	A	G	intergenic_variant	-
88881830	rs42767242	4.73755	0.482558	-0.00408182	0.000952676	C	T	intergenic_variant	-
88881899	rs42767241	4.73755	0.482558	-0.00408182	0.000952676	A	G	intergenic_variant	-
88881928	rs474137839	4.73755	0.482558	-0.00408182	0.000952676	G	C	intergenic_variant	-
88881967	rs42767240	4.73755	0.482558	-0.00408182	0.000952676	C	T	intergenic_variant	-
88881972	rs42767239	4.73755	0.482558	-0.00408182	0.000952676	C	G	intergenic_variant	-
88882006	rs42767238	4.73755	0.482558	-0.00408182	0.000952676	T	C	intergenic_variant	-
88882017	rs42767237	4.73755	0.482558	-0.00408182	0.000952676	A	T	intergenic_variant	-
88882018	rs42767236	4.73755	0.482558	-0.00408182	0.000952676	A	G	intergenic_variant	-
88882046	rs42767235	4.73755	0.482558	-0.00408182	0.000952676	C	A	intergenic_variant	-
88882059	rs42767234	4.73755	0.482558	-0.00408182	0.000952676	T	C	intergenic_variant	-
88882155	rs42767233	4.73755	0.482558	-0.00408182	0.000952676	T	A	intergenic_variant	-
[truncated: 63,159 more rows]

## Sheet: CM4
Additional File 5
Results for single marker association analyses of CM4 in full sequence data
BP	rs number	minus log10(p-value)	Frequency	Effect	SE	Allele 1	Allele 2	Consequence	Nearest gene
88808884	rs208489948	7.04902	0.339854	0.00529779	0.000990759	T	C	intergenic_variant	-
88811827	rs109590923	7.04902	0.339854	0.00529779	0.000990759	T	A	intergenic_variant	-
88801999	rs110987026	7.04536	0.339688	0.00529606	0.000990719	A	G	intergenic_variant	-
88741762	rs110483492	6.98253	0.337533	0.00526477	0.000989729	G	A	upstream_gene_variant	GC
88770377	rs211540853	6.93577	0.341346	0.00522787	0.00098643	G	A	intergenic_variant	-
88773543	rs207809845	6.86537	0.339854	0.00521823	0.000990155	G	A	intergenic_variant	-
88739045	rs109360654	6.82465	0.371519	0.00510026	0.000970946	G	A	intron_variant	GC
88739458	rs109541079	6.82465	0.371519	0.00510026	0.000970946	A	G	upstream_gene_variant	GC
88739941	rs109611915	6.82465	0.371519	0.00510026	0.000970946	A	C	upstream_gene_variant	GC
88742578	rs109460102	6.82465	0.371519	0.00510026	0.000970946	T	C	upstream_gene_variant	GC
88744593	rs110300280	6.8093	0.372679	0.00509024	0.000970241	A	G	intergenic_variant	-
88721445	rs110507202	6.78475	0.336207	0.00519928	0.000993	C	A	intron_variant	GC
88727480	rs109056048	6.78475	0.336207	0.00519928	0.000993	G	A	intron_variant	GC
88728121	rs110675140	6.78475	0.336207	0.00519928	0.000993	A	G	intron_variant	GC
88754670	rs210787271	6.73472	0.337865	0.00516385	0.000990264	T	A	intergenic_variant	-
88757174	rs110110447	6.73472	0.337865	0.00516385	0.000990264	T	C	intergenic_variant	-
88763550	rs109870642	6.73472	0.337865	0.00516385	0.000990264	A	G	intergenic_variant	-
88764649	rs110121930	6.73472	0.337865	0.00516385	0.000990264	T	C	intergenic_variant	-
88715608	rs210516393	6.72591	0.336538	0.00516972	0.000992105	G	C	intron_variant	GC
88718227	rs109893390	6.72591	0.336538	0.00516972	0.000992105	G	T	intron_variant	GC
88743797	rs109941853	6.6988	0.370358	0.00504521	0.00097037	T	C	upstream_gene_variant	GC
88761771	rs383429779	6.62905	0.383455	0.00502435	0.000971954	T	C	intergenic_variant	-
88750194	rs471491797	6.59417	0.375663	0.00498882	0.000967896	C	T	intergenic_variant	-
88739413	rs108964685	6.59049	0.369363	0.00500526	0.000971384	A	G	upstream_gene_variant	GC
88743095	rs110412802	6.58598	0.37185	0.00500446	0.000971597	C	G	upstream_gene_variant	GC
88743268	rs110479753	6.58598	0.37185	0.00500446	0.000971597	A	G	upstream_gene_variant	GC
88743289	rs110704157	6.58598	0.37185	0.00500446	0.000971597	C	T	upstream_gene_variant	GC
88743453	rs110016670	6.58598	0.37185	0.00500446	0.000971597	A	G	upstream_gene_variant	GC
88743498	rs109286446	6.58598	0.37185	0.00500446	0.000971597	G	A	upstream_gene_variant	GC
88743653	rs208228204	6.58598	0.37185	0.00500446	0.000971597	T	C	upstream_gene_variant	GC
88743655	rs110119351	6.58598	0.37185	0.00500446	0.000971597	G	A	upstream_gene_variant	GC
88743666	rs109545201	6.58598	0.37185	0.00500446	0.000971597	T	C	upstream_gene_variant	GC
88743726	rs110844805	6.58598	0.37185	0.00500446	0.000971597	T	A	upstream_gene_variant	GC
88743825	rs110888514	6.58598	0.37185	0.00500446	0.000971597	C	A	upstream_gene_variant	GC
88743848	rs109820841	6.58598	0.37185	0.00500446	0.000971597	G	A	upstream_gene_variant	GC
88744039	rs109022157	6.58598	0.37185	0.00500446	0.000971597	A	G	upstream_gene_variant	GC
88744063	rs109412456	6.58598	0.37185	0.00500446	0.000971597	A	T	upstream_gene_variant	GC
88744207	rs110289936	6.58598	0.37185	0.00500446	0.000971597	C	T	intergenic_variant	-
88744375	rs109676757	6.58598	0.37185	0.00500446	0.000971597	A	G	intergenic_variant	-
88744388	rs207766535	6.58598	0.37185	0.00500446	0.000971597	T	C	intergenic_variant	-
88744426	rs109973277	6.58598	0.37185	0.00500446	0.000971597	T	C	intergenic_variant	-
88744658	-	6.58598	0.37185	0.00500446	0.000971597	TAAAAAAAAAT	TAAAAAAAT	intergenic_variant	-
88744675	rs208152208	6.58598	0.37185	0.00500446	0.000971597	G	A	intergenic_variant	-
88744765	rs110256633	6.58598	0.37185	0.00500446	0.000971597	A	G	intergenic_variant	-
88744984	rs109985435	6.58598	0.37185	0.00500446	0.000971597	A	C	intergenic_variant	-
88744985	rs110181141	6.58598	0.37185	0.00500446	0.000971597	T	C	intergenic_variant	-
88745845	rs110929176	6.58598	0.37185	0.00500446	0.000971597	G	A	intergenic_variant	-
88746085	rs110079485	6.58598	0.37185	0.00500446	0.000971597	G	T	intergenic_variant	-
88746296	rs110118492	6.58598	0.37185	0.00500446	0.000971597	T	C	intergenic_variant	-
88750175	rs444223217	6.56284	0.369032	0.00499387	0.000971426	A	G	intergenic_variant	-
88732529	rs380207082	6.55606	0.374834	0.00496921	0.000967181	C	A	intron_variant	GC
88732763	rs108952128	6.55606	0.374834	0.00496921	0.000967181	G	C	intron_variant	GC
88732912	rs379213686	6.55606	0.374834	0.00496921	0.000967181	C	G	intron_variant	GC
88732914	rs381240416	6.55606	0.374834	0.00496921	0.000967181	T	A	intron_variant	GC
88732937	rs382737760	6.55606	0.374834	0.00496921	0.000967181	C	T	intron_variant	GC
88736353	rs110187686	6.55606	0.374834	0.00496921	0.000967181	A	G	intron_variant	GC
88750205	rs440035653	6.54478	0.375995	0.00496913	0.000968086	A	G	intergenic_variant	-
88697293	rs110041776	6.52008	0.33687	0.00508209	0.000992163	T	G	intron_variant	GC
88753120	rs109488706	6.44792	0.36754	0.00502307	0.000986691	A	G	intergenic_variant	-
88750400	rs208837389	6.44678	0.34118	0.00501381	0.00098497	T	C	intergenic_variant	-
88723742	rs436532576	6.44653	0.294098	0.00524624	0.00103065	T	C	intron_variant	GC
88743767	-	6.43996	0.360577	0.00499729	0.000982298	TA	TACTTAAAA	upstream_gene_variant	GC
88751006	rs110286612	6.32414	0.375166	0.00487493	0.000967919	C	G	intergenic_variant	-
88751557	rs110801473	6.26491	0.386936	0.00485015	0.000968029	C	T	intergenic_variant	-
88746779	rs211224642	6.07819	0.378481	0.00477226	0.000968603	T	A	intergenic_variant	-
88746857	rs208999240	6.07819	0.378481	0.00477226	0.000968603	A	G	intergenic_variant	-
88747106	rs110808083	6.07819	0.378481	0.00477226	0.000968603	T	A	intergenic_variant	-
88747159	rs110428025	6.07819	0.378481	0.00477226	0.000968603	G	A	intergenic_variant	-
88747288	rs109243822	6.07819	0.378481	0.00477226	0.000968603	G	A	intergenic_variant	-
88747629	rs110874984	6.07819	0.378481	0.00477226	0.000968603	A	C	intergenic_variant	-
88747763	rs210515931	6.07819	0.378481	0.00477226	0.000968603	G	A	intergenic_variant	-
88747865	rs209565019	6.07819	0.378481	0.00477226	0.000968603	G	A	intergenic_variant	-
88747879	rs210747608	6.07819	0.378481	0.00477226	0.000968603	G	A	intergenic_variant	-
88747911	rs208343472	6.07819	0.378481	0.00477226	0.000968603	T	C	intergenic_variant	-
88747929	rs209767512	6.07819	0.378481	0.00477226	0.000968603	C	T	intergenic_variant	-
88748011	-	6.07819	0.378481	0.00477226	0.000968603	T	TC	intergenic_variant	-
88748049	rs211336556	6.07819	0.378481	0.00477226	0.000968603	T	G	intergenic_variant	-
88748107	rs208580433	6.07819	0.378481	0.00477226	0.000968603	C	T	intergenic_variant	-
88748156	rs385746781	6.07819	0.378481	0.00477226	0.000968603	G	A	intergenic_variant	-
88748159	rs380304991	6.07819	0.378481	0.00477226	0.000968603	G	A	intergenic_variant	-
88729259	rs110543979	6.07729	0.377321	0.00476209	0.00096662	T	C	intron_variant	GC
88840407	rs381295092	6.04745	0.377155	0.00468564	0.000953704	A	C	intergenic_variant	-
88750266	rs110679276	5.96536	0.382626	0.004661	0.000955922	G	A	intergenic_variant	-
88729872	rs109803407	5.93838	0.346651	0.00476596	0.000979915	C	T	intron_variant	GC
89069039	rs474411433	5.87694	0.360245	0.00472059	0.00097622	C	T	intergenic_variant	-
89069508	rs109133718	5.87694	0.360245	0.00472059	0.00097622	T	C	intergenic_variant	-
88746926	rs211175599	5.83289	0.381797	0.00464799	0.000965242	G	T	intergenic_variant	-
88747037	rs110472270	5.83289	0.381797	0.00464799	0.000965242	G	A	intergenic_variant	-
88747093	rs109706423	5.83289	0.381797	0.00464799	0.000965242	G	A	intergenic_variant	-
88747136	rs109889471	5.83289	0.381797	0.00464799	0.000965242	G	A	intergenic_variant	-
88747206	-	5.83289	0.381797	0.00464799	0.000965242	ATTTTTTC	ATTTTTTTC	intergenic_variant	-
88747373	rs108958793	5.83289	0.381797	0.00464799	0.000965242	A	G	intergenic_variant	-
88747412	rs207774143	5.83289	0.381797	0.00464799	0.000965242	A	G	intergenic_variant	-
88747558	rs209507664	5.83289	0.381797	0.00464799	0.000965242	C	A	intergenic_variant	-
88747656	rs207922891	5.83289	0.381797	0.00464799	0.000965242	T	C	intergenic_variant	-
88747753	rs209528521	5.83289	0.381797	0.00464799	0.000965242	G	A	intergenic_variant	-
88747823	rs208633749	5.83289	0.381797	0.00464799	0.000965242	C	T	intergenic_variant	-
88750219	rs210346541	5.83289	0.381797	0.00464799	0.000965242	G	A	intergenic_variant	-
88750238	rs207679663	5.83289	0.381797	0.00464799	0.000965242	A	C	intergenic_variant	-
88750259	rs109655082	5.83289	0.381797	0.00464799	0.000965242	T	C	intergenic_variant	-
88750385	rs381432654	5.83289	0.381797	0.00464799	0.000965242	G	T	intergenic_variant	-
88750387	rs384392094	5.83289	0.381797	0.00464799	0.000965242	A	G	intergenic_variant	-
88750394	rs208104455	5.83289	0.381797	0.00464799	0.000965242	C	A	intergenic_variant	-
88750401	rs210332843	5.83289	0.381797	0.00464799	0.000965242	G	T	intergenic_variant	-
88750526	-	5.83289	0.381797	0.00464799	0.000965242	CT	CTT	intergenic_variant	-
88750605	rs209045535	5.83289	0.381797	0.00464799	0.000965242	C	A	intergenic_variant	-
88750630	rs109869470	5.83289	0.381797	0.00464799	0.000965242	G	A	intergenic_variant	-
88750694	rs207858855	5.83289	0.381797	0.00464799	0.000965242	T	G	intergenic_variant	-
88750837	rs207717616	5.83289	0.381797	0.00464799	0.000965242	T	A	intergenic_variant	-
88750913	rs108985721	5.83289	0.381797	0.00464799	0.000965242	T	C	intergenic_variant	-
88751274	rs108940076	5.83289	0.381797	0.00464799	0.000965242	C	A	intergenic_variant	-
88730030	rs210558270	5.83134	0.380637	0.00463731	0.000963166	T	G	intron_variant	GC
88730231	rs110276477	5.83134	0.380637	0.00463731	0.000963166	T	C	intron_variant	GC
88731017	rs379347090	5.83134	0.380637	0.00463731	0.000963166	T	C	intron_variant	GC
88731108	rs381442936	5.83134	0.380637	0.00463731	0.000963166	A	C	intron_variant	GC
88731561	rs210390438	5.83134	0.380637	0.00463731	0.000963166	T	C	intron_variant	GC
89078779	rs208293212	5.75316	0.45126	0.00453201	0.0009484	A	G	intergenic_variant	-
89078788	rs210435664	5.75316	0.45126	0.00453201	0.0009484	G	A	intergenic_variant	-
89116204	rs209913264	5.70413	0.4375	0.00450518	0.000947297	A	G	intergenic_variant	-
89116233	rs109437060	5.70413	0.4375	0.00450518	0.000947297	C	T	intergenic_variant	-
89119914	rs383614663	5.70413	0.4375	0.00450518	0.000947297	T	C	intergenic_variant	-
89135307	rs382595028	5.70413	0.4375	0.00450518	0.000947297	A	G	intergenic_variant	-
88839914	rs382616218	5.61783	0.357427	0.00458948	0.000973269	A	C	intergenic_variant	-
88747642	-	5.61393	0.380968	0.00454371	0.000963936	GCTTATTAATCTTATTAATA	GCTTATTAATA	intergenic_variant	-
88786458	rs110010313	5.49276	0.325265	0.00464253	0.000996987	A	G	intergenic_variant	-
89079580	-	5.45287	0.354111	0.00454143	0.000979262	AA	AGA	intergenic_variant	-
89080949	rs798232059	5.45287	0.354111	0.00454143	0.000979262	T	C	intergenic_variant	-
89081629	rs379489465	5.45287	0.354111	0.00454143	0.000979262	T	G	intergenic_variant	-
88748391	rs800328793	5.40755	0.353282	0.00462483	0.00100192	T	C	intergenic_variant	-
89123808	rs110631345	5.36658	0.435511	0.00434469	0.000945247	A	G	intergenic_variant	-
88426607	-	5.23725	0.343667	0.00439591	0.000969568	ATTTTTC	ATTTTTTC	intron_variant	SLC4A4
88428613	rs42250575	5.23725	0.343667	0.00439591	0.000969568	A	T	intron_variant	SLC4A4
88428874	rs42250574	5.23725	0.343667	0.00439591	0.000969568	T	C	intron_variant	SLC4A4
88429038	rs42250572	5.23725	0.343667	0.00439591	0.000969568	T	A	intron_variant	SLC4A4
88429152	rs42250571	5.23725	0.343667	0.00439591	0.000969568	T	C	intron_variant	SLC4A4
89086070	rs109750863	5.14181	0.388097	0.00432448	0.000963722	A	G	intergenic_variant	-
88816843	rs474404373	5.13912	0.379145	0.00426308	0.000950319	G	A	intergenic_variant	-
88864277	rs211663554	5.12872	0.346817	0.00440688	0.000983495	T	C	intergenic_variant	-
88429190	rs42250570	5.1069	0.343501	0.0043358	0.000969954	T	A	intron_variant	SLC4A4
88735263	rs436393294	5.09659	0.378813	0.00433886	0.000971743	TTTGCATTTAAA	TA	intron_variant	GC
88430358	rs42250568	5.05348	0.342507	0.00431614	0.000971288	A	G	intron_variant	SLC4A4
88430556	rs42250567	5.05348	0.342507	0.00431614	0.000971288	G	A	intron_variant	SLC4A4
88431313	rs42250565	5.05348	0.342507	0.00431614	0.000971288	G	A	intron_variant	SLC4A4
88433242	rs42250560	5.05348	0.342507	0.00431614	0.000971288	T	G	intron_variant	SLC4A4
88867125	rs379017477	5.0465	0.346817	0.00436522	0.000983097	G	T	intergenic_variant	-
88868378	rs211573848	5.0465	0.346817	0.00436522	0.000983097	C	T	intergenic_variant	-
88869547	rs385214798	5.0465	0.346817	0.00436522	0.000983097	C	A	intergenic_variant	-
88870607	rs110149088	5.0465	0.346817	0.00436522	0.000983097	C	T	intergenic_variant	-
88872507	rs526781737	5.0465	0.346817	0.00436522	0.000983097	C	T	intergenic_variant	-
88889152	rs109723567	5.0465	0.346817	0.00436522	0.000983097	G	A	intergenic_variant	-
88889031	rs134661922	4.95098	0.382958	0.00414271	0.00094309	A	G	intergenic_variant	-
88889105	rs135987983	4.95098	0.382958	0.00414271	0.00094309	T	C	intergenic_variant	-
89070689	rs110007626	4.94813	0.328415	0.00445684	0.00101493	C	A	intergenic_variant	-
89105011	rs208079532	4.94641	0.324436	0.00447079	0.00101831	T	C	intergenic_variant	-
89108337	rs382046057	4.94641	0.324436	0.00447079	0.00101831	C	A	intergenic_variant	-
89113031	rs110111839	4.94641	0.324436	0.00447079	0.00101831	A	G	intergenic_variant	-
89115697	rs384132929	4.94641	0.324436	0.00447079	0.00101831	T	C	intergenic_variant	-
89117171	rs380890906	4.94641	0.324436	0.00447079	0.00101831	T	C	intergenic_variant	-
89118971	rs384330814	4.94641	0.324436	0.00447079	0.00101831	A	T	intergenic_variant	-
89124363	rs109922943	4.94641	0.324436	0.00447079	0.00101831	C	G	intergenic_variant	-
89136686	rs209171276	4.94641	0.324436	0.00447079	0.00101831	C	T	intergenic_variant	-
88899839	-	4.93101	0.350962	0.00429092	0.000979059	CTTAAT	CT	intergenic_variant	-
89136437	rs380890191	4.92082	0.315153	0.00450178	0.00102837	A	T	intergenic_variant	-
88938757	rs381963503	4.91835	0.413627	0.00421001	0.000961992	A	C	intergenic_variant	-
88938760	rs385954461	4.91835	0.413627	0.00421001	0.000961992	C	T	intergenic_variant	-
88429201	rs42250569	4.90699	0.342341	0.0042469	0.000971688	A	G	intron_variant	SLC4A4
88762396	rs383652728	4.78973	0.404012	0.0041768	0.000968799	A	G	intergenic_variant	-
89144774	rs207975154	4.78163	0.323276	0.0043902	0.00101927	A	G	intergenic_variant	-
88751880	rs210467426	4.62551	0.230272	0.00456052	0.00107891	C	T	intergenic_variant	-
89103430	rs110186820	4.62534	0.323607	0.004311	0.0010199	G	A	intergenic_variant	-
89077838	rs110646135	4.56603	0.322281	0.0042848	0.00102115	G	T	intergenic_variant	-
89080891	rs382885133	4.56603	0.322281	0.0042848	0.00102115	C	G	intergenic_variant	-
89081567	rs384234002	4.56603	0.322281	0.0042848	0.00102115	C	A	intergenic_variant	-
89089825	rs381768069	4.56603	0.322281	0.0042848	0.00102115	G	C	intergenic_variant	-
89091173	rs134716419	4.56603	0.322281	0.0042848	0.00102115	C	G	intergenic_variant	-
89091295	rs134363736	4.56603	0.322281	0.0042848	0.00102115	G	A	intergenic_variant	-
89092084	rs110460970	4.56603	0.322281	0.0042848	0.00102115	T	C	intergenic_variant	-
89092866	-	4.56603	0.322281	0.0042848	0.00102115	CTATAC	CTAC	intergenic_variant	-
88426643	rs42250577	4.53911	0.313495	0.00416737	0.000996509	A	G	intron_variant	SLC4A4
89136119	-	4.53692	0.472812	0.00395888	0.000946915	CTTTTTG	CTTTTTTG	intergenic_variant	-
88728581	rs110310151	4.47832	0.44181	0.0039657	0.00095558	A	C	intron_variant	GC
88691439	rs436688958	4.47174	0.400033	0.00404808	0.000976247	CTTTTTTTTTTTTTG	CTTTTTTTTTTTTG	downstream_gene_variant	GC
89095878	rs110289320	4.46551	0.322447	0.00422965	0.00102085	G	C	intergenic_variant	-
88976978	rs452738132	4.4263	0.467175	0.00389088	0.000943807	CAA	CAAA	intergenic_variant	-
89037958	-	4.41599	0.369695	0.00395367	0.00096031	TAACA	TAACAACA	intergenic_variant	-
88923805	rs382452184	4.40164	0.33256	0.00409151	0.000995634	T	C	intergenic_variant	-
88923806	rs385242368	4.40164	0.33256	0.00409151	0.000995634	G	A	intergenic_variant	-
88923811	rs209297389	4.40164	0.33256	0.00409151	0.000995634	T	C	intergenic_variant	-
88431636	rs42250563	4.38243	0.331399	0.0039909	0.000973575	G	A	intron_variant	SLC4A4
88815571	-	4.38191	0.421088	0.00392731	0.000958128	CTTTTT	CTTT	intergenic_variant	-
88976166	rs207954134	4.38159	0.459549	0.00388763	0.000948485	T	C	intergenic_variant	-
88980669	rs211608236	4.38159	0.459549	0.00388763	0.000948485	C	T	intergenic_variant	-
88984176	rs207654223	4.38159	0.459549	0.00388763	0.000948485	G	T	intergenic_variant	-
89036570	rs110432804	4.37684	0.375497	0.00389516	0.000950909	T	C	intergenic_variant	-
88433436	-	4.36622	0.312334	0.00408563	0.000998791	GT	GTATTTT	intron_variant	SLC4A4
88433445	-	4.36622	0.312334	0.00408563	0.000998791	TT	TGT	intron_variant	SLC4A4
89011471	rs110192793	4.36258	0.37069	0.00393594	0.000962656	T	G	intergenic_variant	-
89036121	-	4.33665	0.371021	0.00391584	0.000960999	CTTTTTTTTTTTA	CTTTTTTTTTA	intergenic_variant	-
88820667	rs797600282	4.32806	0.404509	0.00395036	0.000970569	C	T	intergenic_variant	-
88808116	rs132704853	4.32628	0.430371	0.00390179	0.000958859	G	A	intergenic_variant	-
89015821	rs467800368	4.32277	0.371021	0.00390897	0.00096107	ATCAGTTCAGTC	ATCAGTTCAGTTCAGTTCAGTC	intergenic_variant	-
89013734	rs110571480	4.31989	0.371187	0.0039074	0.000961049	T	C	intergenic_variant	-
89021624	rs110131712	4.31989	0.371187	0.0039074	0.000961049	T	G	intergenic_variant	-
89024081	rs380814483	4.31989	0.371187	0.0039074	0.000961049	G	A	intergenic_variant	-
89029561	rs109966296	4.31989	0.371187	0.0039074	0.000961049	A	G	intergenic_variant	-
89029763	rs210055695	4.31989	0.371187	0.0039074	0.000961049	C	G	intergenic_variant	-
89031035	rs109673445	4.31989	0.371187	0.0039074	0.000961049	T	A	intergenic_variant	-
89032226	rs109464455	4.31989	0.371187	0.0039074	0.000961049	T	C	intergenic_variant	-
89032410	rs111032184	4.31989	0.371187	0.0039074	0.000961049	T	C	intergenic_variant	-
89032536	rs110010576	4.31989	0.371187	0.0039074	0.000961049	G	T	intergenic_variant	-
89032742	rs208779648	4.31989	0.371187	0.0039074	0.000961049	C	T	intergenic_variant	-
89032759	rs109176178	4.31989	0.371187	0.0039074	0.000961049	C	G	intergenic_variant	-
89032923	rs109383606	4.31989	0.371187	0.0039074	0.000961049	A	G	intergenic_variant	-
89033155	rs110483521	4.31989	0.371187	0.0039074	0.000961049	T	A	intergenic_variant	-
89033322	rs110047157	4.31989	0.371187	0.0039074	0.000961049	A	G	intergenic_variant	-
89033347	rs110245389	4.31989	0.371187	0.0039074	0.000961049	C	T	intergenic_variant	-
89033376	rs110327769	4.31989	0.371187	0.0039074	0.000961049	G	A	intergenic_variant	-
89033464	rs110797677	4.31989	0.371187	0.0039074	0.000961049	G	T	intergenic_variant	-
89033699	rs207602333	4.31989	0.371187	0.0039074	0.000961049	G	A	intergenic_variant	-
89033708	rs110532283	4.31989	0.371187	0.0039074	0.000961049	C	T	intergenic_variant	-
89033772	rs110923955	4.31989	0.371187	0.0039074	0.000961049	T	C	intergenic_variant	-
89034280	rs109713827	4.31989	0.371187	0.0039074	0.000961049	C	T	intergenic_variant	-
89034427	rs208264750	4.31989	0.371187	0.0039074	0.000961049	T	A	intergenic_variant	-
89034553	rs109684484	4.31989	0.371187	0.0039074	0.000961049	G	A	intergenic_variant	-
89034647	rs110974116	4.31989	0.371187	0.0039074	0.000961049	C	T	intergenic_variant	-
89035111	-	4.31989	0.371187	0.0039074	0.000961049	GTTTTTTTTC	GTTTTTTTTTC	intergenic_variant	-
89035322	rs109210686	4.31989	0.371187	0.0039074	0.000961049	T	G	intergenic_variant	-
89036520	rs110216321	4.31989	0.371187	0.0039074	0.000961049	T	C	intergenic_variant	-
89037025	rs110406557	4.31989	0.371187	0.0039074	0.000961049	T	C	intergenic_variant	-
89037770	rs109968027	4.31989	0.371187	0.0039074	0.000961049	C	T	intergenic_variant	-
89037813	rs208566169	4.31989	0.371187	0.0039074	0.000961049	C	T	intergenic_variant	-
89038031	rs210594100	4.31989	0.371187	0.0039074	0.000961049	A	G	intergenic_variant	-
89038220	rs109751057	4.31989	0.371187	0.0039074	0.000961049	C	T	intergenic_variant	-
89038469	rs209453756	4.31989	0.371187	0.0039074	0.000961049	G	A	intergenic_variant	-
89038648	rs110320182	4.31989	0.371187	0.0039074	0.000961049	C	T	intergenic_variant	-
89039024	rs207601048	4.31989	0.371187	0.0039074	0.000961049	T	G	intergenic_variant	-
89039035	rs209818241	4.31989	0.371187	0.0039074	0.000961049	T	C	intergenic_variant	-
89039047	rs210690982	4.31989	0.371187	0.0039074	0.000961049	A	G	intergenic_variant	-
89039071	rs208064733	4.31989	0.371187	0.0039074	0.000961049	C	T	intergenic_variant	-
89039101	rs379285247	4.31989	0.371187	0.0039074	0.000961049	C	T	intergenic_variant	-
89039129	rs382489986	4.31989	0.371187	0.0039074	0.000961049	A	T	intergenic_variant	-
89039156	rs209198827	4.31989	0.371187	0.0039074	0.000961049	A	T	intergenic_variant	-
89039180	-	4.31989	0.371187	0.0039074	0.000961049	AT	ATT	intergenic_variant	-
89039196	rs210683935	4.31989	0.371187	0.0039074	0.000961049	T	G	intergenic_variant	-
89039293	rs110433292	4.31989	0.371187	0.0039074	0.000961049	G	A	intergenic_variant	-
89039808	rs110546108	4.31989	0.371187	0.0039074	0.000961049	T	C	intergenic_variant	-
89039828	rs211467063	4.31989	0.371187	0.0039074	0.000961049	T	C	intergenic_variant	-
89039839	rs208291535	4.31989	0.371187	0.0039074	0.000961049	T	C	intergenic_variant	-
89039984	rs109221178	4.31989	0.371187	0.0039074	0.000961049	T	G	intergenic_variant	-
89040006	rs211645356	4.31989	0.371187	0.0039074	0.000961049	A	T	intergenic_variant	-
89040054	rs208362277	4.31989	0.371187	0.0039074	0.000961049	C	T	intergenic_variant	-
89040060	rs210299362	4.31989	0.371187	0.0039074	0.000961049	A	G	intergenic_variant	-
89040117	rs211499650	4.31989	0.371187	0.0039074	0.000961049	G	T	intergenic_variant	-
89040245	rs109230005	4.31989	0.371187	0.0039074	0.000961049	T	C	intergenic_variant	-
89040273	rs110960191	4.31989	0.371187	0.0039074	0.000961049	C	G	intergenic_variant	-
89040373	rs109210927	4.31989	0.371187	0.0039074	0.000961049	G	C	intergenic_variant	-
89040385	rs109812126	4.31989	0.371187	0.0039074	0.000961049	T	C	intergenic_variant	-
89040517	rs110142953	4.31989	0.371187	0.0039074	0.000961049	T	C	intergenic_variant	-
89040528	rs110396857	4.31989	0.371187	0.0039074	0.000961049	G	T	intergenic_variant	-
89040591	rs109697167	4.31989	0.371187	0.0039074	0.000961049	T	G	intergenic_variant	-
89040670	rs109210820	4.31989	0.371187	0.0039074	0.000961049	G	A	intergenic_variant	-
89040699	rs207729218	4.31989	0.371187	0.0039074	0.000961049	G	A	intergenic_variant	-
89040713	rs109053101	4.31989	0.371187	0.0039074	0.000961049	A	G	intergenic_variant	-
88830129	rs444664823	4.31325	0.443468	0.00389499	0.000958838	CTGTTGTTGTTGTTGTT	CTGTTGTTGTTGTT	intergenic_variant	-
89044084	rs110543767	4.30658	0.371519	0.00389939	0.00096077	T	C	intergenic_variant	-
89045248	rs379256902	4.30658	0.371519	0.00389939	0.00096077	C	T	intergenic_variant	-
89047260	rs110138767	4.30658	0.371519	0.00389939	0.00096077	A	G	upstream_gene_variant	NPFFR2
89051385	rs109034709	4.30658	0.371519	0.00389939	0.00096077	G	T	upstream_gene_variant	NPFFR2
89053873	rs110621961	4.30658	0.371519	0.00389939	0.00096077	A	G	intron_variant	NPFFR2
89056316	rs110331357	4.30658	0.371519	0.00389939	0.00096077	A	G	intron_variant	NPFFR2
89059253	rs110326785	4.30658	0.371519	0.00389939	0.00096077	A	G	stop_lost	NPFFR2
89004608	rs208431271	4.28792	0.37185	0.00389537	0.000962159	G	T	intergenic_variant	-
89004610	rs209409746	4.28792	0.37185	0.00389537	0.000962159	G	T	intergenic_variant	-
89006803	rs211149356	4.28792	0.37185	0.00389537	0.000962159	T	G	intergenic_variant	-
88786346	rs109847364	4.27939	0.420922	0.00387656	0.000958603	T	C	intergenic_variant	-
88786348	rs110806678	4.27939	0.420922	0.00387656	0.000958603	T	C	intergenic_variant	-
88786362	rs207678099	4.27939	0.420922	0.00387656	0.000958603	T	C	intergenic_variant	-
88816870	rs380455176	4.25193	0.425729	0.00387774	0.000962427	C	T	intergenic_variant	-
88816874	rs382428161	4.25193	0.425729	0.00387774	0.000962427	C	T	intergenic_variant	-
88816879	rs211409881	4.25193	0.425729	0.00387774	0.000962427	G	A	intergenic_variant	-
88892577	rs136964605	4.2096	0.417606	0.00372278	0.000929266	A	G	intergenic_variant	-
88876183	rs459255144	4.20929	0.32195	0.00404003	0.0010085	T	C	intergenic_variant	-
92040704	rs381067152	4.20655	0.164125	0.00536286	0.00133921	A	C	intergenic_variant	-
88950274	rs462441126	4.20473	0.368203	0.0038565	0.000963282	C	T	intergenic_variant	-
89038961	-	4.19611	0.292109	0.0042208	0.00105551	TGAGA	TGAGGAGA	intergenic_variant	-
89038969	rs381215358	4.19611	0.292109	0.0042208	0.00105551	A	G	intergenic_variant	-
89038970	-	4.19611	0.292109	0.0042208	0.00105551	C	T	intergenic_variant	-
89038971	rs799100122	4.19611	0.292109	0.0042208	0.00105551	T	G	intergenic_variant	-
88800322	rs109452259	4.19413	0.42689	0.00385141	0.000963401	A	C	intergenic_variant	-
88818002	rs384603699	4.19039	0.427056	0.00385117	0.000963833	A	T	intergenic_variant	-
88818011	rs381708080	4.19039	0.427056	0.00385117	0.000963833	A	G	intergenic_variant	-
88818015	-	4.19039	0.427056	0.00385117	0.000963833	CT	CTT	intergenic_variant	-
89091155	rs136045979	4.18765	0.484582	-0.00385601	0.000965403	G	A	intergenic_variant	-
88889668	rs42766485	4.18687	0.415285	0.00370229	0.000927018	C	T	intergenic_variant	-
88724389	rs133300430	4.17977	0.490385	-0.00361138	0.000905132	C	T	intron_variant	GC
88807091	rs378804300	4.17312	0.426393	0.00383453	0.000961937	G	A	intergenic_variant	-
88808126	rs109566377	4.15917	0.427221	0.00383305	0.00096341	C	G	intergenic_variant	-
88808145	rs208068337	4.15917	0.427221	0.00383305	0.00096341	G	A	intergenic_variant	-
88808385	rs110818092	4.15917	0.427221	0.00383305	0.00096341	A	G	intergenic_variant	-
88808449	rs109386884	4.15917	0.427221	0.00383305	0.00096341	G	A	intergenic_variant	-
88808546	rs110035147	4.15917	0.427221	0.00383305	0.00096341	C	T	intergenic_variant	-
88808608	-	4.15917	0.427221	0.00383305	0.00096341	ATTTTTTTG	ATTTTTTG	intergenic_variant	-
88808626	rs210784967	4.15917	0.427221	0.00383305	0.00096341	T	C	intergenic_variant	-
88808988	rs110013526	4.15917	0.427221	0.00383305	0.00096341	G	A	intergenic_variant	-
88808990	rs110367216	4.15917	0.427221	0.00383305	0.00096341	T	C	intergenic_variant	-
88809032	rs208732093	4.15917	0.427221	0.00383305	0.00096341	T	C	intergenic_variant	-
88809103	rs210250812	4.15917	0.427221	0.00383305	0.00096341	C	T	intergenic_variant	-
88809210	rs110470711	4.15917	0.427221	0.00383305	0.00096341	G	C	intergenic_variant	-
88809248	rs208243887	4.15917	0.427221	0.00383305	0.00096341	G	T	intergenic_variant	-
88809274	rs110513719	4.15917	0.427221	0.00383305	0.00096341	A	T	intergenic_variant	-
88809280	rs109239392	4.15917	0.427221	0.00383305	0.00096341	C	T	intergenic_variant	-
88809320	rs110354018	4.15917	0.427221	0.00383305	0.00096341	A	G	intergenic_variant	-
88809350	rs209927394	4.15917	0.427221	0.00383305	0.00096341	G	T	intergenic_variant	-
88809353	rs382008763	4.15917	0.427221	0.00383305	0.00096341	G	A	intergenic_variant	-
88809354	rs385592171	4.15917	0.427221	0.00383305	0.00096341	T	C	intergenic_variant	-
88809473	rs109587552	4.15917	0.427221	0.00383305	0.00096341	A	G	intergenic_variant	-
88809721	rs207857894	4.15917	0.427221	0.00383305	0.00096341	G	A	intergenic_variant	-
88810060	rs379995441	4.15917	0.427221	0.00383305	0.00096341	T	C	intergenic_variant	-
88810118	rs382144970	4.15917	0.427221	0.00383305	0.00096341	T	C	intergenic_variant	-
88811797	rs210872150	4.15917	0.427221	0.00383305	0.00096341	G	A	intergenic_variant	-
88812273	rs109660299	4.15917	0.427221	0.00383305	0.00096341	G	A	intergenic_variant	-
88812781	rs207516684	4.15917	0.427221	0.00383305	0.00096341	A	G	intergenic_variant	-
88813306	rs211296293	4.15917	0.427221	0.00383305	0.00096341	C	G	intergenic_variant	-
88813594	rs208559193	4.15917	0.427221	0.00383305	0.00096341	A	G	intergenic_variant	-
88813791	rs209463438	4.15917	0.427221	0.00383305	0.00096341	C	T	intergenic_variant	-
88813808	rs109809701	4.15917	0.427221	0.00383305	0.00096341	C	T	intergenic_variant	-
88813866	rs109960505	4.15917	0.427221	0.00383305	0.00096341	G	A	intergenic_variant	-
88813903	rs109892884	4.15917	0.427221	0.00383305	0.00096341	G	C	intergenic_variant	-
88814253	rs109831738	4.15917	0.427221	0.00383305	0.00096341	G	A	intergenic_variant	-
88814417	rs450092806	4.15917	0.427221	0.00383305	0.00096341	T	A	intergenic_variant	-
88814909	-	4.15917	0.427221	0.00383305	0.00096341	ACTCTT	ACTCTCTT	intergenic_variant	-
88815097	-	4.15917	0.427221	0.00383305	0.00096341	AG	AGG	intergenic_variant	-
88815220	-	4.15917	0.427221	0.00383305	0.00096341	A	AG	intergenic_variant	-
88815310	rs109343887	4.15917	0.427221	0.00383305	0.00096341	A	G	intergenic_variant	-
88815324	rs108982163	4.15917	0.427221	0.00383305	0.00096341	G	A	intergenic_variant	-
88815362	rs210038582	4.15917	0.427221	0.00383305	0.00096341	T	C	intergenic_variant	-
88815370	rs109003427	4.15917	0.427221	0.00383305	0.00096341	C	T	intergenic_variant	-
88815457	rs109301907	4.15917	0.427221	0.00383305	0.00096341	A	G	intergenic_variant	-
88815561	rs211339758	4.15917	0.427221	0.00383305	0.00096341	A	G	intergenic_variant	-
88815600	rs207530424	4.15917	0.427221	0.00383305	0.00096341	T	G	intergenic_variant	-
88815648	rs379993693	4.15917	0.427221	0.00383305	0.00096341	C	T	intergenic_variant	-
88815656	rs382150913	4.15917	0.427221	0.00383305	0.00096341	G	A	intergenic_variant	-
88815661	rs436142281	4.15917	0.427221	0.00383305	0.00096341	G	A	intergenic_variant	-
88815682	rs209273523	4.15917	0.427221	0.00383305	0.00096341	G	A	intergenic_variant	-
88815878	rs209103434	4.15917	0.427221	0.00383305	0.00096341	G	A	intergenic_variant	-
88816215	rs210444046	4.15917	0.427221	0.00383305	0.00096341	C	T	intergenic_variant	-
88816306	rs110876279	4.15917	0.427221	0.00383305	0.00096341	C	T	intergenic_variant	-
88816335	rs109422193	4.15917	0.427221	0.00383305	0.00096341	A	C	intergenic_variant	-
88816342	rs110005543	4.15917	0.427221	0.00383305	0.00096341	A	G	intergenic_variant	-
88816361	rs109119051	4.15917	0.427221	0.00383305	0.00096341	A	T	intergenic_variant	-
88816435	rs208514299	4.15917	0.427221	0.00383305	0.00096341	T	C	intergenic_variant	-
88816438	rs209718310	4.15917	0.427221	0.00383305	0.00096341	C	T	intergenic_variant	-
88816467	rs211638955	4.15917	0.427221	0.00383305	0.00096341	T	C	intergenic_variant	-
88816478	rs208996464	4.15917	0.427221	0.00383305	0.00096341	G	T	intergenic_variant	-
88816489	rs210599463	4.15917	0.427221	0.00383305	0.00096341	T	A	intergenic_variant	-
88816508	rs207534783	4.15917	0.427221	0.00383305	0.00096341	T	C	intergenic_variant	-
88816529	-	4.15917	0.427221	0.00383305	0.00096341	GT	GTACATT	intergenic_variant	-
88816626	rs208447496	4.15917	0.427221	0.00383305	0.00096341	C	T	intergenic_variant	-
88816633	rs378632170	4.15917	0.427221	0.00383305	0.00096341	T	C	intergenic_variant	-
88816635	rs381411388	4.15917	0.427221	0.00383305	0.00096341	T	A	intergenic_variant	-
88816646	rs210553657	4.15917	0.427221	0.00383305	0.00096341	A	C	intergenic_variant	-
88816693	rs110177767	4.15917	0.427221	0.00383305	0.00096341	C	T	intergenic_variant	-
88816746	rs109602066	4.15917	0.427221	0.00383305	0.00096341	C	T	intergenic_variant	-
88816747	rs110110744	4.15917	0.427221	0.00383305	0.00096341	C	T	intergenic_variant	-
88816783	rs208023015	4.15917	0.427221	0.00383305	0.00096341	A	G	intergenic_variant	-
88816788	rs525880269	4.15917	0.427221	0.00383305	0.00096341	A	C	intergenic_variant	-
88816789	rs434385996	4.15917	0.427221	0.00383305	0.00096341	G	T	intergenic_variant	-
88816829	rs110520212	4.15917	0.427221	0.00383305	0.00096341	G	T	intergenic_variant	-
88816850	-	4.15917	0.427221	0.00383305	0.00096341	TA	TATACA	intergenic_variant	-
88816863	-	4.15917	0.427221	0.00383305	0.00096341	GT	GTTT	intergenic_variant	-
88817003	rs378062030	4.15917	0.427221	0.00383305	0.00096341	T	C	intergenic_variant	-
88817004	rs380885990	4.15917	0.427221	0.00383305	0.00096341	G	A	intergenic_variant	-
88817046	rs383234985	4.15917	0.427221	0.00383305	0.00096341	G	A	intergenic_variant	-
88817062	rs210882542	4.15917	0.427221	0.00383305	0.00096341	C	T	intergenic_variant	-
88817076	rs110279420	4.15917	0.427221	0.00383305	0.00096341	C	A	intergenic_variant	-
88817097	rs109116805	4.15917	0.427221	0.00383305	0.00096341	A	G	intergenic_variant	-
88817131	rs110020305	4.15917	0.427221	0.00383305	0.00096341	A	T	intergenic_variant	-
88817163	rs109933519	4.15917	0.427221	0.00383305	0.00096341	C	G	intergenic_variant	-
88817197	rs109841055	4.15917	0.427221	0.00383305	0.00096341	T	A	intergenic_variant	-
88817242	rs109135386	4.15917	0.427221	0.00383305	0.00096341	G	A	intergenic_variant	-
88817260	-	4.15917	0.427221	0.00383305	0.00096341	TC	TCC	intergenic_variant	-
88817271	rs109280118	4.15917	0.427221	0.00383305	0.00096341	A	G	intergenic_variant	-
88817285	rs109707422	4.15917	0.427221	0.00383305	0.00096341	G	C	intergenic_variant	-
88817323	rs109127520	4.15917	0.427221	0.00383305	0.00096341	G	A	intergenic_variant	-
88817378	-	4.15917	0.427221	0.00383305	0.00096341	TG	TGG	intergenic_variant	-
88817435	rs109666588	4.15917	0.427221	0.00383305	0.00096341	G	A	intergenic_variant	-
88817460	-	4.15917	0.427221	0.00383305	0.00096341	CAGAGT	CAGT	intergenic_variant	-
88817539	rs207517008	4.15917	0.427221	0.00383305	0.00096341	A	G	intergenic_variant	-
88817559	rs209510073	4.15917	0.427221	0.00383305	0.00096341	T	G	intergenic_variant	-
88817647	rs110192490	4.15917	0.427221	0.00383305	0.00096341	G	A	intergenic_variant	-
88817712	rs207959777	4.15917	0.427221	0.00383305	0.00096341	A	G	intergenic_variant	-
88817929	rs109914224	4.15917	0.427221	0.00383305	0.00096341	G	A	intergenic_variant	-
88818064	rs110326839	4.15917	0.427221	0.00383305	0.00096341	G	A	intergenic_variant	-
88818095	rs211414282	4.15917	0.427221	0.00383305	0.00096341	A	G	intergenic_variant	-
88818100	rs208061757	4.15917	0.427221	0.00383305	0.00096341	A	G	intergenic_variant	-
88818104	rs210114523	4.15917	0.427221	0.00383305	0.00096341	A	G	intergenic_variant	-
88818135	rs110321447	4.15917	0.427221	0.00383305	0.00096341	G	A	intergenic_variant	-
88818158	rs109851780	4.15917	0.427221	0.00383305	0.00096341	C	T	intergenic_variant	-
88818241	rs109457581	4.15917	0.427221	0.00383305	0.00096341	C	T	intergenic_variant	-
88818287	rs109793353	4.15917	0.427221	0.00383305	0.00096341	T	C	intergenic_variant	-
88818408	rs208224791	4.15917	0.427221	0.00383305	0.00096341	C	T	intergenic_variant	-
88818422	rs209645983	4.15917	0.427221	0.00383305	0.00096341	C	G	intergenic_variant	-
88818427	-	4.15917	0.427221	0.00383305	0.00096341	CTTTTTTA	CTTTTTA	intergenic_variant	-
88818508	rs211510708	4.15917	0.427221	0.00383305	0.00096341	G	A	intergenic_variant	-
88818534	rs110772443	4.15917	0.427221	0.00383305	0.00096341	C	T	intergenic_variant	-
88818576	rs382151072	4.15917	0.427221	0.00383305	0.00096341	C	T	intergenic_variant	-
88818584	rs517546778	4.15917	0.427221	0.00383305	0.00096341	AGTTTCAGGGTTTCAGGT	AGTTTCAGGT	intergenic_variant	-
88818648	rs109217253	4.15917	0.427221	0.00383305	0.00096341	C	T	intergenic_variant	-
88818818	rs110550625	4.15917	0.427221	0.00383305	0.00096341	A	G	intergenic_variant	-
88818834	rs210477923	4.15917	0.427221	0.00383305	0.00096341	C	G	intergenic_variant	-
88818857	rs209514429	4.15917	0.427221	0.00383305	0.00096341	T	C	intergenic_variant	-
88818885	rs109415968	4.15917	0.427221	0.00383305	0.00096341	C	A	intergenic_variant	-
88818981	rs381733574	4.15917	0.427221	0.00383305	0.00096341	A	T	intergenic_variant	-
88818993	rs109499433	4.15917	0.427221	0.00383305	0.00096341	T	C	intergenic_variant	-
88819024	rs110813007	4.15917	0.427221	0.00383305	0.00096341	T	C	intergenic_variant	-
88819052	rs109162921	4.15917	0.427221	0.00383305	0.00096341	C	T	intergenic_variant	-
88819140	rs110409345	4.15917	0.427221	0.00383305	0.00096341	A	G	intergenic_variant	-
88819146	rs110232101	4.15917	0.427221	0.00383305	0.00096341	C	G	intergenic_variant	-
88819248	rs208028238	4.15917	0.427221	0.00383305	0.00096341	T	C	intergenic_variant	-
88819250	rs210206724	4.15917	0.427221	0.00383305	0.00096341	C	A	intergenic_variant	-
88819331	rs210997824	4.15917	0.427221	0.00383305	0.00096341	T	C	intergenic_variant	-
88819430	rs209293871	4.15917	0.427221	0.00383305	0.00096341	G	A	intergenic_variant	-
88951692	rs458148578	4.15857	0.371519	0.00383441	0.000963834	G	A	intergenic_variant	-
88951705	rs136145876	4.15857	0.371519	0.00383441	0.000963834	G	T	intergenic_variant	-
88952280	rs378572903	4.15857	0.371519	0.00383441	0.000963834	G	C	intergenic_variant	-
88952286	rs132759911	4.15857	0.371519	0.00383441	0.000963834	A	G	intergenic_variant	-
89249687	rs208522345	4.15842	0.181863	0.00496942	0.00124916	A	C	intron_variant	ADAMTS3
88949645	rs800391507	4.15726	0.372679	0.00382656	0.000962033	T	C	intergenic_variant	-
88800374	rs110882614	4.15432	0.427056	0.00382915	0.000963075	A	G	intergenic_variant	-
88800437	rs110880628	4.15432	0.427056	0.00382915	0.000963075	C	A	intergenic_variant	-
88800679	rs207531467	4.15432	0.427056	0.00382915	0.000963075	G	A	intergenic_variant	-
88801084	rs210272961	4.15432	0.427056	0.00382915	0.000963075	C	T	intergenic_variant	-
88801554	rs109301188	4.15432	0.427056	0.00382915	0.000963075	T	C	intergenic_variant	-
88801636	rs209119284	4.15432	0.427056	0.00382915	0.000963075	C	T	intergenic_variant	-
88801638	rs210744660	4.15432	0.427056	0.00382915	0.000963075	C	T	intergenic_variant	-
88801653	rs385169934	4.15432	0.427056	0.00382915	0.000963075	A	G	intergenic_variant	-
88801741	rs208584486	4.15432	0.427056	0.00382915	0.000963075	T	A	intergenic_variant	-
88801863	rs110082511	4.15432	0.427056	0.00382915	0.000963075	G	A	intergenic_variant	-
88802024	rs210040997	4.15432	0.427056	0.00382915	0.000963075	A	G	intergenic_variant	-
88802059	rs109420542	4.15432	0.427056	0.00382915	0.000963075	C	T	intergenic_variant	-
88802311	rs109547478	4.15432	0.427056	0.00382915	0.000963075	A	C	intergenic_variant	-
88802533	rs109575331	4.15432	0.427056	0.00382915	0.000963075	G	A	intergenic_variant	-
88802690	rs110684084	4.15432	0.427056	0.00382915	0.000963075	G	A	intergenic_variant	-
88802867	rs109394539	4.15432	0.427056	0.00382915	0.000963075	T	C	intergenic_variant	-
88802873	rs110092027	4.15432	0.427056	0.00382915	0.000963075	C	T	intergenic_variant	-
88802986	rs208886878	4.15432	0.427056	0.00382915	0.000963075	G	C	intergenic_variant	-
88803197	rs109041083	4.15432	0.427056	0.00382915	0.000963075	C	T	intergenic_variant	-
88803311	rs110795427	4.15432	0.427056	0.00382915	0.000963075	G	A	intergenic_variant	-
88803322	rs109201505	4.15432	0.427056	0.00382915	0.000963075	G	A	intergenic_variant	-
88803393	rs109033697	4.15432	0.427056	0.00382915	0.000963075	T	C	intergenic_variant	-
88803400	rs110691188	4.15432	0.427056	0.00382915	0.000963075	C	T	intergenic_variant	-
88803514	rs109322151	4.15432	0.427056	0.00382915	0.000963075	G	A	intergenic_variant	-
88803629	rs110134712	4.15432	0.427056	0.00382915	0.000963075	A	G	intergenic_variant	-
88803674	rs111016934	4.15432	0.427056	0.00382915	0.000963075	A	G	intergenic_variant	-
88803693	rs109083591	4.15432	0.427056	0.00382915	0.000963075	G	A	intergenic_variant	-
88803717	rs109295338	4.15432	0.427056	0.00382915	0.000963075	T	C	intergenic_variant	-
88803843	rs135736015	4.15432	0.427056	0.00382915	0.000963075	C	T	intergenic_variant	-
88803883	rs210514346	4.15432	0.427056	0.00382915	0.000963075	T	C	intergenic_variant	-
88803943	rs109049236	4.15432	0.427056	0.00382915	0.000963075	G	A	intergenic_variant	-
88804084	rs110813818	4.15432	0.427056	0.00382915	0.000963075	A	G	intergenic_variant	-
88804094	rs110457250	4.15432	0.427056	0.00382915	0.000963075	A	G	intergenic_variant	-
88804242	rs208113665	4.15432	0.427056	0.00382915	0.000963075	T	C	intergenic_variant	-
88804259	rs109852016	4.15432	0.427056	0.00382915	0.000963075	T	C	intergenic_variant	-
88804281	rs110885488	4.15432	0.427056	0.00382915	0.000963075	T	C	intergenic_variant	-
88804324	rs110758559	4.15432	0.427056	0.00382915	0.000963075	C	T	intergenic_variant	-
88804425	rs433887276	4.15432	0.427056	0.00382915	0.000963075	A	G	intergenic_variant	-
88804429	-	4.15432	0.427056	0.00382915	0.000963075	TT	TAGATATTTGT	intergenic_variant	-
88804476	rs110473583	4.15432	0.427056	0.00382915	0.000963075	G	A	intergenic_variant	-
88804990	-	4.15432	0.427056	0.00382915	0.000963075	GA	GAAA	intergenic_variant	-
88804996	rs447992295	4.15432	0.427056	0.00382915	0.000963075	G	A	intergenic_variant	-
88805003	rs210061716	4.15432	0.427056	0.00382915	0.000963075	C	G	intergenic_variant	-
88805015	rs109744643	4.15432	0.427056	0.00382915	0.000963075	C	T	intergenic_variant	-
88805079	-	4.15432	0.427056	0.00382915	0.000963075	CT	CTAT	intergenic_variant	-
88805083	rs208712887	4.15432	0.427056	0.00382915	0.000963075	C	T	intergenic_variant	-
88805133	rs109342099	4.15432	0.427056	0.00382915	0.000963075	T	C	intergenic_variant	-
88805173	rs109206317	4.15432	0.427056	0.00382915	0.000963075	A	G	intergenic_variant	-
88805201	rs110364907	4.15432	0.427056	0.00382915	0.000963075	A	G	intergenic_variant	-
88805300	rs109208335	4.15432	0.427056	0.00382915	0.000963075	A	G	intergenic_variant	-
88805338	rs109571348	4.15432	0.427056	0.00382915	0.000963075	A	G	intergenic_variant	-
88805399	rs110137826	4.15432	0.427056	0.00382915	0.000963075	T	C	intergenic_variant	-
88805554	rs109575019	4.15432	0.427056	0.00382915	0.000963075	C	A	intergenic_variant	-
88805591	rs109245498	4.15432	0.427056	0.00382915	0.000963075	C	T	intergenic_variant	-
88805639	rs209096332	4.15432	0.427056	0.00382915	0.000963075	T	C	intergenic_variant	-
88805646	rs443818374	4.15432	0.427056	0.00382915	0.000963075	T	A	intergenic_variant	-
88805647	rs462388716	4.15432	0.427056	0.00382915	0.000963075	T	C	intergenic_variant	-
88805650	rs480301654	4.15432	0.427056	0.00382915	0.000963075	T	C	intergenic_variant	-
88805651	rs440761025	4.15432	0.427056	0.00382915	0.000963075	A	G	intergenic_variant	-
88805671	rs210500649	4.15432	0.427056	0.00382915	0.000963075	G	A	intergenic_variant	-
88805689	rs109914161	4.15432	0.427056	0.00382915	0.000963075	G	A	intergenic_variant	-
88805867	rs109647856	4.15432	0.427056	0.00382915	0.000963075	A	T	intergenic_variant	-
88806035	rs109104154	4.15432	0.427056	0.00382915	0.000963075	T	A	intergenic_variant	-
88806242	rs110753469	4.15432	0.427056	0.00382915	0.000963075	T	C	intergenic_variant	-
88806349	rs109420247	4.15432	0.427056	0.00382915	0.000963075	A	G	intergenic_variant	-
88806523	rs108975202	4.15432	0.427056	0.00382915	0.000963075	C	T	intergenic_variant	-
88806668	rs109593577	4.15432	0.427056	0.00382915	0.000963075	C	T	intergenic_variant	-
88807268	rs110852919	4.15432	0.427056	0.00382915	0.000963075	C	T	intergenic_variant	-
88807277	rs209285455	4.15432	0.427056	0.00382915	0.000963075	G	C	intergenic_variant	-
88807316	rs209920066	4.15432	0.427056	0.00382915	0.000963075	A	G	intergenic_variant	-
88807587	rs109667515	4.15432	0.427056	0.00382915	0.000963075	C	T	intergenic_variant	-
88807671	rs208444208	4.15432	0.427056	0.00382915	0.000963075	C	T	intergenic_variant	-
88807720	rs207794548	4.15432	0.427056	0.00382915	0.000963075	A	G	intergenic_variant	-
88807731	rs209064246	4.15432	0.427056	0.00382915	0.000963075	C	T	intergenic_variant	-
88807873	rs211277020	4.15432	0.427056	0.00382915	0.000963075	C	A	intergenic_variant	-
88814408	-	4.15432	0.427056	0.00382915	0.000963075	T	TGCTGATGA	intergenic_variant	-
88817457	rs137396952	4.15432	0.427056	0.00382915	0.000963075	T	C	intergenic_variant	-
88820701	rs109662345	4.15432	0.427056	0.00382915	0.000963075	C	T	intergenic_variant	-
88820784	rs110755546	4.15432	0.427056	0.00382915	0.000963075	C	T	intergenic_variant	-
88820788	rs109487802	4.15432	0.427056	0.00382915	0.000963075	A	G	intergenic_variant	-
88820852	rs382918829	4.15432	0.427056	0.00382915	0.000963075	C	T	intergenic_variant	-
88820862	rs385924400	4.15432	0.427056	0.00382915	0.000963075	T	C	intergenic_variant	-
88820923	rs109193594	4.15432	0.427056	0.00382915	0.000963075	G	T	intergenic_variant	-
88820970	rs109921248	4.15432	0.427056	0.00382915	0.000963075	G	T	intergenic_variant	-
88820982	rs378635105	4.15432	0.427056	0.00382915	0.000963075	T	C	intergenic_variant	-
88821019	rs516332855	4.15432	0.427056	0.00382915	0.000963075	T	C	intergenic_variant	-
88821022	rs475663548	4.15432	0.427056	0.00382915	0.000963075	G	A	intergenic_variant	-
88821054	rs109415071	4.15432	0.427056	0.00382915	0.000963075	C	T	intergenic_variant	-
88821126	rs109966887	4.15432	0.427056	0.00382915	0.000963075	T	C	intergenic_variant	-
88822082	rs109760240	4.15432	0.427056	0.00382915	0.000963075	G	T	intergenic_variant	-
88821658	rs110106577	4.1522	0.441976	0.00376377	0.000946907	C	G	intergenic_variant	-
88837539	rs109227249	4.13773	0.427056	0.00382197	0.000963474	G	A	intergenic_variant	-
88948552	rs110352004	4.13149	0.435511	0.00377432	0.000952283	C	T	intergenic_variant	-
88950297	rs384816463	4.12797	0.367871	0.00381656	0.00096341	A	G	intergenic_variant	-
88822617	rs108999037	4.12668	0.427221	0.00381514	0.000963224	A	G	intergenic_variant	-
88822674	rs382688926	4.12668	0.427221	0.00381514	0.000963224	A	T	intergenic_variant	-
88825872	rs210476381	4.12668	0.427221	0.00381514	0.000963224	C	G	intergenic_variant	-
88825886	rs379472416	4.12668	0.427221	0.00381514	0.000963224	G	A	intergenic_variant	-
88826076	rs109345727	4.12668	0.427221	0.00381514	0.000963224	T	C	intergenic_variant	-
88826329	rs210640375	4.12668	0.427221	0.00381514	0.000963224	T	C	intergenic_variant	-
88826489	rs109314465	4.12668	0.427221	0.00381514	0.000963224	G	A	intergenic_variant	-
88827128	rs208217683	4.12668	0.427221	0.00381514	0.000963224	C	T	intergenic_variant	-
88827382	rs109767023	4.12668	0.427221	0.00381514	0.000963224	T	C	intergenic_variant	-
88828187	rs207562381	4.12668	0.427221	0.00381514	0.000963224	A	T	intergenic_variant	-
88828325	rs109224064	4.12668	0.427221	0.00381514	0.000963224	T	C	intergenic_variant	-
88828465	rs110981929	4.12668	0.427221	0.00381514	0.000963224	T	C	intergenic_variant	-
88828492	rs210709702	4.12668	0.427221	0.00381514	0.000963224	A	G	intergenic_variant	-
88828562	rs109595773	4.12668	0.427221	0.00381514	0.000963224	T	C	intergenic_variant	-
88830352	rs109181356	4.12668	0.427221	0.00381514	0.000963224	T	C	intergenic_variant	-
88830408	rs109023987	4.12668	0.427221	0.00381514	0.000963224	A	T	intergenic_variant	-
88830630	rs209647719	4.12668	0.427221	0.00381514	0.000963224	C	T	intergenic_variant	-
88830973	rs110984736	4.12668	0.427221	0.00381514	0.000963224	A	T	intergenic_variant	-
88831588	rs110467765	4.12668	0.427221	0.00381514	0.000963224	G	A	intergenic_variant	-
88831701	rs211040114	4.12668	0.427221	0.00381514	0.000963224	T	G	intergenic_variant	-
88832161	rs109966044	4.12668	0.427221	0.00381514	0.000963224	T	C	intergenic_variant	-
88832335	rs134055603	4.12668	0.427221	0.00381514	0.000963224	A	G	intergenic_variant	-
88833328	rs110691008	4.12668	0.427221	0.00381514	0.000963224	C	T	intergenic_variant	-
88833371	rs377808964	4.12668	0.427221	0.00381514	0.000963224	T	C	intergenic_variant	-
88833470	rs208962337	4.12668	0.427221	0.00381514	0.000963224	C	A	intergenic_variant	-
88834121	rs211373654	4.12668	0.427221	0.00381514	0.000963224	A	C	intergenic_variant	-
88834437	rs380708303	4.12668	0.427221	0.00381514	0.000963224	G	A	intergenic_variant	-
88836073	rs110629520	4.12668	0.427221	0.00381514	0.000963224	G	A	intergenic_variant	-
88836215	rs110321778	4.12668	0.427221	0.00381514	0.000963224	G	A	intergenic_variant	-
88836297	rs518663718	4.12668	0.427221	0.00381514	0.000963224	TG	TGG	intergenic_variant	-
88836625	rs209641853	4.12668	0.427221	0.00381514	0.000963224	C	T	intergenic_variant	-
88837156	rs378680895	4.12668	0.427221	0.00381514	0.000963224	C	T	intergenic_variant	-
88837198	rs110561242	4.12668	0.427221	0.00381514	0.000963224	G	A	intergenic_variant	-
88837225	rs208690471	4.12668	0.427221	0.00381514	0.000963224	C	T	intergenic_variant	-
88837252	rs110730440	4.12668	0.427221	0.00381514	0.000963224	T	C	intergenic_variant	-
88837353	rs109636068	4.12668	0.427221	0.00381514	0.000963224	T	C	intergenic_variant	-
88837406	rs109743462	4.12668	0.427221	0.00381514	0.000963224	T	G	intergenic_variant	-
88838098	rs207492297	4.12668	0.427221	0.00381514	0.000963224	C	T	intergenic_variant	-
88951655	rs444612473	4.11689	0.372016	0.00380582	0.000962181	G	C	intergenic_variant	-
88951708	rs136801537	4.11689	0.372016	0.00380582	0.000962181	A	G	intergenic_variant	-
88951735	rs109234260	4.11689	0.372016	0.00380582	0.000962181	A	C	intergenic_variant	-
88950075	rs383508741	4.11592	0.373508	0.00380308	0.000961618	C	T	intergenic_variant	-
88721348	rs137258989	4.11517	0.491048	-0.00358178	0.000905755	C	T	intron_variant	GC
88721526	rs135748001	4.11517	0.491048	-0.00358178	0.000905755	T	C	intron_variant	GC
88721723	rs135430156	4.11517	0.491048	-0.00358178	0.000905755	G	A	intron_variant	GC
88724310	rs134120820	4.11517	0.491048	-0.00358178	0.000905755	C	G	intron_variant	GC
88724320	rs135766545	4.11517	0.491048	-0.00358178	0.000905755	T	C	intron_variant	GC
88724513	rs134442452	4.11517	0.491048	-0.00358178	0.000905755	T	A	intron_variant	GC
88724935	rs137549108	4.11517	0.491048	-0.00358178	0.000905755	A	G	intron_variant	GC
88724946	rs133345873	4.11517	0.491048	-0.00358178	0.000905755	A	C	intron_variant	GC
88725339	rs134765238	4.11517	0.491048	-0.00358178	0.000905755	T	A	intron_variant	GC
88725753	rs133188151	4.11517	0.491048	-0.00358178	0.000905755	A	C	intron_variant	GC
88725946	rs134853905	4.11517	0.491048	-0.00358178	0.000905755	A	C	intron_variant	GC
88710603	rs135479881	4.11508	0.458057	-0.00359623	0.000909422	C	A	intron_variant	GC
88951636	rs137235078	4.11211	0.369695	0.00380345	0.000962222	A	G	intergenic_variant	-
88942623	rs110619876	4.11074	0.436174	0.00376162	0.00095182	T	C	intergenic_variant	-
88918554	rs379565318	4.10201	0.372182	0.00379489	0.00096141	C	A	intergenic_variant	-
88918585	rs109385101	4.10201	0.372182	0.00379489	0.00096141	T	C	intergenic_variant	-
88922059	rs110692400	4.10201	0.372182	0.00379489	0.00096141	A	G	intergenic_variant	-
88922120	rs211463091	4.10201	0.372182	0.00379489	0.00096141	A	G	intergenic_variant	-
88922272	rs210478071	4.10201	0.372182	0.00379489	0.00096141	T	C	intergenic_variant	-
88922349	rs211287286	4.10201	0.372182	0.00379489	0.00096141	T	G	intergenic_variant	-
88922377	rs208056995	4.10201	0.372182	0.00379489	0.00096141	G	A	intergenic_variant	-
88922378	rs210462315	4.10201	0.372182	0.00379489	0.00096141	G	A	intergenic_variant	-
88922434	rs110911309	4.10201	0.372182	0.00379489	0.00096141	G	A	intergenic_variant	-
88922487	rs111011719	4.10201	0.372182	0.00379489	0.00096141	T	G	intergenic_variant	-
88922520	rs109795183	4.10201	0.372182	0.00379489	0.00096141	G	A	intergenic_variant	-
88923539	rs109479788	4.10201	0.372182	0.00379489	0.00096141	G	A	intergenic_variant	-
88923562	rs110046515	4.10201	0.372182	0.00379489	0.00096141	C	G	intergenic_variant	-
88923633	rs110876877	4.10201	0.372182	0.00379489	0.00096141	G	A	intergenic_variant	-
88923647	rs109516287	4.10201	0.372182	0.00379489	0.00096141	A	G	intergenic_variant	-
88951917	rs210702039	4.10201	0.372182	0.00379489	0.00096141	T	A	intergenic_variant	-
88952204	rs381724770	4.10201	0.372182	0.00379489	0.00096141	C	A	intergenic_variant	-
88952824	rs135954275	4.10201	0.372182	0.00379489	0.00096141	C	T	intergenic_variant	-
88953464	rs109636885	4.10201	0.372182	0.00379489	0.00096141	A	G	intergenic_variant	-
88953483	rs109033447	4.10201	0.372182	0.00379489	0.00096141	C	A	intergenic_variant	-
88953540	rs209236042	4.10201	0.372182	0.00379489	0.00096141	C	T	intergenic_variant	-
88953547	-	4.10201	0.372182	0.00379489	0.00096141	AT	ATT	intergenic_variant	-
88953631	rs109870819	4.10201	0.372182	0.00379489	0.00096141	T	A	intergenic_variant	-
88953770	rs109288064	4.10201	0.372182	0.00379489	0.00096141	G	C	intergenic_variant	-
88953823	rs109596935	4.10201	0.372182	0.00379489	0.00096141	T	C	intergenic_variant	-
88953907	rs110163498	4.10201	0.372182	0.00379489	0.00096141	T	G	intergenic_variant	-
88954137	rs382860518	4.10201	0.372182	0.00379489	0.00096141	T	C	intergenic_variant	-
88954148	rs381073597	4.10201	0.372182	0.00379489	0.00096141	A	T	intergenic_variant	-
88954816	rs109200549	4.10201	0.372182	0.00379489	0.00096141	A	T	intergenic_variant	-
88954914	rs110079930	4.10201	0.372182	0.00379489	0.00096141	G	A	intergenic_variant	-
88954922	rs110523016	4.10201	0.372182	0.00379489	0.00096141	G	A	intergenic_variant	-
88955001	rs384872007	4.10201	0.372182	0.00379489	0.00096141	C	T	intergenic_variant	-
88955132	rs136957248	4.10201	0.372182	0.00379489	0.00096141	T	C	intergenic_variant	-
88955213	rs109255004	4.10201	0.372182	0.00379489	0.00096141	C	T	intergenic_variant	-
88955351	rs110904948	4.10201	0.372182	0.00379489	0.00096141	G	C	intergenic_variant	-
88955912	rs110955273	4.10201	0.372182	0.00379489	0.00096141	C	T	intergenic_variant	-
88956037	rs109754988	4.10201	0.372182	0.00379489	0.00096141	G	A	intergenic_variant	-
88956087	rs108947847	4.10201	0.372182	0.00379489	0.00096141	A	C	intergenic_variant	-
88956182	rs109955177	4.10201	0.372182	0.00379489	0.00096141	G	C	intergenic_variant	-
88956236	rs109809535	4.10201	0.372182	0.00379489	0.00096141	A	G	intergenic_variant	-
88956256	rs110565191	4.10201	0.372182	0.00379489	0.00096141	G	T	intergenic_variant	-
88956387	rs109314792	4.10201	0.372182	0.00379489	0.00096141	A	C	intergenic_variant	-
88956707	rs134349648	4.10201	0.372182	0.00379489	0.00096141	C	T	intergenic_variant	-
88956791	rs135016589	4.10201	0.372182	0.00379489	0.00096141	C	T	intergenic_variant	-
88956792	rs109954822	4.10201	0.372182	0.00379489	0.00096141	A	G	intergenic_variant	-
88957058	rs137427023	4.10201	0.372182	0.00379489	0.00096141	C	T	intergenic_variant	-
88957066	-	4.10201	0.372182	0.00379489	0.00096141	GC	GCC	intergenic_variant	-
88957147	rs383689764	4.10201	0.372182	0.00379489	0.00096141	G	A	intergenic_variant	-
88957533	rs109254312	4.10201	0.372182	0.00379489	0.00096141	A	C	intergenic_variant	-
88957751	rs110912338	4.10201	0.372182	0.00379489	0.00096141	A	G	intergenic_variant	-
88957804	rs382873486	4.10201	0.372182	0.00379489	0.00096141	T	C	intergenic_variant	-
88957837	rs381144302	4.10201	0.372182	0.00379489	0.00096141	C	T	intergenic_variant	-
88957901	rs386032181	4.10201	0.372182	0.00379489	0.00096141	G	A	intergenic_variant	-
88958104	rs136405291	4.10201	0.372182	0.00379489	0.00096141	G	T	intergenic_variant	-
88958141	rs211402536	4.10201	0.372182	0.00379489	0.00096141	T	C	intergenic_variant	-
88958973	rs110125354	4.10201	0.372182	0.00379489	0.00096141	G	T	intergenic_variant	-
88959470	rs380049546	4.10201	0.372182	0.00379489	0.00096141	A	C	intergenic_variant	-
88959520	rs383065614	4.10201	0.372182	0.00379489	0.00096141	C	T	intergenic_variant	-
88959777	rs109898859	4.10201	0.372182	0.00379489	0.00096141	G	T	intergenic_variant	-
88960413	rs109551978	4.10201	0.372182	0.00379489	0.00096141	G	A	intergenic_variant	-
88978573	rs109998208	4.10201	0.372182	0.00379489	0.00096141	T	C	intergenic_variant	-
88985343	rs109713863	4.10201	0.372182	0.00379489	0.00096141	C	T	intergenic_variant	-
88952089	rs110775601	4.09733	0.369861	0.00379261	0.000961461	C	T	intergenic_variant	-
88952143	rs109341826	4.09733	0.369861	0.00379261	0.000961461	T	A	intergenic_variant	-
92048097	rs209107487	4.09177	0.163959	0.0052838	0.00134053	C	T	intergenic_variant	-
88839699	rs382401981	4.08812	0.440484	0.00371678	0.000943453	G	C	intergenic_variant	-
88920329	rs110706202	4.08164	0.373674	0.00378474	0.000961579	C	T	intergenic_variant	-
88920446	rs211348802	4.08164	0.373674	0.00378474	0.000961579	C	G	intergenic_variant	-
88920834	rs110290698	4.08164	0.373674	0.00378474	0.000961579	C	T	intergenic_variant	-
88921203	rs110883944	4.08164	0.373674	0.00378474	0.000961579	T	C	intergenic_variant	-
88921605	rs110063573	4.08164	0.373674	0.00378474	0.000961579	G	A	intergenic_variant	-
88922578	rs109147645	4.08164	0.373674	0.00378474	0.000961579	T	C	intergenic_variant	-
88922597	rs110736684	4.08164	0.373674	0.00378474	0.000961579	A	T	intergenic_variant	-
88922632	rs109793316	4.08164	0.373674	0.00378474	0.000961579	A	G	intergenic_variant	-
88922708	rs109222137	4.08164	0.373674	0.00378474	0.000961579	T	C	intergenic_variant	-
88922712	rs110187721	4.08164	0.373674	0.00378474	0.000961579	C	T	intergenic_variant	-
88923279	rs109134147	4.08164	0.373674	0.00378474	0.000961579	T	C	intergenic_variant	-
88923316	rs210197409	4.08164	0.373674	0.00378474	0.000961579	C	A	intergenic_variant	-
88923373	rs383169234	4.08164	0.373674	0.00378474	0.000961579	C	T	intergenic_variant	-
88949498	rs382117558	4.08164	0.373674	0.00378474	0.000961579	T	A	intergenic_variant	-
88956886	rs110856911	4.08164	0.373674	0.00378474	0.000961579	T	G	intergenic_variant	-
88956907	rs109358009	4.08164	0.373674	0.00378474	0.000961579	A	C	intergenic_variant	-
88956908	rs110654017	4.08164	0.373674	0.00378474	0.000961579	G	A	intergenic_variant	-
88787338	rs386059832	4.07172	0.427387	0.00378473	0.000962919	A	C	intergenic_variant	-
88956088	rs109565577	4.07088	0.372347	0.00377684	0.000961026	G	A	intergenic_variant	-
88957007	rs111017734	4.06934	0.372679	0.00377185	0.000959963	T	C	intergenic_variant	-
88898003	rs382725791	4.06081	0.37185	0.00377264	0.000961322	G	A	intergenic_variant	-
88890285	rs109709079	4.05592	0.407991	0.00365956	0.00093315	T	C	intergenic_variant	-
88890448	-	4.05592	0.407991	0.00365956	0.00093315	ATTTTTTTTTTTC	ATTTTTTTTC	intergenic_variant	-
88891002	rs42766482	4.05592	0.407991	0.00365956	0.00093315	G	A	intergenic_variant	-
88891005	rs42766481	4.05592	0.407991	0.00365956	0.00093315	A	G	intergenic_variant	-
88891746	rs42766479	4.05592	0.407991	0.00365956	0.00093315	A	G	intergenic_variant	-
88891965	rs42766478	4.05592	0.407991	0.00365956	0.00093315	C	T	intergenic_variant	-
88892049	rs42766477	4.05592	0.407991	0.00365956	0.00093315	G	A	intergenic_variant	-
88892056	rs42766476	4.05592	0.407991	0.00365956	0.00093315	T	C	intergenic_variant	-
88892093	rs385345470	4.05592	0.407991	0.00365956	0.00093315	C	T	intergenic_variant	-
88892476	rs386023443	4.05592	0.407991	0.00365956	0.00093315	A	G	intergenic_variant	-
88892572	rs136158153	4.05592	0.407991	0.00365956	0.00093315	C	T	intergenic_variant	-
88892898	-	4.05592	0.407991	0.00365956	0.00093315	T	G	intergenic_variant	-
88892996	rs135307780	4.05592	0.407991	0.00365956	0.00093315	G	T	intergenic_variant	-
88893059	rs378499056	4.05592	0.407991	0.00365956	0.00093315	C	T	intergenic_variant	-
88893084	rs381772282	4.05592	0.407991	0.00365956	0.00093315	C	T	intergenic_variant	-
88893105	rs383604284	4.05592	0.407991	0.00365956	0.00093315	T	C	intergenic_variant	-
88893570	rs381678783	4.05592	0.407991	0.00365956	0.00093315	C	G	intergenic_variant	-
88893876	rs382600911	4.05592	0.407991	0.00365956	0.00093315	G	C	intergenic_variant	-
88894036	rs379895272	4.05592	0.407991	0.00365956	0.00093315	T	G	intergenic_variant	-
88894051	-	4.05592	0.407991	0.00365956	0.00093315	TAAGG	TG	intergenic_variant	-
88894061	rs452521618	4.05592	0.407991	0.00365956	0.00093315	G	A	intergenic_variant	-
88894128	rs382051912	4.05592	0.407991	0.00365956	0.00093315	T	C	intergenic_variant	-
88894149	rs385662912	4.05592	0.407991	0.00365956	0.00093315	C	T	intergenic_variant	-
88894503	rs42766447	4.05592	0.407991	0.00365956	0.00093315	G	C	intergenic_variant	-
88894540	rs42766446	4.05592	0.407991	0.00365956	0.00093315	G	A	intergenic_variant	-
88894683	rs42766445	4.05592	0.407991	0.00365956	0.00093315	A	C	intergenic_variant	-
88894684	rs42766444	4.05592	0.407991	0.00365956	0.00093315	T	C	intergenic_variant	-
88894747	rs42766443	4.05592	0.407991	0.00365956	0.00093315	T	A	intergenic_variant	-
88894851	rs378196084	4.05592	0.407991	0.00365956	0.00093315	G	A	intergenic_variant	-
88894877	rs380909146	4.05592	0.407991	0.00365956	0.00093315	G	A	intergenic_variant	-
88894938	rs384942827	4.05592	0.407991	0.00365956	0.00093315	T	C	intergenic_variant	-
88895003	-	4.05592	0.407991	0.00365956	0.00093315	TCTCC	TCTCCTCC	intergenic_variant	-
88895337	rs42766442	4.05592	0.407991	0.00365956	0.00093315	C	T	intergenic_variant	-
88895342	rs42766441	4.05592	0.407991	0.00365956	0.00093315	A	T	intergenic_variant	-
88939017	rs381703093	4.04734	0.435676	0.00372619	0.000951296	C	T	intergenic_variant	-
88925573	rs468881023	4.04723	0.372845	0.00377348	0.000963384	A	T	intergenic_variant	-
88950902	rs379151134	4.04723	0.372845	0.00377348	0.000963384	A	T	intergenic_variant	-
88950915	rs457094637	4.04723	0.372845	0.00377348	0.000963384	T	C	intergenic_variant	-
88950933	rs470706002	4.04723	0.372845	0.00377348	0.000963384	G	A	intergenic_variant	-
88890047	-	4.04306	0.405338	0.00364465	0.000931045	AA	AAAAGA	intergenic_variant	-
88949467	rs385110666	4.04101	0.374005	0.00376279	0.000961505	A	C	intergenic_variant	-
88951059	rs382261353	4.04021	0.373176	0.00376336	0.000961759	G	A	intergenic_variant	-
88951060	rs385884562	4.04021	0.373176	0.00376336	0.000961759	C	A	intergenic_variant	-
88799322	rs379345753	4.03837	0.422745	0.00377264	0.000964382	A	T	intergenic_variant	-
88799325	rs382734223	4.03837	0.422745	0.00377264	0.000964382	A	T	intergenic_variant	-
88802020	-	4.03579	0.417772	0.00375387	0.000959937	TGGG	TGG	intergenic_variant	-
88889565	rs42766488	4.0335	0.40567	0.00363886	0.00093083	G	A	intergenic_variant	-
88889582	rs42766487	4.0335	0.40567	0.00363886	0.00093083	C	T	intergenic_variant	-
88889612	rs42766486	4.0335	0.40567	0.00363886	0.00093083	G	T	intergenic_variant	-
88889704	rs42766484	4.0335	0.40567	0.00363886	0.00093083	C	T	intergenic_variant	-
88933525	-	4.03251	0.435842	0.00371917	0.000951507	AC	ACC	intergenic_variant	-
88933721	rs109068331	4.03251	0.435842	0.00371917	0.000951507	G	A	intergenic_variant	-
88934292	rs378227916	4.03251	0.435842	0.00371917	0.000951507	G	C	intergenic_variant	-
88934300	rs379922114	4.03251	0.435842	0.00371917	0.000951507	C	A	intergenic_variant	-
88934362	rs378358302	4.03251	0.435842	0.00371917	0.000951507	T	G	intergenic_variant	-
88934385	rs381716072	4.03251	0.435842	0.00371917	0.000951507	A	G	intergenic_variant	-
88934416	rs378536218	4.03251	0.435842	0.00371917	0.000951507	T	G	intergenic_variant	-
88934435	rs208197556	4.03251	0.435842	0.00371917	0.000951507	T	C	intergenic_variant	-
88936035	rs110721318	4.03251	0.435842	0.00371917	0.000951507	G	C	intergenic_variant	-
88936460	rs109350638	4.03251	0.435842	0.00371917	0.000951507	T	C	intergenic_variant	-
88937108	rs110398799	4.03251	0.435842	0.00371917	0.000951507	T	C	intergenic_variant	-
88937204	rs110182513	4.03251	0.435842	0.00371917	0.000951507	G	A	intergenic_variant	-
88937268	-	4.03251	0.435842	0.00371917	0.000951507	GAAT	GAT	intergenic_variant	-
88937513	rs379892851	4.03251	0.435842	0.00371917	0.000951507	G	A	intergenic_variant	-
88937629	rs109329083	4.03251	0.435842	0.00371917	0.000951507	A	G	intergenic_variant	-
88937735	rs110953657	4.03251	0.435842	0.00371917	0.000951507	G	A	intergenic_variant	-
88937770	rs208999946	4.03251	0.435842	0.00371917	0.000951507	T	C	intergenic_variant	-
88937944	rs385273823	4.03251	0.435842	0.00371917	0.000951507	G	A	intergenic_variant	-
88937960	rs381142354	4.03251	0.435842	0.00371917	0.000951507	G	A	intergenic_variant	-
88937966	rs383462081	4.03251	0.435842	0.00371917	0.000951507	G	A	intergenic_variant	-
88938158	rs378192153	4.03251	0.435842	0.00371917	0.000951507	T	C	intergenic_variant	-
88938159	rs381465689	4.03251	0.435842	0.00371917	0.000951507	G	A	intergenic_variant	-
88938196	rs385048413	4.03251	0.435842	0.00371917	0.000951507	A	C	intergenic_variant	-
88938224	rs379282482	4.03251	0.435842	0.00371917	0.000951507	T	C	intergenic_variant	-
88938249	rs384572572	4.03251	0.435842	0.00371917	0.000951507	C	G	intergenic_variant	-
88938510	rs385027828	4.03251	0.435842	0.00371917	0.000951507	A	G	intergenic_variant	-
88938638	rs379233607	4.03251	0.435842	0.00371917	0.000951507	G	A	intergenic_variant	-
88939072	rs381253536	4.03251	0.435842	0.00371917	0.000951507	T	G	intergenic_variant	-
88939077	rs384804072	4.03251	0.435842	0.00371917	0.000951507	G	T	intergenic_variant	-
88939216	rs110898845	4.03251	0.435842	0.00371917	0.000951507	T	G	intergenic_variant	-
88939296	rs209839742	4.03251	0.435842	0.00371917	0.000951507	G	A	intergenic_variant	-
88939557	rs110344157	4.03251	0.435842	0.00371917	0.000951507	A	C	intergenic_variant	-
88939623	rs208415905	4.03251	0.435842	0.00371917	0.000951507	C	A	intergenic_variant	-
88939808	rs108963583	4.03251	0.435842	0.00371917	0.000951507	T	A	intergenic_variant	-
88939863	rs110986328	4.03251	0.435842	0.00371917	0.000951507	C	G	intergenic_variant	-
88939940	rs109682842	4.03251	0.435842	0.00371917	0.000951507	A	G	intergenic_variant	-
88939946	rs110093944	4.03251	0.435842	0.00371917	0.000951507	G	A	intergenic_variant	-
88939963	rs110394610	4.03251	0.435842	0.00371917	0.000951507	A	G	intergenic_variant	-
88939994	rs110025556	4.03251	0.435842	0.00371917	0.000951507	A	G	intergenic_variant	-
88940017	rs383294940	4.03251	0.435842	0.00371917	0.000951507	C	T	intergenic_variant	-
88940139	rs210476796	4.03251	0.435842	0.00371917	0.000951507	T	C	intergenic_variant	-
88940254	rs210214904	4.03251	0.435842	0.00371917	0.000951507	T	C	intergenic_variant	-
88940256	rs208164668	4.03251	0.435842	0.00371917	0.000951507	T	G	intergenic_variant	-
88940280	rs211249316	4.03251	0.435842	0.00371917	0.000951507	A	G	intergenic_variant	-
88940282	-	4.03251	0.435842	0.00371917	0.000951507	CA	CATCTCTA	intergenic_variant	-
88940388	rs109188114	4.03251	0.435842	0.00371917	0.000951507	A	G	intergenic_variant	-
88940459	rs208015874	4.03251	0.435842	0.00371917	0.000951507	G	A	intergenic_variant	-
88940583	rs210015077	4.03251	0.435842	0.00371917	0.000951507	C	T	intergenic_variant	-
88940598	rs208844873	4.03251	0.435842	0.00371917	0.000951507	A	G	intergenic_variant	-
88940710	rs110732208	4.03251	0.435842	0.00371917	0.000951507	G	A	intergenic_variant	-
88940831	rs110530984	4.03251	0.435842	0.00371917	0.000951507	A	G	intergenic_variant	-
88941214	rs380449593	4.03251	0.435842	0.00371917	0.000951507	C	G	intergenic_variant	-
88941424	-	4.03251	0.435842	0.00371917	0.000951507	GTATAA	GTATATAA	intergenic_variant	-
88941989	rs109557830	4.03251	0.435842	0.00371917	0.000951507	A	T	intergenic_variant	-
88942170	rs208258413	4.03251	0.435842	0.00371917	0.000951507	T	C	intergenic_variant	-
88942174	rs210901313	4.03251	0.435842	0.00371917	0.000951507	C	G	intergenic_variant	-
88942215	rs210567787	4.03251	0.435842	0.00371917	0.000951507	A	T	intergenic_variant	-
88942343	rs110848034	4.03251	0.435842	0.00371917	0.000951507	C	T	intergenic_variant	-
88942344	rs109154191	4.03251	0.435842	0.00371917	0.000951507	T	C	intergenic_variant	-
88942473	rs110056646	4.03251	0.435842	0.00371917	0.000951507	T	C	intergenic_variant	-
88942522	rs381822354	4.03251	0.435842	0.00371917	0.000951507	A	G	intergenic_variant	-
88942579	rs385459186	4.03251	0.435842	0.00371917	0.000951507	G	A	intergenic_variant	-
88942594	rs380035150	4.03251	0.435842	0.00371917	0.000951507	A	G	intergenic_variant	-
88942595	rs383568885	4.03251	0.435842	0.00371917	0.000951507	C	T	intergenic_variant	-
88942640	rs380617564	4.03251	0.435842	0.00371917	0.000951507	G	A	intergenic_variant	-
88942832	rs384109436	4.03251	0.435842	0.00371917	0.000951507	C	T	intergenic_variant	-
88942840	rs377993650	4.03251	0.435842	0.00371917	0.000951507	G	C	intergenic_variant	-
88942925	rs381358789	4.03251	0.435842	0.00371917	0.000951507	A	G	intergenic_variant	-
88942958	rs383263100	4.03251	0.435842	0.00371917	0.000951507	G	A	intergenic_variant	-
88942971	rs378197837	4.03251	0.435842	0.00371917	0.000951507	T	C	intergenic_variant	-
88943001	rs381554040	4.03251	0.435842	0.00371917	0.000951507	G	T	intergenic_variant	-
88943047	rs385085629	4.03251	0.435842	0.00371917	0.000951507	G	A	intergenic_variant	-
88943173	rs379510934	4.03251	0.435842	0.00371917	0.000951507	T	A	intergenic_variant	-
88943354	rs109722910	4.03251	0.435842	0.00371917	0.000951507	T	C	intergenic_variant	-
88943453	rs208013632	4.03251	0.435842	0.00371917	0.000951507	T	A	intergenic_variant	-
88943495	rs210949894	4.03251	0.435842	0.00371917	0.000951507	C	A	intergenic_variant	-
88943522	rs209171782	4.03251	0.435842	0.00371917	0.000951507	A	G	intergenic_variant	-
88943608	rs110503520	4.03251	0.435842	0.00371917	0.000951507	C	T	intergenic_variant	-
88943746	rs208833883	4.03251	0.435842	0.00371917	0.000951507	C	T	intergenic_variant	-
88943795	rs109772016	4.03251	0.435842	0.00371917	0.000951507	A	G	intergenic_variant	-
88943906	rs210513353	4.03251	0.435842	0.00371917	0.000951507	G	A	intergenic_variant	-
88944188	rs211039878	4.03251	0.435842	0.00371917	0.000951507	T	C	intergenic_variant	-
88944467	rs381651965	4.03251	0.435842	0.00371917	0.000951507	T	C	intergenic_variant	-
88944468	rs383590325	4.03251	0.435842	0.00371917	0.000951507	G	A	intergenic_variant	-
88944827	rs109234316	4.03251	0.435842	0.00371917	0.000951507	A	G	intergenic_variant	-
88944843	rs208239401	4.03251	0.435842	0.00371917	0.000951507	C	T	intergenic_variant	-
88945001	rs109648134	4.03251	0.435842	0.00371917	0.000951507	T	C	intergenic_variant	-
88945033	rs109134142	4.03251	0.435842	0.00371917	0.000951507	C	T	intergenic_variant	-
88945220	rs110475495	4.03251	0.435842	0.00371917	0.000951507	G	A	intergenic_variant	-
88945257	rs109255517	4.03251	0.435842	0.00371917	0.000951507	T	C	intergenic_variant	-
88945307	rs110951683	4.03251	0.435842	0.00371917	0.000951507	A	C	intergenic_variant	-
88945555	rs109165013	4.03251	0.435842	0.00371917	0.000951507	C	T	intergenic_variant	-
88945585	rs110489180	4.03251	0.435842	0.00371917	0.000951507	A	G	intergenic_variant	-
88945637	rs110051358	4.03251	0.435842	0.00371917	0.000951507	G	A	intergenic_variant	-
88945645	rs210463568	4.03251	0.435842	0.00371917	0.000951507	G	A	intergenic_variant	-
88945785	rs109305231	4.03251	0.435842	0.00371917	0.000951507	A	C	intergenic_variant	-
88945817	rs518486384	4.03251	0.435842	0.00371917	0.000951507	A	T	intergenic_variant	-
88945818	rs520683135	4.03251	0.435842	0.00371917	0.000951507	A	T	intergenic_variant	-
88945829	rs207856275	4.03251	0.435842	0.00371917	0.000951507	T	C	intergenic_variant	-
88945869	rs109855087	4.03251	0.435842	0.00371917	0.000951507	T	C	intergenic_variant	-
88945909	rs210840089	4.03251	0.435842	0.00371917	0.000951507	C	A	intergenic_variant	-
88945964	rs110838887	4.03251	0.435842	0.00371917	0.000951507	T	C	intergenic_variant	-
88946025	rs109032874	4.03251	0.435842	0.00371917	0.000951507	A	G	intergenic_variant	-
88946026	rs110356629	4.03251	0.435842	0.00371917	0.000951507	A	G	intergenic_variant	-
88946036	rs211485416	4.03251	0.435842	0.00371917	0.000951507	A	G	intergenic_variant	-
88946083	rs381959585	4.03251	0.435842	0.00371917	0.000951507	G	A	intergenic_variant	-
88946084	rs385012217	4.03251	0.435842	0.00371917	0.000951507	C	T	intergenic_variant	-
88946085	rs379569264	4.03251	0.435842	0.00371917	0.000951507	T	G	intergenic_variant	-
88946153	rs380903241	4.03251	0.435842	0.00371917	0.000951507	A	G	intergenic_variant	-
88946163	rs470484624	4.03251	0.435842	0.00371917	0.000951507	A	G	intergenic_variant	-
88946174	rs432617780	4.03251	0.435842	0.00371917	0.000951507	T	C	intergenic_variant	-
88946183	rs382382240	4.03251	0.435842	0.00371917	0.000951507	G	T	intergenic_variant	-
88946207	rs384767401	4.03251	0.435842	0.00371917	0.000951507	G	A	intergenic_variant	-
88946317	rs210200940	4.03251	0.435842	0.00371917	0.000951507	A	G	intergenic_variant	-
88946341	rs208964110	4.03251	0.435842	0.00371917	0.000951507	C	A	intergenic_variant	-
88946463	rs211271699	4.03251	0.435842	0.00371917	0.000951507	G	A	intergenic_variant	-
88946511	rs208148017	4.03251	0.435842	0.00371917	0.000951507	C	G	intergenic_variant	-
88946543	rs211331667	4.03251	0.435842	0.00371917	0.000951507	T	G	intergenic_variant	-
88946838	rs109528716	4.03251	0.435842	0.00371917	0.000951507	G	C	intergenic_variant	-
88947292	rs109582413	4.03251	0.435842	0.00371917	0.000951507	G	T	intergenic_variant	-
88947504	rs109380145	4.03251	0.435842	0.00371917	0.000951507	G	A	intergenic_variant	-
88947856	rs208226540	4.03251	0.435842	0.00371917	0.000951507	A	G	intergenic_variant	-
88948061	rs110961663	4.03251	0.435842	0.00371917	0.000951507	T	C	intergenic_variant	-
88948125	rs109260517	4.03251	0.435842	0.00371917	0.000951507	A	G	intergenic_variant	-
88703462	rs137090399	4.03229	0.456565	-0.00355978	0.000910758	G	C	intron_variant	GC
88709370	rs136456884	4.03229	0.456565	-0.00355978	0.000910758	A	T	intron_variant	GC
89033518	-	4.03113	0.357924	0.00377486	0.000965945	TC	TCC	intergenic_variant	-
88777569	rs209431949	4.02868	0.427221	0.00376345	0.00096336	G	T	intergenic_variant	-
88780240	rs211409651	4.02868	0.427221	0.00376345	0.00096336	A	G	intergenic_variant	-
88782736	rs208576835	4.02868	0.427221	0.00376345	0.00096336	C	G	intergenic_variant	-
88783604	rs380575616	4.02868	0.427221	0.00376345	0.00096336	G	A	intergenic_variant	-
88785285	rs476498710	4.02868	0.427221	0.00376345	0.00096336	A	G	intergenic_variant	-
88786765	rs109124459	4.02868	0.427221	0.00376345	0.00096336	A	C	intergenic_variant	-
88787356	rs380490661	4.02868	0.427221	0.00376345	0.00096336	T	G	intergenic_variant	-
88790923	rs109327443	4.02868	0.427221	0.00376345	0.00096336	C	A	intergenic_variant	-
88791186	rs110411615	4.02868	0.427221	0.00376345	0.00096336	G	A	intergenic_variant	-
88791450	rs109474393	4.02868	0.427221	0.00376345	0.00096336	G	T	intergenic_variant	-
88791655	rs109878264	4.02868	0.427221	0.00376345	0.00096336	T	C	intergenic_variant	-
88791728	rs110671331	4.02868	0.427221	0.00376345	0.00096336	G	A	intergenic_variant	-
88792147	rs110078846	4.02868	0.427221	0.00376345	0.00096336	G	C	intergenic_variant	-
88793064	rs207548687	4.02868	0.427221	0.00376345	0.00096336	T	C	intergenic_variant	-
88793173	rs209162433	4.02868	0.427221	0.00376345	0.00096336	T	A	intergenic_variant	-
88793421	rs110009173	4.02868	0.427221	0.00376345	0.00096336	T	A	intergenic_variant	-
88793469	rs110209285	4.02868	0.427221	0.00376345	0.00096336	T	C	intergenic_variant	-
88793587	rs109984042	4.02868	0.427221	0.00376345	0.00096336	T	C	intergenic_variant	-
88793647	rs109984187	4.02868	0.427221	0.00376345	0.00096336	C	T	intergenic_variant	-
88793669	rs109659242	4.02868	0.427221	0.00376345	0.00096336	T	C	intergenic_variant	-
88793779	rs110990677	4.02868	0.427221	0.00376345	0.00096336	G	C	intergenic_variant	-
88794026	rs382456464	4.02868	0.427221	0.00376345	0.00096336	T	C	intergenic_variant	-
88794082	rs209770568	4.02868	0.427221	0.00376345	0.00096336	G	A	intergenic_variant	-
88794172	rs109867858	4.02868	0.427221	0.00376345	0.00096336	C	T	intergenic_variant	-
88794253	rs208545181	4.02868	0.427221	0.00376345	0.00096336	A	T	intergenic_variant	-
88794255	rs209572868	4.02868	0.427221	0.00376345	0.00096336	G	C	intergenic_variant	-
88794261	rs211648366	4.02868	0.427221	0.00376345	0.00096336	A	G	intergenic_variant	-
88794368	rs110101831	4.02868	0.427221	0.00376345	0.00096336	T	C	intergenic_variant	-
88794389	rs210626415	4.02868	0.427221	0.00376345	0.00096336	G	A	intergenic_variant	-
88794510	rs109512086	4.02868	0.427221	0.00376345	0.00096336	C	A	intergenic_variant	-
88794625	rs110707565	4.02868	0.427221	0.00376345	0.00096336	C	T	intergenic_variant	-
88794640	rs109291161	4.02868	0.427221	0.00376345	0.00096336	A	G	intergenic_variant	-
88794930	-	4.02868	0.427221	0.00376345	0.00096336	GT	GTT	intergenic_variant	-
88795014	rs109076549	4.02868	0.427221	0.00376345	0.00096336	G	A	intergenic_variant	-
88795094	-	4.02868	0.427221	0.00376345	0.00096336	GTG	GG	intergenic_variant	-
88795140	rs111023764	4.02868	0.427221	0.00376345	0.00096336	G	A	intergenic_variant	-
88795159	rs109356377	4.02868	0.427221	0.00376345	0.00096336	C	T	intergenic_variant	-
88795816	-	4.02868	0.427221	0.00376345	0.00096336	GA	GCA	intergenic_variant	-
88796076	rs382576192	4.02868	0.427221	0.00376345	0.00096336	G	A	intergenic_variant	-
88796743	rs208026236	4.02868	0.427221	0.00376345	0.00096336	G	A	intergenic_variant	-
88796745	rs209635576	4.02868	0.427221	0.00376345	0.00096336	G	A	intergenic_variant	-
88796816	rs383379235	4.02868	0.427221	0.00376345	0.00096336	A	C	intergenic_variant	-
88796861	rs378265162	4.02868	0.427221	0.00376345	0.00096336	T	C	intergenic_variant	-
88796871	rs383992191	4.02868	0.427221	0.00376345	0.00096336	G	T	intergenic_variant	-
88796879	rs378544737	4.02868	0.427221	0.00376345	0.00096336	C	T	intergenic_variant	-
88797007	rs384565114	4.02868	0.427221	0.00376345	0.00096336	G	A	intergenic_variant	-
88797110	rs379743420	4.02868	0.427221	0.00376345	0.00096336	G	A	intergenic_variant	-
88797190	rs380847406	4.02868	0.427221	0.00376345	0.00096336	T	C	intergenic_variant	-
88799426	rs110041489	4.02868	0.427221	0.00376345	0.00096336	G	C	intergenic_variant	-
88799762	rs110284211	4.02868	0.427221	0.00376345	0.00096336	T	C	intergenic_variant	-
88800055	rs109529171	4.02868	0.427221	0.00376345	0.00096336	A	G	intergenic_variant	-
88800063	rs109373264	4.02868	0.427221	0.00376345	0.00096336	G	A	intergenic_variant	-
88800066	rs209097925	4.02868	0.427221	0.00376345	0.00096336	G	A	intergenic_variant	-
88800091	rs109226593	4.02868	0.427221	0.00376345	0.00096336	G	A	intergenic_variant	-
88800124	rs110212561	4.02868	0.427221	0.00376345	0.00096336	C	T	intergenic_variant	-
88800212	rs208240236	4.02868	0.427221	0.00376345	0.00096336	C	T	intergenic_variant	-
88800242	rs109112578	4.02868	0.427221	0.00376345	0.00096336	T	C	intergenic_variant	-
88897381	rs384509180	4.02694	0.372016	0.00375449	0.000961306	G	C	intergenic_variant	-
88897640	rs379704178	4.02694	0.372016	0.00375449	0.000961306	C	T	intergenic_variant	-
88897688	rs381333075	4.02694	0.372016	0.00375449	0.000961306	T	C	intergenic_variant	-
88897689	rs384455645	4.02694	0.372016	0.00375449	0.000961306	G	A	intergenic_variant	-
88897818	rs525374338	4.02694	0.372016	0.00375449	0.000961306	T	A	intergenic_variant	-
88897819	rs517191010	4.02694	0.372016	0.00375449	0.000961306	G	T	intergenic_variant	-
88897822	rs479908505	4.02694	0.372016	0.00375449	0.000961306	A	T	intergenic_variant	-
88898698	rs385548034	4.02694	0.372016	0.00375449	0.000961306	T	C	intergenic_variant	-
88898915	rs383372218	4.02694	0.372016	0.00375449	0.000961306	A	G	intergenic_variant	-
88898943	rs381071641	4.02694	0.372016	0.00375449	0.000961306	T	A	intergenic_variant	-
88899096	rs109264638	4.02694	0.372016	0.00375449	0.000961306	A	G	intergenic_variant	-
88899107	rs110252317	4.02694	0.372016	0.00375449	0.000961306	G	A	intergenic_variant	-
88899152	rs109136107	4.02694	0.372016	0.00375449	0.000961306	A	G	intergenic_variant	-
88899236	rs110572144	4.02694	0.372016	0.00375449	0.000961306	A	G	intergenic_variant	-
88899265	rs110913250	4.02694	0.372016	0.00375449	0.000961306	G	T	intergenic_variant	-
88899302	rs109975125	4.02694	0.372016	0.00375449	0.000961306	G	C	intergenic_variant	-
88899460	rs109858688	4.02694	0.372016	0.00375449	0.000961306	A	G	intergenic_variant	-
88899561	rs109676670	4.02694	0.372016	0.00375449	0.000961306	T	C	intergenic_variant	-
88899610	rs382472823	4.02694	0.372016	0.00375449	0.000961306	G	C	intergenic_variant	-
88899616	rs385930718	4.02694	0.372016	0.00375449	0.000961306	A	G	intergenic_variant	-
88899670	rs379307603	4.02694	0.372016	0.00375449	0.000961306	G	A	intergenic_variant	-
88899894	-	4.02694	0.372016	0.00375449	0.000961306	ATTT	ATT	intergenic_variant	-
88899951	rs456926929	4.02694	0.372016	0.00375449	0.000961306	T	A	intergenic_variant	-
88899952	-	4.02694	0.372016	0.00375449	0.000961306	ATTTTA	ATTTTTA	intergenic_variant	-
88899978	rs383078905	4.02694	0.372016	0.00375449	0.000961306	C	T	intergenic_variant	-
88899988	rs385020062	4.02694	0.372016	0.00375449	0.000961306	T	C	intergenic_variant	-
88900059	rs380187091	4.02694	0.372016	0.00375449	0.000961306	T	A	intergenic_variant	-
88900104	rs383263281	4.02694	0.372016	0.00375449	0.000961306	T	C	intergenic_variant	-
88900117	rs378575664	4.02694	0.372016	0.00375449	0.000961306	G	A	intergenic_variant	-
88900141	rs381180702	4.02694	0.372016	0.00375449	0.000961306	T	C	intergenic_variant	-
88900290	rs384246435	4.02694	0.372016	0.00375449	0.000961306	T	C	intergenic_variant	-
88900298	rs378665278	4.02694	0.372016	0.00375449	0.000961306	A	T	intergenic_variant	-
88892105	rs379544747	4.0267	0.37185	0.00375545	0.000961584	A	C	intergenic_variant	-
88895125	rs109810870	4.0267	0.37185	0.00375545	0.000961584	A	G	intergenic_variant	-
88895626	rs380445286	4.0267	0.37185	0.00375545	0.000961584	C	T	intergenic_variant	-
88896161	rs381877275	4.0267	0.37185	0.00375545	0.000961584	G	A	intergenic_variant	-
88896810	rs109930514	4.0267	0.37185	0.00375545	0.000961584	C	T	intergenic_variant	-
88896848	rs109223084	4.0267	0.37185	0.00375545	0.000961584	T	G	intergenic_variant	-
88896849	rs109603412	4.0267	0.37185	0.00375545	0.000961584	G	A	intergenic_variant	-
88896970	rs109445126	4.0267	0.37185	0.00375545	0.000961584	C	T	intergenic_variant	-
88900416	rs384445829	4.0267	0.37185	0.00375545	0.000961584	A	G	intergenic_variant	-
88900489	rs377791474	4.0267	0.37185	0.00375545	0.000961584	T	C	intergenic_variant	-
88900500	rs381681014	4.0267	0.37185	0.00375545	0.000961584	C	A	intergenic_variant	-
88900593	rs384696553	4.0267	0.37185	0.00375545	0.000961584	T	A	intergenic_variant	-
88900700	rs379658322	4.0267	0.37185	0.00375545	0.000961584	A	G	intergenic_variant	-
88900720	rs382281840	4.0267	0.37185	0.00375545	0.000961584	G	A	intergenic_variant	-
88900739	rs384863373	4.0267	0.37185	0.00375545	0.000961584	G	A	intergenic_variant	-
88900788	rs382627226	4.0267	0.37185	0.00375545	0.000961584	C	T	intergenic_variant	-
88901040	rs385234363	4.0267	0.37185	0.00375545	0.000961584	T	C	intergenic_variant	-
88901140	rs379899004	4.0267	0.37185	0.00375545	0.000961584	T	C	intergenic_variant	-
88901206	rs382263946	4.0267	0.37185	0.00375545	0.000961584	C	A	intergenic_variant	-
88901231	rs384999314	4.0267	0.37185	0.00375545	0.000961584	C	T	intergenic_variant	-
88901232	rs380326730	4.0267	0.37185	0.00375545	0.000961584	T	G	intergenic_variant	-
88901238	rs383303322	4.0267	0.37185	0.00375545	0.000961584	G	A	intergenic_variant	-
88901326	rs378309538	4.0267	0.37185	0.00375545	0.000961584	A	G	intergenic_variant	-
88901361	rs381035321	4.0267	0.37185	0.00375545	0.000961584	T	C	intergenic_variant	-
88901396	rs378033936	4.0267	0.37185	0.00375545	0.000961584	G	A	intergenic_variant	-
88901469	rs381243519	4.0267	0.37185	0.00375545	0.000961584	C	T	intergenic_variant	-
88901666	rs109744776	4.0267	0.37185	0.00375545	0.000961584	T	C	intergenic_variant	-
88901760	rs110409022	4.0267	0.37185	0.00375545	0.000961584	C	T	intergenic_variant	-
88901827	rs109995307	4.0267	0.37185	0.00375545	0.000961584	A	T	intergenic_variant	-
88901893	rs208689612	4.0267	0.37185	0.00375545	0.000961584	C	T	intergenic_variant	-
88902068	rs109760471	4.0267	0.37185	0.00375545	0.000961584	C	T	intergenic_variant	-
88902106	rs110478387	4.0267	0.37185	0.00375545	0.000961584	G	A	intergenic_variant	-
88902148	rs109715376	4.0267	0.37185	0.00375545	0.000961584	C	G	intergenic_variant	-
88902501	rs208156878	4.0267	0.37185	0.00375545	0.000961584	C	T	intergenic_variant	-
88902519	rs109574172	4.0267	0.37185	0.00375545	0.000961584	A	G	intergenic_variant	-
88902618	rs109902245	4.0267	0.37185	0.00375545	0.000961584	G	A	intergenic_variant	-
88902774	rs208721371	4.0267	0.37185	0.00375545	0.000961584	A	C	intergenic_variant	-
88902779	rs207538574	4.0267	0.37185	0.00375545	0.000961584	C	A	intergenic_variant	-
88902788	rs109853427	4.0267	0.37185	0.00375545	0.000961584	T	C	intergenic_variant	-
88902839	rs110437631	4.0267	0.37185	0.00375545	0.000961584	G	A	intergenic_variant	-
88902845	rs110805781	4.0267	0.37185	0.00375545	0.000961584	C	G	intergenic_variant	-
88902905	rs109263079	4.0267	0.37185	0.00375545	0.000961584	C	T	intergenic_variant	-
88904633	rs109438665	4.0267	0.37185	0.00375545	0.000961584	C	G	intergenic_variant	-
88904905	rs109238460	4.0267	0.37185	0.00375545	0.000961584	G	C	intergenic_variant	-
88905103	rs208826275	4.0267	0.37185	0.00375545	0.000961584	A	G	intergenic_variant	-
88905699	rs110472749	4.0267	0.37185	0.00375545	0.000961584	T	A	intergenic_variant	-
88906037	rs209679331	4.0267	0.37185	0.00375545	0.000961584	T	C	intergenic_variant	-
88906065	rs110941888	4.0267	0.37185	0.00375545	0.000961584	T	C	intergenic_variant	-
88906907	rs109732272	4.0267	0.37185	0.00375545	0.000961584	T	C	intergenic_variant	-
88907551	-	4.0267	0.37185	0.00375545	0.000961584	GGG	GAG	intergenic_variant	-
88907893	rs384344146	4.0267	0.37185	0.00375545	0.000961584	G	A	intergenic_variant	-
88908995	rs109386088	4.0267	0.37185	0.00375545	0.000961584	A	T	intergenic_variant	-
88909075	rs109764909	4.0267	0.37185	0.00375545	0.000961584	G	A	intergenic_variant	-
88909308	rs110292830	4.0267	0.37185	0.00375545	0.000961584	A	G	intergenic_variant	-
88909683	rs110199299	4.0267	0.37185	0.00375545	0.000961584	A	C	intergenic_variant	-
88909747	rs110798934	4.0267	0.37185	0.00375545	0.000961584	A	G	intergenic_variant	-
88909765	rs110986203	4.0267	0.37185	0.00375545	0.000961584	T	C	intergenic_variant	-
88910171	rs110304295	4.0267	0.37185	0.00375545	0.000961584	G	A	intergenic_variant	-
88910303	rs207508248	4.0267	0.37185	0.00375545	0.000961584	C	G	intergenic_variant	-
88910314	rs210978578	4.0267	0.37185	0.00375545	0.000961584	G	A	intergenic_variant	-
88910322	rs384469846	4.0267	0.37185	0.00375545	0.000961584	G	C	intergenic_variant	-
88910329	rs208024876	4.0267	0.37185	0.00375545	0.000961584	CG	TG	intergenic_variant	-
88910410	rs109219256	4.0267	0.37185	0.00375545	0.000961584	A	G	intergenic_variant	-
88910426	rs207761497	4.0267	0.37185	0.00375545	0.000961584	G	A	intergenic_variant	-
88910433	rs210178061	4.0267	0.37185	0.00375545	0.000961584	T	C	intergenic_variant	-
88910459	rs109235203	4.0267	0.37185	0.00375545	0.000961584	T	A	intergenic_variant	-
88910794	rs210394829	4.0267	0.37185	0.00375545	0.000961584	C	T	intergenic_variant	-
88910887	rs379940281	4.0267	0.37185	0.00375545	0.000961584	C	T	intergenic_variant	-
88910890	rs383947842	4.0267	0.37185	0.00375545	0.000961584	C	G	intergenic_variant	-
88910952	rs110927746	4.0267	0.37185	0.00375545	0.000961584	G	C	intergenic_variant	-
88910980	rs210370597	4.0267	0.37185	0.00375545	0.000961584	G	T	intergenic_variant	-
88911993	rs109510125	4.0267	0.37185	0.00375545	0.000961584	A	T	intergenic_variant	-
88912892	rs208842030	4.0267	0.37185	0.00375545	0.000961584	T	C	intergenic_variant	-
88913027	rs110661097	4.0267	0.37185	0.00375545	0.000961584	G	A	intergenic_variant	-
88913350	rs109654720	4.0267	0.37185	0.00375545	0.000961584	C	G	intergenic_variant	-
88913412	rs110868469	4.0267	0.37185	0.00375545	0.000961584	G	A	intergenic_variant	-
88914063	-	4.0267	0.37185	0.00375545	0.000961584	CA	CATA	intergenic_variant	-
88914293	rs109803561	4.0267	0.37185	0.00375545	0.000961584	T	C	intergenic_variant	-
88914607	rs210939883	4.0267	0.37185	0.00375545	0.000961584	G	A	intergenic_variant	-
88914625	rs208430472	4.0267	0.37185	0.00375545	0.000961584	C	T	intergenic_variant	-
88915035	rs207489575	4.0267	0.37185	0.00375545	0.000961584	T	C	intergenic_variant	-
88915164	rs109316437	4.0267	0.37185	0.00375545	0.000961584	T	C	intergenic_variant	-
88915225	-	4.0267	0.37185	0.00375545	0.000961584	AT	ATT	intergenic_variant	-
88915318	rs208615253	4.0267	0.37185	0.00375545	0.000961584	C	T	intergenic_variant	-
88915349	rs208980921	4.0267	0.37185	0.00375545	0.000961584	T	C	intergenic_variant	-
88916069	rs110970491	4.0267	0.37185	0.00375545	0.000961584	T	C	intergenic_variant	-
88916319	-	4.0267	0.37185	0.00375545	0.000961584	AACTCT	AT	intergenic_variant	-
88916902	rs109863254	4.0267	0.37185	0.00375545	0.000961584	A	G	intergenic_variant	-
88917431	rs208842025	4.0267	0.37185	0.00375545	0.000961584	C	G	intergenic_variant	-
88917806	rs378002309	4.0267	0.37185	0.00375545	0.000961584	A	G	intergenic_variant	-
88917847	rs516396418	4.0267	0.37185	0.00375545	0.000961584	GAAAAAAAAAAT	GAAAAAAAAAT	intergenic_variant	-
88917868	rs384349566	4.0267	0.37185	0.00375545	0.000961584	A	G	intergenic_variant	-
88917976	rs378233738	4.0267	0.37185	0.00375545	0.000961584	G	A	intergenic_variant	-
88918329	rs379550442	4.0267	0.37185	0.00375545	0.000961584	C	T	intergenic_variant	-
88919352	rs110434046	4.0267	0.37185	0.00375545	0.000961584	G	A	intergenic_variant	-
88919441	rs110158218	4.0267	0.37185	0.00375545	0.000961584	T	C	intergenic_variant	-
88919775	rs109800549	4.0267	0.37185	0.00375545	0.000961584	A	G	intergenic_variant	-
88920089	rs110820529	4.0267	0.37185	0.00375545	0.000961584	A	G	intergenic_variant	-
88920988	rs109104871	4.0267	0.37185	0.00375545	0.000961584	T	C	intergenic_variant	-
88921038	rs110847775	4.0267	0.37185	0.00375545	0.000961584	G	T	intergenic_variant	-
88921505	-	4.0267	0.37185	0.00375545	0.000961584	ATG	AG	intergenic_variant	-
88921713	rs110266361	4.0267	0.37185	0.00375545	0.000961584	C	A	intergenic_variant	-
88921849	rs110412867	4.0267	0.37185	0.00375545	0.000961584	C	A	intergenic_variant	-
88922545	rs110129941	4.0267	0.37185	0.00375545	0.000961584	A	G	intergenic_variant	-
88922856	rs110362518,rs524084349	4.0267	0.37185	0.00375545	0.000961584	T	C	intergenic_variant	-
88923384	rs378779411	4.0267	0.37185	0.00375545	0.000961584	G	A	intergenic_variant	-
88889420	rs207890656	4.02249	0.369529	0.00375363	0.000961695	C	A	intergenic_variant	-
88950606	rs384131206	4.02245	0.373176	0.00375353	0.000961675	C	A	intergenic_variant	-
88943673	rs110059920	4.02166	0.438826	0.00370768	0.000950035	C	T	intergenic_variant	-
90367452	rs437940326	4.018	0.497513	-0.00369638	0.000947636	G	C	intergenic_variant	-
90367457	rs481412211	4.018	0.497513	-0.00369638	0.000947636	G	C	intergenic_variant	-
88952208	rs384912177	4.01201	0.37185	0.00374678	0.000961379	T	C	intergenic_variant	-
88952458	rs110166299	4.01201	0.37185	0.00374678	0.000961379	C	T	intergenic_variant	-
88923835	rs211572973	4.00895	0.373176	0.0037465	0.00096173	G	A	intergenic_variant	-
88918516	rs384830676	4.00631	0.373342	0.00374507	0.000961727	C	T	intergenic_variant	-
88918618	rs109982633	4.00631	0.373342	0.00374507	0.000961727	G	A	intergenic_variant	-
88921079	rs110893143	4.00631	0.373342	0.00374507	0.000961727	C	T	intergenic_variant	-
88922149	rs110840564	4.00631	0.373342	0.00374507	0.000961727	A	G	intergenic_variant	-
88922152	rs110455851	4.00631	0.373342	0.00374507	0.000961727	C	T	intergenic_variant	-
88922332	rs208840870	4.00631	0.373342	0.00374507	0.000961727	T	C	intergenic_variant	-
88922515	rs110968906	4.00631	0.373342	0.00374507	0.000961727	A	G	intergenic_variant	-
88923397	rs381333024	4.00631	0.373342	0.00374507	0.000961727	T	C	intergenic_variant	-
88923532	rs109365516	4.00631	0.373342	0.00374507	0.000961727	C	T	intergenic_variant	-
88923660	rs110015776	4.00631	0.373342	0.00374507	0.000961727	C	A	intergenic_variant	-
88923764	rs110298594	4.00631	0.373342	0.00374507	0.000961727	C	A	intergenic_variant	-
88923887	rs209834022	4.00631	0.373342	0.00374507	0.000961727	T	C	intergenic_variant	-
88923896	rs207958387	4.00631	0.373342	0.00374507	0.000961727	C	T	intergenic_variant	-
88923906	rs211312650	4.00631	0.373342	0.00374507	0.000961727	C	A	intergenic_variant	-
88923941	rs109767201	4.00631	0.373342	0.00374507	0.000961727	G	A	intergenic_variant	-
88924080	rs208244744	4.00631	0.373342	0.00374507	0.000961727	G	A	intergenic_variant	-
88924158	rs109182086	4.00631	0.373342	0.00374507	0.000961727	A	G	intergenic_variant	-
88924265	rs208159582	4.00631	0.373342	0.00374507	0.000961727	T	C	intergenic_variant	-
88924420	rs109513317	4.00631	0.373342	0.00374507	0.000961727	T	C	intergenic_variant	-
88924438	rs109530367	4.00631	0.373342	0.00374507	0.000961727	G	A	intergenic_variant	-
88924569	rs798868938	4.00631	0.373342	0.00374507	0.000961727	T	A	intergenic_variant	-
88924570	rs455254079	4.00631	0.373342	0.00374507	0.000961727	T	A	intergenic_variant	-
88924668	rs109895993	4.00631	0.373342	0.00374507	0.000961727	A	G	intergenic_variant	-
88925149	rs209045276	4.00631	0.373342	0.00374507	0.000961727	C	T	intergenic_variant	-
88925308	rs207836003	4.00631	0.373342	0.00374507	0.000961727	A	G	intergenic_variant	-
88925323	-	4.00631	0.373342	0.00374507	0.000961727	CTTT	CTT	intergenic_variant	-
88925329	rs210738424	4.00631	0.373342	0.00374507	0.000961727	C	A	intergenic_variant	-
88925361	rs109717713	4.00631	0.373342	0.00374507	0.000961727	A	T	intergenic_variant	-
88925454	rs110066881	4.00631	0.373342	0.00374507	0.000961727	G	T	intergenic_variant	-
88925563	rs209870216	4.00631	0.373342	0.00374507	0.000961727	C	T	intergenic_variant	-
88925691	rs110491208	4.00631	0.373342	0.00374507	0.000961727	A	G	intergenic_variant	-
88925781	rs109074336	4.00631	0.373342	0.00374507	0.000961727	G	A	intergenic_variant	-
88925866	rs109205575	4.00631	0.373342	0.00374507	0.000961727	T	C	intergenic_variant	-
88925876	rs109909670	4.00631	0.373342	0.00374507	0.000961727	C	T	intergenic_variant	-
88925910	rs109540761	4.00631	0.373342	0.00374507	0.000961727	C	T	intergenic_variant	-
88926006	rs110827798	4.00631	0.373342	0.00374507	0.000961727	G	A	intergenic_variant	-
88926039	rs110288459	4.00631	0.373342	0.00374507	0.000961727	A	T	intergenic_variant	-
88926088	rs109017082	4.00631	0.373342	0.00374507	0.000961727	G	A	intergenic_variant	-
88926151	rs108967707	4.00631	0.373342	0.00374507	0.000961727	G	A	intergenic_variant	-
88926158	rs207626727	4.00631	0.373342	0.00374507	0.000961727	T	C	intergenic_variant	-
88926217	rs110534011	4.00631	0.373342	0.00374507	0.000961727	C	A	intergenic_variant	-
88926424	rs209097337	4.00631	0.373342	0.00374507	0.000961727	G	A	intergenic_variant	-
88926500	rs519032748	4.00631	0.373342	0.00374507	0.000961727	G	A	intergenic_variant	-
88926826	rs468142850	4.00631	0.373342	0.00374507	0.000961727	T	G	intergenic_variant	-
88926832	rs385506994	4.00631	0.373342	0.00374507	0.000961727	T	A	intergenic_variant	-
88926947	rs383274919	4.00631	0.373342	0.00374507	0.000961727	T	G	intergenic_variant	-
88926948	rs378238266	4.00631	0.373342	0.00374507	0.000961727	T	G	intergenic_variant	-
88926958	-	4.00631	0.373342	0.00374507	0.000961727	AC	ATC	intergenic_variant	-
88927038	rs378352901	4.00631	0.373342	0.00374507	0.000961727	A	C	intergenic_variant	-
88927044	rs381773067	4.00631	0.373342	0.00374507	0.000961727	C	G	intergenic_variant	-
88927096	rs384815755	4.00631	0.373342	0.00374507	0.000961727	A	G	intergenic_variant	-
88927315	rs380755975	4.00631	0.373342	0.00374507	0.000961727	C	T	intergenic_variant	-
88927354	rs384298091	4.00631	0.373342	0.00374507	0.000961727	A	G	intergenic_variant	-
88927412	-	4.00631	0.373342	0.00374507	0.000961727	C	CCGACT	intergenic_variant	-
88927418	rs798556879	4.00631	0.373342	0.00374507	0.000961727	T	C	intergenic_variant	-
88927425	rs382568352	4.00631	0.373342	0.00374507	0.000961727	T	C	intergenic_variant	-
88927474	rs385085611	4.00631	0.373342	0.00374507	0.000961727	T	C	intergenic_variant	-
88927495	rs379538273	4.00631	0.373342	0.00374507	0.000961727	G	A	intergenic_variant	-
88927753	rs210144494	4.00631	0.373342	0.00374507	0.000961727	T	C	intergenic_variant	-
88928082	rs110033279	4.00631	0.373342	0.00374507	0.000961727	T	G	intergenic_variant	-
88928213	rs207495439	4.00631	0.373342	0.00374507	0.000961727	A	T	intergenic_variant	-
88928261	rs210758443	4.00631	0.373342	0.00374507	0.000961727	G	A	intergenic_variant	-
88928313	rs108993504	4.00631	0.373342	0.00374507	0.000961727	C	T	intergenic_variant	-
88928556	rs110029997	4.00631	0.373342	0.00374507	0.000961727	G	A	intergenic_variant	-
88928620	rs110245651	4.00631	0.373342	0.00374507	0.000961727	G	A	intergenic_variant	-
88929732	rs211689635	4.00631	0.373342	0.00374507	0.000961727	G	A	intergenic_variant	-
88930120	rs110051141	4.00631	0.373342	0.00374507	0.000961727	T	C	intergenic_variant	-
88930171	rs110697411	4.00631	0.373342	0.00374507	0.000961727	T	G	intergenic_variant	-
88930326	rs110274958	4.00631	0.373342	0.00374507	0.000961727	G	A	intergenic_variant	-
88930384	rs110033381	4.00631	0.373342	0.00374507	0.000961727	G	A	intergenic_variant	-
88930567	rs109017882	4.00631	0.373342	0.00374507	0.000961727	T	C	intergenic_variant	-
88930633	rs109518131	4.00631	0.373342	0.00374507	0.000961727	A	G	intergenic_variant	-
88930746	rs385881500	4.00631	0.373342	0.00374507	0.000961727	C	T	intergenic_variant	-
88930783	rs110589650	4.00631	0.373342	0.00374507	0.000961727	C	T	intergenic_variant	-
88930855	rs381338568	4.00631	0.373342	0.00374507	0.000961727	T	C	intergenic_variant	-
88930878	rs208052791	4.00631	0.373342	0.00374507	0.000961727	C	T	intergenic_variant	-
88930893	rs211390885	4.00631	0.373342	0.00374507	0.000961727	C	A	intergenic_variant	-
88930906	rs209295010	4.00631	0.373342	0.00374507	0.000961727	C	T	intergenic_variant	-
88930912	rs109678405	4.00631	0.373342	0.00374507	0.000961727	G	A	intergenic_variant	-
88930944	rs109802630	4.00631	0.373342	0.00374507	0.000961727	T	C	intergenic_variant	-
88931013	rs110954818	4.00631	0.373342	0.00374507	0.000961727	C	T	intergenic_variant	-
88931014	rs109268867	4.00631	0.373342	0.00374507	0.000961727	T	G	intergenic_variant	-
88931024	rs108962224	4.00631	0.373342	0.00374507	0.000961727	C	T	intergenic_variant	-
88931040	rs109751840	4.00631	0.373342	0.00374507	0.000961727	A	T	intergenic_variant	-
88931369	rs110896226	4.00631	0.373342	0.00374507	0.000961727	A	C	intergenic_variant	-
88931412	rs110607405	4.00631	0.373342	0.00374507	0.000961727	C	T	intergenic_variant	-
88931438	rs110439613	4.00631	0.373342	0.00374507	0.000961727	G	A	intergenic_variant	-
88931514	rs110642066	4.00631	0.373342	0.00374507	0.000961727	C	T	intergenic_variant	-
88931594	-	4.00631	0.373342	0.00374507	0.000961727	TTCTCT	TT	intergenic_variant	-
88931681	rs110583460	4.00631	0.373342	0.00374507	0.000961727	A	T	intergenic_variant	-
88931721	rs110104133	4.00631	0.373342	0.00374507	0.000961727	A	G	intergenic_variant	-
88931763	rs109048807	4.00631	0.373342	0.00374507	0.000961727	G	A	intergenic_variant	-
88931782	rs109885628	4.00631	0.373342	0.00374507	0.000961727	A	G	intergenic_variant	-
88931835	rs109191076	4.00631	0.373342	0.00374507	0.000961727	T	C	intergenic_variant	-
88931861	rs109680179	4.00631	0.373342	0.00374507	0.000961727	C	T	intergenic_variant	-
88931874	rs209666340	4.00631	0.373342	0.00374507	0.000961727	A	C	intergenic_variant	-
88931885	-	4.00631	0.373342	0.00374507	0.000961727	ATTTTTTTC	ATTTTTTC	intergenic_variant	-
88931952	rs109055848	4.00631	0.373342	0.00374507	0.000961727	G	A	intergenic_variant	-
88933108	rs208440400	4.00631	0.373342	0.00374507	0.000961727	T	C	intergenic_variant	-
88933431	rs109029623	4.00631	0.373342	0.00374507	0.000961727	C	T	intergenic_variant	-
88933840	rs383129712	4.00631	0.373342	0.00374507	0.000961727	T	C	intergenic_variant	-
88935150	rs110705954	4.00631	0.373342	0.00374507	0.000961727	T	C	intergenic_variant	-
88936276	rs110306852	4.00631	0.373342	0.00374507	0.000961727	A	G	intergenic_variant	-
88936465	rs110275082	4.00631	0.373342	0.00374507	0.000961727	A	G	intergenic_variant	-
88937596	rs208646881	4.00631	0.373342	0.00374507	0.000961727	A	G	intergenic_variant	-
88939908	rs110736494	4.00631	0.373342	0.00374507	0.000961727	T	C	intergenic_variant	-
88940334	rs381711131	4.00631	0.373342	0.00374507	0.000961727	A	T	intergenic_variant	-
88940739	rs211434313	4.00631	0.373342	0.00374507	0.000961727	G	A	intergenic_variant	-
88942391	rs209275255	4.00631	0.373342	0.00374507	0.000961727	A	C	intergenic_variant	-
88944175	rs109663691	4.00631	0.373342	0.00374507	0.000961727	T	G	intergenic_variant	-
88946757	rs110612015	4.00631	0.373342	0.00374507	0.000961727	C	T	intergenic_variant	-
88948156	rs109203355	4.00631	0.373342	0.00374507	0.000961727	C	T	intergenic_variant	-
88949060	rs383265286	4.00631	0.373342	0.00374507	0.000961727	A	G	intergenic_variant	-
88949202	rs381556519	4.00631	0.373342	0.00374507	0.000961727	T	C	intergenic_variant	-
88949227	rs385087581	4.00631	0.373342	0.00374507	0.000961727	C	G	intergenic_variant	-
88950543	rs378737740	4.00631	0.373342	0.00374507	0.000961727	T	C	intergenic_variant	-
88950648	rs378856089	4.00631	0.373342	0.00374507	0.000961727	T	C	intergenic_variant	-
88950712	rs381816548	4.00631	0.373342	0.00374507	0.000961727	G	A	intergenic_variant	-
88950719	rs384083470	4.00631	0.373342	0.00374507	0.000961727	T	G	intergenic_variant	-
88796862	rs381533651	4.00449	0.427553	0.00374706	0.000962487	C	A	intergenic_variant	-
88800707	rs476453317	3.99669	0.136605	0.00506528	0.00130255	TA	TATATTTTGTATTTCTGA	intergenic_variant	-
88804530	rs211016953	3.98973	0.423574	0.00375275	0.000965996	G	A	intergenic_variant	-
88951511	-	3.97569	0.323939	0.00393704	0.00101549	T	C	intergenic_variant	-
88799331	rs478273520	3.9739	0.427056	0.00373345	0.000963227	A	G	intergenic_variant	-
88936131	-	3.97384	0.426558	0.00370639	0.000956254	TAAAAAAAAAG	TAAAAAAAAAAG	intergenic_variant	-
88938099	rs377980359	3.97384	0.426558	0.00370639	0.000956254	T	C	intergenic_variant	-
88938100	rs381353093	3.97384	0.426558	0.00370639	0.000956254	G	A	intergenic_variant	-
88938109	rs383318805	3.97384	0.426558	0.00370639	0.000956254	T	G	intergenic_variant	-
88938383	rs516121266	3.97384	0.426558	0.00370639	0.000956254	T	C	intergenic_variant	-
88938388	rs448795851	3.97384	0.426558	0.00370639	0.000956254	G	A	intergenic_variant	-
88922396	rs137712965	3.97025	0.371519	0.00372496	0.000961543	T	C	intergenic_variant	-
91630974	rs42592165,rs522855280	3.96958	0.159151	0.0052567	0.00135707	A	C	intron_variant	PARM1
88827164	rs110440549	3.96214	0.42374	0.00373816	0.000966085	G	A	intergenic_variant	-
89249358	-	3.95805	0.500995	-0.00373641	0.000966207	TA	TAA	intron_variant	ADAMTS3
88672979	rs210373936	3.95477	0.477288	0.00348437	0.000901462	A	G	intergenic_variant	-
88949268	rs382182861	3.93981	0.372182	0.00371197	0.00096244	T	G	intergenic_variant	-
88949311	rs384578210	3.93981	0.372182	0.00371197	0.00096244	G	A	intergenic_variant	-
90927356	-	3.93793	0.194629	0.00458782	0.00118986	CAGGTG	CAGGTAGGTG	intron_variant	MTHFD2L
89092070	rs207707106	3.9374	0.328084	0.00391616	0.00101574	G	C	intergenic_variant	-
88806941	rs385450876	3.93638	0.424237	0.00371076	0.000962609	A	G	intergenic_variant	-
88890502	rs109066341	3.93559	0.410312	0.00359957	0.000933872	C	T	intergenic_variant	-
88815932	rs211302292	3.92973	0.458389	0.00368052	0.000955692	C	T	intergenic_variant	-
88991816	rs208914861	3.92729	0.374337	0.00368815	0.000958017	T	C	intergenic_variant	-
88809576	rs43339238	3.92677	0.458554	0.0036787	0.000955636	C	G	intergenic_variant	-
88809671	rs210853545	3.92677	0.458554	0.0036787	0.000955636	G	A	intergenic_variant	-
88809786	rs110352824	3.92677	0.458554	0.0036787	0.000955636	A	T	intergenic_variant	-
88809793	rs133823594	3.92677	0.458554	0.0036787	0.000955636	A	G	intergenic_variant	-
88809972	rs110160260	3.92677	0.458554	0.0036787	0.000955636	C	T	intergenic_variant	-
88809994	rs109235295	3.92677	0.458554	0.0036787	0.000955636	G	A	intergenic_variant	-
88810025	rs109676444	3.92677	0.458554	0.0036787	0.000955636	T	A	intergenic_variant	-
88810166	rs385103436	3.92677	0.458554	0.0036787	0.000955636	A	G	intergenic_variant	-
88810172	rs378918845	3.92677	0.458554	0.0036787	0.000955636	A	C	intergenic_variant	-
88810240	rs385158337	3.92677	0.458554	0.0036787	0.000955636	C	T	intergenic_variant	-
88810407	rs209570322	3.92677	0.458554	0.0036787	0.000955636	C	G	intergenic_variant	-
88810593	-	3.92677	0.458554	0.0036787	0.000955636	TA	TAA	intergenic_variant	-
88810609	rs43339236	3.92677	0.458554	0.0036787	0.000955636	A	G	intergenic_variant	-
88810749	rs136102411	3.92677	0.458554	0.0036787	0.000955636	T	A	intergenic_variant	-
88810768	rs43339235	3.92677	0.458554	0.0036787	0.000955636	C	G	intergenic_variant	-
88810947	rs43339234	3.92677	0.458554	0.0036787	0.000955636	C	T	intergenic_variant	-
88810971	rs43339233	3.92677	0.458554	0.0036787	0.000955636	T	C	intergenic_variant	-
88810980	rs43339232	3.92677	0.458554	0.0036787	0.000955636	G	A	intergenic_variant	-
88810996	rs43339231	3.92677	0.458554	0.0036787	0.000955636	C	T	intergenic_variant	-
88810997	rs43338630	3.92677	0.458554	0.0036787	0.000955636	A	G	intergenic_variant	-
88810999	rs43338629	3.92677	0.458554	0.0036787	0.000955636	A	G	intergenic_variant	-
88811017	rs43338628	3.92677	0.458554	0.0036787	0.000955636	G	A	intergenic_variant	-
88811082	rs43338627	3.92677	0.458554	0.0036787	0.000955636	A	G	intergenic_variant	-
88811116	rs43338626	3.92677	0.458554	0.0036787	0.000955636	G	A	intergenic_variant	-
88811120	rs43338625	3.92677	0.458554	0.0036787	0.000955636	C	T	intergenic_variant	-
88811131	rs43338624	3.92677	0.458554	0.0036787	0.000955636	A	G	intergenic_variant	-
88811137	rs43338623	3.92677	0.458554	0.0036787	0.000955636	C	T	intergenic_variant	-
88811164	rs43338622	3.92677	0.458554	0.0036787	0.000955636	G	A	intergenic_variant	-
88811193	rs43338621	3.92677	0.458554	0.0036787	0.000955636	G	C	intergenic_variant	-
88811202	rs43338620	3.92677	0.458554	0.0036787	0.000955636	T	C	intergenic_variant	-
88811269	-	3.92677	0.458554	0.0036787	0.000955636	TTTGTTGT	TTTGTTGTTGT	intergenic_variant	-
88811898	rs43338618	3.92677	0.458554	0.0036787	0.000955636	C	T	intergenic_variant	-
88812072	rs43338617	3.92677	0.458554	0.0036787	0.000955636	C	T	intergenic_variant	-
88812118	rs43338616	3.92677	0.458554	0.0036787	0.000955636	G	C	intergenic_variant	-
88812165	rs110412392	3.92677	0.458554	0.0036787	0.000955636	C	T	intergenic_variant	-
88812610	rs43338614	3.92677	0.458554	0.0036787	0.000955636	C	T	intergenic_variant	-
88813856	rs43338606	3.92677	0.458554	0.0036787	0.000955636	G	A	intergenic_variant	-
88813973	rs43338604	3.92677	0.458554	0.0036787	0.000955636	G	C	intergenic_variant	-
88814324	rs43338600	3.92677	0.458554	0.0036787	0.000955636	T	A	intergenic_variant	-
88814534	rs43338599	3.92677	0.458554	0.0036787	0.000955636	T	C	intergenic_variant	-
88817092	rs209576597	3.92677	0.458554	0.0036787	0.000955636	C	T	intergenic_variant	-
88817182	-	3.92677	0.458554	0.0036787	0.000955636	TAAAAAG	TAAAAAAG	intergenic_variant	-
88817918	rs109511077	3.92677	0.458554	0.0036787	0.000955636	G	A	intergenic_variant	-
88818475	rs209567097	3.92677	0.458554	0.0036787	0.000955636	C	T	intergenic_variant	-
88818577	rs385140500	3.92677	0.458554	0.0036787	0.000955636	T	C	intergenic_variant	-
88818715	rs109159956	3.92677	0.458554	0.0036787	0.000955636	C	T	intergenic_variant	-
88818763	rs110371680	3.92677	0.458554	0.0036787	0.000955636	A	G	intergenic_variant	-
88818805	rs110351467	3.92677	0.458554	0.0036787	0.000955636	C	T	intergenic_variant	-
88818848	rs207520441	3.92677	0.458554	0.0036787	0.000955636	T	C	intergenic_variant	-
88818869	rs383591689	3.92677	0.458554	0.0036787	0.000955636	A	G	intergenic_variant	-
88819097	rs110104342	3.92677	0.458554	0.0036787	0.000955636	C	G	intergenic_variant	-
88819160	rs109270030	3.92677	0.458554	0.0036787	0.000955636	T	C	intergenic_variant	-
88820780	rs134679963	3.92677	0.458554	0.0036787	0.000955636	C	T	intergenic_variant	-
88820806	rs136348456	3.92677	0.458554	0.0036787	0.000955636	G	A	intergenic_variant	-
88821220	-	3.92677	0.458554	0.0036787	0.000955636	ACCA	ACA	intergenic_variant	-
88821328	rs207503435	3.92677	0.458554	0.0036787	0.000955636	T	C	intergenic_variant	-
88821528	rs110138366	3.92677	0.458554	0.0036787	0.000955636	G	T	intergenic_variant	-
88821534	rs109268190	3.92677	0.458554	0.0036787	0.000955636	C	T	intergenic_variant	-
88821642	rs210846479	3.92677	0.458554	0.0036787	0.000955636	T	A	intergenic_variant	-
88821643	-	3.92677	0.458554	0.0036787	0.000955636	CTTTTTTTA	CTTTTTTA	intergenic_variant	-
88821667	rs109654377	3.92677	0.458554	0.0036787	0.000955636	A	G	intergenic_variant	-
88821753	-	3.92677	0.458554	0.0036787	0.000955636	C	CTCCAAT	intergenic_variant	-
88821760	rs433731421	3.92677	0.458554	0.0036787	0.000955636	A	G	intergenic_variant	-
88821782	-	3.92677	0.458554	0.0036787	0.000955636	AT	ATT	intergenic_variant	-
88821801	rs209929042	3.92677	0.458554	0.0036787	0.000955636	A	G	intergenic_variant	-
88821871	rs208228418	3.92677	0.458554	0.0036787	0.000955636	A	T	intergenic_variant	-
88821886	rs209771672	3.92677	0.458554	0.0036787	0.000955636	T	C	intergenic_variant	-
88821927	rs109654597	3.92677	0.458554	0.0036787	0.000955636	A	G	intergenic_variant	-
88821950	rs110266128	3.92677	0.458554	0.0036787	0.000955636	A	G	intergenic_variant	-
88822003	-	3.92677	0.458554	0.0036787	0.000955636	TTCG	TG	intergenic_variant	-
88822019	rs209699713	3.92677	0.458554	0.0036787	0.000955636	C	T	intergenic_variant	-
88822036	rs110751999	3.92677	0.458554	0.0036787	0.000955636	A	G	intergenic_variant	-
88822066	rs109365014	3.92677	0.458554	0.0036787	0.000955636	T	C	intergenic_variant	-
88822111	rs110297988	3.92677	0.458554	0.0036787	0.000955636	G	A	intergenic_variant	-
88822159	rs110759150	3.92677	0.458554	0.0036787	0.000955636	T	C	intergenic_variant	-
88822246	rs210556646	3.92677	0.458554	0.0036787	0.000955636	T	G	intergenic_variant	-
88815940	rs43338596	3.92246	0.458223	0.00367389	0.000954988	C	G	intergenic_variant	-
88814928	rs43338598	3.91949	0.458389	0.00367207	0.000954931	C	T	intergenic_variant	-
92072048	rs134845325	3.91743	0.186505	0.00487564	0.00126831	C	T	upstream_gene_variant	THAP6
92072398	rs43479293	3.91743	0.186505	0.00487564	0.00126831	C	G	upstream_gene_variant	THAP6
92072523	rs43479291	3.91743	0.186505	0.00487564	0.00126831	T	A	upstream_gene_variant	THAP6
88945351	-	3.91212	0.428879	0.00363799	0.000947094	CTGAGT	CT	intergenic_variant	-
88837540	rs110676154	3.91043	0.458554	0.00367126	0.000955992	G	A	intergenic_variant	-
88822266	rs108988814	3.89999	0.45872	0.00366476	0.000955768	T	C	intergenic_variant	-
88822318	rs135400906	3.89999	0.45872	0.00366476	0.000955768	C	T	intergenic_variant	-
88823235	rs109756018	3.89999	0.45872	0.00366476	0.000955768	C	A	intergenic_variant	-
88823236	rs109314632	3.89999	0.45872	0.00366476	0.000955768	A	G	intergenic_variant	-
88823716	rs384829697	3.89999	0.45872	0.00366476	0.000955768	T	C	intergenic_variant	-
88826554	rs42768135	3.89999	0.45872	0.00366476	0.000955768	C	T	intergenic_variant	-
88826558	rs42768136	3.89999	0.45872	0.00366476	0.000955768	T	C	intergenic_variant	-
88826582	rs42768138	3.89999	0.45872	0.00366476	0.000955768	G	T	intergenic_variant	-
88826784	rs42768139	3.89999	0.45872	0.00366476	0.000955768	G	A	intergenic_variant	-
88826864	rs42768140	3.89999	0.45872	0.00366476	0.000955768	C	T	intergenic_variant	-
88827042	rs42768141	3.89999	0.45872	0.00366476	0.000955768	G	A	intergenic_variant	-
88827233	rs42768144	3.89999	0.45872	0.00366476	0.000955768	A	G	intergenic_variant	-
88827315	rs42768145	3.89999	0.45872	0.00366476	0.000955768	G	A	intergenic_variant	-
88827578	rs42768147	3.89999	0.45872	0.00366476	0.000955768	A	G	intergenic_variant	-
88827813	rs110818380	3.89999	0.45872	0.00366476	0.000955768	C	T	intergenic_variant	-
88827850	rs110271767	3.89999	0.45872	0.00366476	0.000955768	G	A	intergenic_variant	-
88828616	rs43755676	3.89999	0.45872	0.00366476	0.000955768	A	G	intergenic_variant	-
88831196	rs42768157	3.89999	0.45872	0.00366476	0.000955768	C	T	intergenic_variant	-
88831563	rs42768159	3.89999	0.45872	0.00366476	0.000955768	T	C	intergenic_variant	-
88831564	rs42768160	3.89999	0.45872	0.00366476	0.000955768	A	G	intergenic_variant	-
88831696	rs210821568	3.89999	0.45872	0.00366476	0.000955768	G	A	intergenic_variant	-
88831969	rs42768163	3.89999	0.45872	0.00366476	0.000955768	A	C	intergenic_variant	-
88833644	rs207535193	3.89999	0.45872	0.00366476	0.000955768	G	A	intergenic_variant	-
88835407	rs208023906	3.89999	0.45872	0.00366476	0.000955768	G	A	intergenic_variant	-
88836125	rs42767507	3.89999	0.45872	0.00366476	0.000955768	C	A	intergenic_variant	-
88836180	rs42767506	3.89999	0.45872	0.00366476	0.000955768	G	A	intergenic_variant	-
88836249	rs42767505	3.89999	0.45872	0.00366476	0.000955768	G	A	intergenic_variant	-
88836762	rs109284888	3.89999	0.45872	0.00366476	0.000955768	G	C	intergenic_variant	-
88836952	rs208980657	3.89999	0.45872	0.00366476	0.000955768	A	G	intergenic_variant	-
88837157	rs209261855	3.89999	0.45872	0.00366476	0.000955768	C	T	intergenic_variant	-
88837249	rs110172041	3.89999	0.45872	0.00366476	0.000955768	T	C	intergenic_variant	-
88837317	rs109692450	3.89999	0.45872	0.00366476	0.000955768	A	G	intergenic_variant	-
88837628	rs110037782	3.89999	0.45872	0.00366476	0.000955768	T	A	intergenic_variant	-
88837705	rs109192349	3.89999	0.45872	0.00366476	0.000955768	A	C	intergenic_variant	-
88891318	rs42766480	3.8965	0.410643	0.00357248	0.000932185	T	C	intergenic_variant	-
88982498	rs386108485	3.89296	0.494363	0.00362329	0.000945937	G	C	intergenic_variant	-
89015407	rs43708709	3.88451	0.382626	0.00366252	0.000957376	A	G	intergenic_variant	-
88807679	rs210547751	3.8814	0.41628	0.00366398	0.000958201	TAAA	TAA	intergenic_variant	-
88769935	rs43338573	3.86697	0.491048	-0.00338552	0.00088728	G	T	intergenic_variant	-
88788209	-	3.86614	0.42374	0.00368643	0.000966261	GGGAAACAGTG	GGGAAACAGTGGAAACAGTG	intergenic_variant	-
88788244	rs378052110	3.86614	0.42374	0.00368643	0.000966261	C	T	intergenic_variant	-
88788506	rs383236839	3.86614	0.42374	0.00368643	0.000966261	G	A	intergenic_variant	-
88789238	rs110373422	3.86614	0.42374	0.00368643	0.000966261	G	A	intergenic_variant	-
88892536	rs379979664	3.86152	0.393236	0.00369938	0.000970324	G	A	intergenic_variant	-
88782944	rs381601367	3.85587	0.426393	0.00366762	0.000962806	A	G	intergenic_variant	-
88977023	rs211282601	3.85349	0.374005	0.00364854	0.000958136	T	C	intergenic_variant	-
88982768	rs110353011	3.85349	0.374005	0.00364854	0.000958136	C	T	intergenic_variant	-
88983725	rs109107734	3.85349	0.374005	0.00364854	0.000958136	A	G	intergenic_variant	-
88984593	rs110277259	3.85349	0.374005	0.00364854	0.000958136	C	T	intergenic_variant	-
88985301	rs207671422	3.85349	0.374005	0.00364854	0.000958136	C	T	intergenic_variant	-
88986980	rs109598488	3.85349	0.374005	0.00364854	0.000958136	T	C	intergenic_variant	-
88991556	rs208792307	3.85349	0.374005	0.00364854	0.000958136	A	G	intergenic_variant	-
88992270	-	3.85349	0.374005	0.00364854	0.000958136	ATTT	ATT	intergenic_variant	-
88427008	rs42250578	3.85262	0.372347	0.00368245	0.000967167	G	A	intron_variant	SLC4A4
88918360	rs797681592	3.84962	0.435013	0.00362469	0.000952428	G	A	intergenic_variant	-
89136100	rs385687867	3.8437	0.48939	-0.00369029	0.000970524	A	G	intergenic_variant	-
88898658	rs109667152	3.84021	0.369861	0.00364971	0.000960354	A	G	intergenic_variant	-
88819232	rs133145570	3.83359	0.458057	0.00362203	0.00095402	A	C	intergenic_variant	-
88963916	rs210914267	3.83326	0.375497	0.00363782	0.000958225	A	G	intergenic_variant	-
88967755	rs210296253	3.83326	0.375497	0.00363782	0.000958225	T	G	intergenic_variant	-
90260251	rs455653097	3.83166	0.414125	0.003492	0.000920037	AACACACACACACACACACACACACA	AACACACACACACACACACACACACACA	intron_variant	AFP
91625252	rs42592135	3.83042	0.159649	0.00513914	0.00135426	T	C	intron_variant	PARM1
89032655	rs211096228	3.82561	0.398707	0.00361365	0.000952955	A	G	intergenic_variant	-
88941296	rs208505502	3.82393	0.454907	0.00366326	0.000966284	G	A	intergenic_variant	-
88941329	rs381986767	3.82393	0.454907	0.00366326	0.000966284	T	A	intergenic_variant	-
88926538	rs799981306	3.81889	0.371187	0.00363898	0.00096061	T	C	intergenic_variant	-
88926541	rs801026335	3.81889	0.371187	0.00363898	0.00096061	C	A	intergenic_variant	-
89003259	rs379417872	3.81853	0.355935	0.00369182	0.000974612	T	C	intergenic_variant	-
89044128	rs109546458	3.81446	0.399038	0.00360713	0.00095284	T	C	intergenic_variant	-
89049002	rs110392219	3.81446	0.399038	0.00360713	0.00095284	T	C	upstream_gene_variant	NPFFR2
89049942	rs110500604	3.81446	0.399038	0.00360713	0.00095284	A	G	upstream_gene_variant	NPFFR2
89053929	rs110116749	3.81446	0.399038	0.00360713	0.00095284	A	C	intron_variant	NPFFR2
90162871	rs378331547	3.81365	0.219993	0.00443055	0.00117049	G	C	intergenic_variant	-
92010030	-	3.80898	0.157991	0.00512857	0.00135586	AA	ATA	intergenic_variant	-
88949497	rs379249059	3.80533	0.39191	0.00363588	0.000961765	C	T	intergenic_variant	-
92094459	-	3.80305	0.161638	0.00520208	0.00137653	CTTTTTTTTTA	CTTTTTTTTA	intron_variant	THAP6
88752877	rs43765327	3.79081	0.482593	-0.00346088	0.000917494	G	A	intergenic_variant	-
88727574	rs137724449	3.78647	0.468004	-0.00339055	0.000899445	G	A	intron_variant	GC
88949643	-	3.77788	0.366877	0.00360413	0.000957358	A	G	intergenic_variant	-
88949653	-	3.77788	0.366877	0.00360413	0.000957358	GA	GAA	intergenic_variant	-
90379185	rs447087731	3.77056	0.47248	-0.00345662	0.000919202	AGATTGAAAAAGATATTGCTGTGATTGAAAAAGATATTGCTGTG	AGATTGAAAAAGATATTGCTGTG	intron_variant	RASSF6
88933791	rs135985514	3.75148	0.488064	0.00357829	0.000954352	A	G	intergenic_variant	-
92098030	rs378050341	3.75134	0.165119	0.0050694	0.00135207	T	A	intron_variant	THAP6
88806957	rs440792898	3.73506	0.41744	0.00362057	0.000968076	G	A	intergenic_variant	-
88749900	rs799143865	3.72128	0.270723	0.00395499	0.00105976	C	G	intergenic_variant	-
88749911	rs797820729	3.72128	0.270723	0.00395499	0.00105976	A	G	intergenic_variant	-
88949672	rs380293170	3.71467	0.365716	0.00357246	0.000958241	A	T	intergenic_variant	-
88812925	rs480265662	3.71358	0.451592	0.0035235	0.000945271	A	C	intergenic_variant	-
88821064	rs110601142	3.70679	0.459881	0.00355959	0.000955964	G	A	intergenic_variant	-
88821067	rs451436946	3.70679	0.459881	0.00355959	0.000955964	T	C	intergenic_variant	-
88821081	rs207844014	3.70679	0.459881	0.00355959	0.000955964	C	T	intergenic_variant	-
89091142	rs133549217	3.69546	0.489556	-0.00357055	0.000960607	A	G	intergenic_variant	-
88952056	rs109314706	3.67636	0.367208	0.0035785	0.000965636	C	G	intergenic_variant	-
88810289	rs208258058	3.67621	0.457394	0.00353814	0.000954767	TACACACACACA	TACACACACA	intergenic_variant	-
88951099	rs381136451	3.66655	0.361406	0.00357737	0.000966827	C	T	intergenic_variant	-
88951100	rs383067240	3.66655	0.361406	0.00357737	0.000966827	T	G	intergenic_variant	-
92080503	rs798826329	3.66465	0.158322	0.0051681	0.00139716	T	G	intron_variant	THAP6
92084637	rs385049038	3.66465	0.158322	0.0051681	0.00139716	T	C	intron_variant	THAP6
92085822	rs382361558	3.66465	0.158322	0.0051681	0.00139716	T	G	intron_variant	THAP6
88815849	rs379009061	3.65848	0.41744	0.00356121	0.000963687	C	A	intergenic_variant	-
88722815	rs382598504	3.65425	0.46618	0.00336234	0.000910483	A	C	intron_variant	GC
88840000	rs385713475	3.65252	0.420756	0.00352281	0.000954198	T	A	intergenic_variant	-
88840028	rs136518520	3.65252	0.420756	0.00352281	0.000954198	T	C	intergenic_variant	-
88840183	rs381049514	3.65252	0.420756	0.00352281	0.000954198	G	A	intergenic_variant	-
88840288	rs379795758	3.65252	0.420756	0.00352281	0.000954198	A	T	intergenic_variant	-
88934407	rs137137803	3.64969	0.487732	0.00351951	0.000953731	C	T	intergenic_variant	-
88947312	rs135901969	3.64969	0.487732	0.00351951	0.000953731	C	T	intergenic_variant	-
88947434	rs132771618	3.64969	0.487732	0.00351951	0.000953731	C	T	intergenic_variant	-
88947794	rs134928046	3.64969	0.487732	0.00351951	0.000953731	A	G	intergenic_variant	-
88948414	rs132978947	3.64969	0.487732	0.00351951	0.000953731	G	T	intergenic_variant	-
89089385	rs378444248	3.64944	0.489058	0.00350053	0.000948626	G	T	intergenic_variant	-
88840832	rs109998896	3.64901	0.42059	0.0035201	0.000953994	A	G	intergenic_variant	-
88840852	rs110738702	3.64901	0.42059	0.0035201	0.000953994	C	A	intergenic_variant	-
88788307	rs134134489	3.64152	0.455073	0.00353087	0.000958053	G	T	intergenic_variant	-
88749770	rs451871176	3.63799	0.330405	0.00374906	0.00101783	T	C	intergenic_variant	-
88686600	rs109381427	3.63137	0.487401	0.00329687	0.000896009	T	C	intergenic_variant	-
88686606	rs110242236	3.63137	0.487401	0.00329687	0.000896009	T	C	intergenic_variant	-
88721949	rs136423187	3.62989	0.466844	0.0033563	0.000912377	T	C	intron_variant	GC
88722065	rs134037344	3.62989	0.466844	0.0033563	0.000912377	A	G	synonymous_variant	GC
88722236	rs135214475	3.62989	0.466844	0.0033563	0.000912377	C	T	intron_variant	GC
88722565	rs137812349	3.62989	0.466844	0.0033563	0.000912377	G	T	intron_variant	GC
88722797	rs133630584	3.62989	0.466844	0.0033563	0.000912377	A	T	intron_variant	GC
88722886	rs132819263	3.62989	0.466844	0.0033563	0.000912377	T	C	intron_variant	GC
88722903	rs133875490	3.62989	0.466844	0.0033563	0.000912377	A	G	intron_variant	GC
88723305	rs135318665	3.62989	0.466844	0.0033563	0.000912377	G	A	intron_variant	GC
88723503	rs209610796	3.62989	0.466844	0.0033563	0.000912377	G	C	intron_variant	GC
88723516	rs207757709	3.62989	0.466844	0.0033563	0.000912377	T	C	intron_variant	GC
88723697	rs209390460	3.62989	0.466844	0.0033563	0.000912377	T	C	intron_variant	GC
88723729	rs211200781	3.62989	0.466844	0.0033563	0.000912377	G	A	intron_variant	GC
88723741	rs211543961	3.62989	0.466844	0.0033563	0.000912377	G	T	intron_variant	GC
88749654	-	3.62011	0.348806	0.0037419	0.00101879	A	C	intergenic_variant	-
88749777	-	3.61759	0.330073	0.00374051	0.00101882	T	G	intergenic_variant	-
88749792	-	3.61759	0.330073	0.00374051	0.00101882	G	A	intergenic_variant	-
92081459	rs380385687	3.6148	0.161638	0.00503688	0.00137253	A	T	intron_variant	THAP6
88896426	rs384243417	3.61225	0.404675	0.00351502	0.000958224	T	G	intergenic_variant	-
92082356	rs380244101	3.61043	0.173077	0.00479386	0.00130723	G	A	intron_variant	THAP6
89089115	rs133809639	3.60676	0.488893	0.00347873	0.000949168	C	T	intergenic_variant	-
88897839	rs800171166	3.60502	0.367042	0.00353762	0.000965506	A	G	intergenic_variant	-
88897841	rs448510409	3.60502	0.367042	0.00353762	0.000965506	C	T	intergenic_variant	-
88910325	-	3.60472	0.366877	0.00353851	0.000965796	TGT	TT	intergenic_variant	-
92086385	rs379979294	3.59014	0.164954	0.00495271	0.00135497	G	A	intron_variant	THAP6
92088517	rs382153076	3.59014	0.164954	0.00495271	0.00135497	G	A	intron_variant	THAP6
92088588	rs378641687	3.59014	0.164954	0.00495271	0.00135497	T	C	intron_variant	THAP6
92088899	rs381860096	3.59014	0.164954	0.00495271	0.00135497	C	T	intron_variant	THAP6
88994633	rs380091301	3.58951	0.380637	0.00350152	0.000958045	T	C	intergenic_variant	-
88797133	-	3.58844	0.390086	0.00355812	0.000973701	CT	CTTTACTT	intergenic_variant	-
88790752	rs109866269	3.57679	0.468501	-0.00352656	0.000966888	C	T	intergenic_variant	-
88686595	rs109996811	3.57527	0.487069	0.00327098	0.000897035	C	T	intergenic_variant	-
88816943	rs109353784	3.56974	0.411969	0.00351323	0.000964335	T	C	intergenic_variant	-
92051576	rs379463186	3.55856	0.211373	0.00442363	0.00121644	C	G	intergenic_variant	-
88921379	rs110888851	3.55287	0.37185	0.00349168	0.00096106	C	T	intergenic_variant	-
88738458	-	3.54913	0.477288	0.00344015	0.000947459	CTTTTTTTTTTTTA	CTTTTTTTTTTTTTA	intron_variant	GC
92152565	rs433491904	3.5413	0.131797	0.00545325	0.00150382	A	G	intron_variant	CDKL2
92067056	rs208221889	3.52609	0.159649	0.00490939	0.00135723	T	C	intron_variant	RCHY1
88841140	rs42767501	3.52106	0.457891	0.00338082	0.000935423	C	T	intergenic_variant	-
88841450	rs42767498	3.52106	0.457891	0.00338082	0.000935423	T	C	intergenic_variant	-
88841591	rs42767496	3.52106	0.457891	0.00338082	0.000935423	T	C	intergenic_variant	-
88444041	rs42250120	3.51291	0.238229	0.0038918	0.00107826	G	A	intron_variant	SLC4A4
89079305	-	3.51275	0.363229	0.00356237	0.000987011	AAAACAAACC	AAAACAAACAAACC	intergenic_variant	-
88975283	rs717086386	3.51214	0.422248	0.00340427	0.0009433	GAAAAAAAAAG	GAAAAAAAAAAG	intergenic_variant	-
88926690	rs385848581	3.50318	0.357924	0.00349791	0.000970688	A	G	intergenic_variant	-
88931080	rs134526905	3.49799	0.425232	0.00340198	0.000944883	A	G	intergenic_variant	-
88948835	rs208948091	3.49799	0.425232	0.00340198	0.000944883	T	C	intergenic_variant	-
89129195	rs207811203	3.49613	0.458057	-0.00347746	0.000966146	T	C	intergenic_variant	-
89129575	rs109444529	3.49613	0.458057	-0.00347746	0.000966146	G	A	intergenic_variant	-
89130196	rs109932951	3.49613	0.458057	-0.00347746	0.000966146	T	C	intergenic_variant	-
89131015	rs209988881	3.49613	0.458057	-0.00347746	0.000966146	C	T	intergenic_variant	-
89131776	rs384141544	3.49613	0.458057	-0.00347746	0.000966146	G	A	intergenic_variant	-
89131847	rs378865439	3.49613	0.458057	-0.00347746	0.000966146	C	T	intergenic_variant	-
89133374	rs207724352	3.49613	0.458057	-0.00347746	0.000966146	A	G	intergenic_variant	-
89133392	rs110650129	3.49613	0.458057	-0.00347746	0.000966146	C	G	intergenic_variant	-
89134314	rs207753422	3.49613	0.458057	-0.00347746	0.000966146	A	C	intergenic_variant	-
89134340	-	3.49613	0.458057	-0.00347746	0.000966146	ACC	AC	intergenic_variant	-
89134519	rs209332800	3.49613	0.458057	-0.00347746	0.000966146	T	G	intergenic_variant	-
89134624	-	3.49613	0.458057	-0.00347746	0.000966146	GAA	GA	intergenic_variant	-
89134643	rs211397045	3.49613	0.458057	-0.00347746	0.000966146	A	C	intergenic_variant	-
88951465	rs798461598	3.4902	0.302221	0.00373632	0.00103909	G	C	intergenic_variant	-
88951468	rs799440891	3.4902	0.302221	0.00373632	0.00103909	T	C	intergenic_variant	-
89135552	rs385051354	3.48927	0.465683	-0.00344006	0.000956847	G	A	intergenic_variant	-
88939373	rs207968207	3.48534	0.327089	0.0035623	0.000991498	T	C	intergenic_variant	-
89135559	rs380207753	3.47554	0.465186	-0.00343718	0.000958241	G	T	intergenic_variant	-
89139290	rs110691980	3.47485	0.458057	-0.00346597	0.000966378	C	T	intergenic_variant	-
89139542	rs381499230	3.47485	0.458057	-0.00346597	0.000966378	T	C	intergenic_variant	-
89139544	rs385033307	3.47485	0.458057	-0.00346597	0.000966378	G	T	intergenic_variant	-
92097732	-	3.46851	0.165782	0.00482727	0.00134737	TC	TAC	intron_variant	THAP6
92101546	rs211214589	3.46851	0.165782	0.00482727	0.00134737	C	T	3_prime_UTR_variant	THAP6
92095225	rs210449642	3.46598	0.302885	0.00362954	0.00101349	G	A	intron_variant	THAP6
88727451	rs109757204	3.46294	0.461373	-0.00322205	0.000900168	A	G	intron_variant	GC
88727870	rs133652841	3.46294	0.461373	-0.00322205	0.000900168	T	C	intron_variant	GC
88794060	-	3.45733	0.481432	0.00346338	0.000968502	GGAAAAAAAAAAAAAAG	GAAAAAAAAAAAAG	intergenic_variant	-
88926751	rs381118294	3.45549	0.348806	0.00350847	0.000981416	C	T	intergenic_variant	-
88946139	rs134073630	3.45276	0.407991	0.00339795	0.000950937	G	A	intergenic_variant	-
88723381	rs134769643	3.45018	0.467341	0.00326067	0.000912917	C	T	intron_variant	GC
88723856	rs137622197	3.45018	0.467341	0.00326067	0.000912917	A	C	intron_variant	GC
89135978	rs379905854	3.4499	0.479775	-0.00346206	0.000969348	G	C	intergenic_variant	-
89135994	rs382651529	3.4499	0.479775	-0.00346206	0.000969348	T	C	intergenic_variant	-
89136018	rs384137147	3.4499	0.479775	-0.00346206	0.000969348	T	C	intergenic_variant	-
91688771	rs137093782	3.4433	0.167938	0.00464217	0.00130122	C	A	intron_variant	PARM1
88938796	rs435803091	3.43145	0.42059	0.0033749	0.000947899	G	A	intergenic_variant	-
88938799	rs453725288	3.43145	0.42059	0.0033749	0.000947899	G	A	intergenic_variant	-
88938803	rs380227535	3.43145	0.42059	0.0033749	0.000947899	G	A	intergenic_variant	-
88938809	rs473230897	3.43145	0.42059	0.0033749	0.000947899	A	G	intergenic_variant	-
88938832	rs383808671	3.43145	0.42059	0.0033749	0.000947899	G	T	intergenic_variant	-
92092859	-	3.43063	0.158654	0.00489862	0.00137606	TC	TCCTCCTACC	intron_variant	THAP6
89191666	rs134644268	3.41175	0.168932	0.00460071	0.00129654	T	C	intron_variant	ADAMTS3
89191821	-	3.41175	0.168932	0.00460071	0.00129654	CG	CAG	intron_variant	ADAMTS3
89194595	rs133068760	3.41175	0.168932	0.00460071	0.00129654	A	G	intron_variant	ADAMTS3
89195141	rs110441140	3.41175	0.168932	0.00460071	0.00129654	T	C	intron_variant	ADAMTS3
92139563	rs466977382	3.40924	0.13246	0.00531552	0.00149862	T	C	downstream_gene_variant	-
92140138	rs43192492	3.40924	0.13246	0.00531552	0.00149862	G	A	downstream_gene_variant	-
92141443	rs462675161	3.40924	0.13246	0.00531552	0.00149862	A	G	downstream_gene_variant	-
89134816	rs110818132	3.40147	0.457891	-0.00342213	0.000966097	G	T	intergenic_variant	-
89134876	rs210268104	3.40147	0.457891	-0.00342213	0.000966097	G	C	intergenic_variant	-
89134993	rs385401070	3.40147	0.457891	-0.00342213	0.000966097	C	G	intergenic_variant	-
89135025	rs43094215	3.40147	0.457891	-0.00342213	0.000966097	T	C	intergenic_variant	-
89135232	rs381510870	3.40147	0.457891	-0.00342213	0.000966097	C	T	intergenic_variant	-
89135244	rs43094192	3.40147	0.457891	-0.00342213	0.000966097	T	C	intergenic_variant	-
89135287	rs379536857	3.40147	0.457891	-0.00342213	0.000966097	G	A	intergenic_variant	-
89135324	rs480030108	3.40147	0.457891	-0.00342213	0.000966097	C	G	intergenic_variant	-
89135328	rs43094180	3.40147	0.457891	-0.00342213	0.000966097	A	G	intergenic_variant	-
89136959	rs109687204	3.40147	0.457891	-0.00342213	0.000966097	C	G	intergenic_variant	-
89137012	rs208482432	3.40147	0.457891	-0.00342213	0.000966097	G	T	intergenic_variant	-
89137395	rs109694749	3.40147	0.457891	-0.00342213	0.000966097	T	C	intergenic_variant	-
89137488	rs110559005	3.40147	0.457891	-0.00342213	0.000966097	A	G	intergenic_variant	-
89137555	rs208818081	3.40147	0.457891	-0.00342213	0.000966097	T	G	intergenic_variant	-
89138419	rs110400613	3.40147	0.457891	-0.00342213	0.000966097	A	G	intergenic_variant	-
89138476	rs110132003	3.40147	0.457891	-0.00342213	0.000966097	G	A	intergenic_variant	-
89138492	rs207744646	3.40147	0.457891	-0.00342213	0.000966097	G	A	intergenic_variant	-
89138873	rs209338921	3.40147	0.457891	-0.00342213	0.000966097	G	A	intergenic_variant	-
89138983	rs108980454	3.40147	0.457891	-0.00342213	0.000966097	A	G	intergenic_variant	-
88749888	rs800590618	3.37643	0.287467	0.00368087	0.00104363	A	G	intergenic_variant	-
88749940	rs798536360	3.37643	0.287467	0.00368087	0.00104363	T	C	intergenic_variant	-
88749954	rs799788252	3.37643	0.287467	0.00368087	0.00104363	T	C	intergenic_variant	-
88838658	rs134668940	3.36599	0.4937	0.00331465	0.000941495	C	A	intergenic_variant	-
89135918	rs378496702	3.36572	0.491711	-0.00341939	0.000971292	T	A	intergenic_variant	-
89076092	rs208115344	3.35745	0.334218	-0.00350479	0.000996981	C	T	intergenic_variant	-
89076618	rs210962569	3.35745	0.334218	-0.00350479	0.000996981	G	A	intergenic_variant	-
89076897	rs207550432	3.35745	0.334218	-0.00350479	0.000996981	C	T	intergenic_variant	-
89077063	rs379446891	3.35745	0.334218	-0.00350479	0.000996981	G	T	intergenic_variant	-
89077073	rs382419407	3.35745	0.334218	-0.00350479	0.000996981	A	G	intergenic_variant	-
89077674	rs208109069	3.35745	0.334218	-0.00350479	0.000996981	G	A	intergenic_variant	-
89078000	rs208494623	3.35745	0.334218	-0.00350479	0.000996981	A	G	intergenic_variant	-
89078577	rs109427784	3.35745	0.334218	-0.00350479	0.000996981	A	G	intergenic_variant	-
89135075	rs210133745	3.35717	0.458057	-0.0033966	0.000966251	T	G	intergenic_variant	-
89135076	rs208015851	3.35717	0.458057	-0.0033966	0.000966251	T	C	intergenic_variant	-
89135204	rs384336377	3.35717	0.458057	-0.0033966	0.000966251	G	A	intergenic_variant	-
92101944	rs135631703	3.35466	0.302553	0.0035602	0.00101323	G	A	3_prime_UTR_variant	THAP6
88816915	rs209008538	3.34138	0.443302	0.00334271	0.000953543	C	T	intergenic_variant	-
90277007	rs110104193	3.34086	0.399536	0.00325023	0.000927246	C	T	intron_variant	AFP
92076823	-	3.33883	0.157825	0.00486976	0.00138977	CTTTTTTC	CTTTTTC	intron_variant	THAP6
92078047	rs384175469	3.33883	0.157825	0.00486976	0.00138977	A	G	intron_variant	THAP6
89928274	-	3.33592	0.279178	0.00364564	0.00104095	AT	ATT	intron_variant	COX18
89267545	rs211190115	3.33421	0.141744	0.00511683	0.00146146	C	T	intron_variant	ADAMTS3
89268653	rs208249726	3.33421	0.141744	0.00511683	0.00146146	A	C	intron_variant	ADAMTS3
89270333	rs210943521	3.33421	0.141744	0.00511683	0.00146146	G	A	intron_variant	ADAMTS3
89850564	rs210491564	3.33071	0.0966512	-0.0053926	0.00154117	G	A	intergenic_variant	-
89872921	rs211271927	3.33071	0.0966512	-0.0053926	0.00154117	A	G	intergenic_variant	-
88894460	rs42766450	3.32773	0.431863	0.0032592	0.000931948	T	C	intergenic_variant	-
88876204	rs42767296	3.32189	0.469164	0.00333088	0.000953423	G	A	intergenic_variant	-
89136813	rs211119471	3.31837	0.467175	-0.00337501	0.000966655	A	G	intergenic_variant	-
89651988	-	3.31703	0.165782	0.00418943	0.0012002	A	G	intergenic_variant	-
89585945	rs381077056	3.30677	0.303382	0.00353319	0.00101403	C	T	intergenic_variant	-
89846300	rs134428293	3.29835	0.192308	0.00419001	0.00120434	C	T	intergenic_variant	-
89846311	rs135491595	3.29835	0.192308	0.00419001	0.00120434	A	G	intergenic_variant	-
88992519	rs383824704	3.29635	0.40882	0.0032671	0.000939396	C	G	intergenic_variant	-
92007986	rs208080458	3.29421	0.157991	0.00471504	0.00135624	G	C	intergenic_variant	-
92052248	rs43479256	3.29396	0.209715	0.00425066	0.00122272	C	T	intergenic_variant	-
88840224	rs383724421	3.28637	0.415617	0.00333289	0.000960017	C	T	intergenic_variant	-
88840225	rs377887323	3.28637	0.415617	0.00333289	0.000960017	A	G	intergenic_variant	-
84104246	rs41663937	3.28519	0.440816	-0.0032657	0.000940861	G	T	intergenic_variant	-
84147706	rs380577273	3.28073	0.161638	0.00477496	0.00137678	A	G	intergenic_variant	-
89105794	rs467532208	3.25988	0.309184	-0.00349852	0.00101251	A	G	intergenic_variant	-
89095279	rs109290609	3.259	0.46071	-0.00333653	0.00096578	C	T	intergenic_variant	-
88800192	-	3.25346	0.398541	0.00331673	0.000961005	TGGG	TGG	intergenic_variant	-
88951612	rs133698885	3.242	0.339523	0.00337107	0.000978773	C	A	intergenic_variant	-
92722145	rs378036393	3.24158	0.127321	0.00532405	0.00154593	G	T	intron_variant	ART3
88806981	rs474614005	3.23666	0.378481	0.00336957	0.000979281	G	A	intergenic_variant	-
88774462	-	3.23619	0.388428	-0.00333419	0.000969084	ATTTTTTTTAA	ATTTTTTTTTA	intergenic_variant	-
90254126	rs110148414	3.23545	0.401194	0.00318357	0.000925431	A	C	upstream_gene_variant	AFP
90257436	rs110208163	3.23545	0.401194	0.00318357	0.000925431	A	G	upstream_gene_variant	AFP
90257844	rs136493589	3.23545	0.401194	0.00318357	0.000925431	C	A	upstream_gene_variant	AFP
90260091	rs135133778	3.23545	0.401194	0.00318357	0.000925431	A	C	intron_variant	AFP
90265984	rs110796458	3.23545	0.401194	0.00318357	0.000925431	C	T	intron_variant	AFP
90266658	rs110643275	3.23545	0.401194	0.00318357	0.000925431	G	A	intron_variant	AFP
90270423	rs110691654	3.23545	0.401194	0.00318357	0.000925431	A	G	intron_variant	AFP
90270451	rs110303891	3.23545	0.401194	0.00318357	0.000925431	T	C	intron_variant	AFP
90270514	rs109793962	3.23545	0.401194	0.00318357	0.000925431	C	A	intron_variant	AFP
90276491	rs110955943	3.23545	0.401194	0.00318357	0.000925431	A	G	intron_variant	AFP
90278200	rs109117862	3.23545	0.401194	0.00318357	0.000925431	C	A	splice_region_variant,intron_variant	AFP
90278354	-	3.23545	0.401194	0.00318357	0.000925431	CATCAGATCAGATCAGT	CATCAGATCAGATCAGATCAGT	intron_variant	AFP
90278385	rs207880012	3.23545	0.401194	0.00318357	0.000925431	T	C	intron_variant	AFP
89904678	-	3.23497	0.181366	0.00427941	0.00124409	CTTTTTTTTTTTA	CTTTTTTTTTTA	intergenic_variant	-
84176979	rs382482034	3.21483	0.161141	0.00471224	0.00137494	A	G	intergenic_variant	-
84178301	rs385288647	3.21483	0.161141	0.00471224	0.00137494	G	A	intergenic_variant	-
84182297	-	3.21483	0.161141	0.00471224	0.00137494	TA	TATATTGCCTATCA	intergenic_variant	-
84182312	-	3.21483	0.161141	0.00471224	0.00137494	T	A	intergenic_variant	-
84182314	rs436009068	3.21483	0.161141	0.00471224	0.00137494	A	T	intergenic_variant	-
84188920	-	3.21483	0.161141	0.00471224	0.00137494	TT	TAT	intergenic_variant	-
84191232	rs380041955	3.21483	0.161141	0.00471224	0.00137494	T	C	intergenic_variant	-
84193004	rs384595889	3.21483	0.161141	0.00471224	0.00137494	G	T	intergenic_variant	-
84193421	rs379144084	3.21483	0.161141	0.00471224	0.00137494	A	G	intergenic_variant	-
88898061	rs385676458	3.21176	0.341512	0.00335791	0.000980324	G	A	intergenic_variant	-
88898112	rs379706990	3.21176	0.341512	0.00335791	0.000980324	C	T	intergenic_variant	-
88898113	rs382909576	3.21176	0.341512	0.00335791	0.000980324	G	A	intergenic_variant	-
89092551	rs133901683	3.21087	0.396386	-0.00308424	0.000900572	A	C	intergenic_variant	-
88806970	rs526980388	3.21	0.378647	0.00335428	0.000979579	T	C	intergenic_variant	-
88806971	rs460863048	3.21	0.378647	0.00335428	0.000979579	G	A	intergenic_variant	-
84160280	rs379853335	3.20961	0.160809	0.00471713	0.00137768	T	C	intergenic_variant	-
84168409	rs382359837	3.20961	0.160809	0.00471713	0.00137768	T	G	intergenic_variant	-
84198480	rs383325913	3.20961	0.160809	0.00471713	0.00137768	T	C	intergenic_variant	-
84200325	rs381739791	3.20961	0.160809	0.00471713	0.00137768	G	A	intergenic_variant	-
84201163	rs379252054	3.20961	0.160809	0.00471713	0.00137768	A	G	intergenic_variant	-
84205463	rs381743105	3.20961	0.160809	0.00471713	0.00137768	A	G	intergenic_variant	-
84207984	rs383060753	3.20961	0.160809	0.00471713	0.00137768	A	G	intergenic_variant	-
84209229	rs383974237	3.20961	0.160809	0.00471713	0.00137768	G	A	intergenic_variant	-
84210130	rs379127667	3.20961	0.160809	0.00471713	0.00137768	A	G	intergenic_variant	-
84210395	rs381750773	3.20961	0.160809	0.00471713	0.00137768	G	T	intergenic_variant	-
84212195	rs384597701	3.20961	0.160809	0.00471713	0.00137768	C	G	intergenic_variant	-
89062806	rs209472182	3.20927	0.445126	0.00325018	0.000949303	T	A	downstream_gene_variant	NPFFR2
88892442	rs137238546	3.20734	0.377653	0.00324087	0.000946919	G	A	intergenic_variant	-
88713099	rs381268292	3.20531	0.360577	-0.00327205	0.000956385	C	T	intron_variant	GC
88713108	rs384556003	3.20531	0.360577	-0.00327205	0.000956385	G	A	intron_variant	GC
88713113	rs379752396	3.20531	0.360577	-0.00327205	0.000956385	C	T	intron_variant	GC
88713123	rs382737553	3.20531	0.360577	-0.00327205	0.000956385	A	C	intron_variant	GC
88718843	rs134151660	3.20531	0.360577	-0.00327205	0.000956385	T	C	intron_variant	GC
88719165	rs132734586	3.20531	0.360577	-0.00327205	0.000956385	G	A	intron_variant	GC
88701054	rs137824242	3.19874	0.345822	-0.0033065	0.000967617	A	G	intron_variant	GC
88701069	rs208637650	3.19874	0.345822	-0.0033065	0.000967617	G	A	intron_variant	GC
88812901	-	3.17896	0.435511	0.00321241	0.000943511	A	ATCTGAAATAATCCCTTTAAAATC	intergenic_variant	-
88705521	rs136188211	3.16321	0.342175	-0.00329566	0.000970792	A	G	intron_variant	GC
89115654	rs135561794	3.16225	0.314324	-0.00344736	0.00101566	A	G	intergenic_variant	-
84132404	rs110594151	3.16101	0.169264	0.00454619	0.0013397	A	G	intergenic_variant	-
84132906	-	3.16101	0.169264	0.00454619	0.0013397	CT	CTT	intergenic_variant	-
84140969	rs383204279	3.16101	0.169264	0.00454619	0.0013397	T	C	intergenic_variant	-
88712992	rs379635676	3.15835	0.332891	-0.00334305	0.000985641	C	T	intron_variant	GC
88846304	rs42767489	3.15536	0.447115	0.00317293	0.000936003	C	T	intergenic_variant	-
88846313	-	3.15536	0.447115	0.00317293	0.000936003	TCA	TA	intergenic_variant	-
88846723	rs42767488	3.15536	0.447115	0.00317293	0.000936003	A	G	intergenic_variant	-
92639081	rs380693454	3.1498	0.127487	0.0052247	0.00154287	T	C	intron_variant	ART3
92644832	rs383566097	3.1498	0.127487	0.0052247	0.00154287	A	G	downstream_gene_variant	CXCL11
92644863	rs378283381	3.1498	0.127487	0.0052247	0.00154287	A	G	downstream_gene_variant	CXCL11
92651891	rs384849481	3.1498	0.127487	0.0052247	0.00154287	T	C	intron_variant	ART3
92659015	rs385011452	3.1498	0.127487	0.0052247	0.00154287	T	A	intron_variant	ART3
92660388	rs380343987	3.1498	0.127487	0.0052247	0.00154287	G	A	intron_variant	ART3
92669756	rs382697578	3.1498	0.127487	0.0052247	0.00154287	T	C	intron_variant	ART3
92676773	rs380691607	3.1498	0.127487	0.0052247	0.00154287	A	G	intron_variant	ART3
89078630	rs109286221	3.14974	0.331897	-0.00338322	0.000999085	C	T	intergenic_variant	-
89076020	rs108984783	3.14108	0.327089	-0.00337236	0.000997491	A	G	intergenic_variant	-
89061893	rs109854383	3.13016	0.325265	-0.00336004	0.000995884	G	A	downstream_gene_variant	NPFFR2
89063914	rs109274061	3.13016	0.325265	-0.00336004	0.000995884	C	T	downstream_gene_variant	NPFFR2
92017446	rs210118365	3.12577	0.152851	0.00463877	0.00137602	G	A	intergenic_variant	-
92693764	rs380704713	3.12571	0.127321	0.00520526	0.00154408	G	A	intron_variant	ART3
92699093	-	3.12571	0.127321	0.00520526	0.00154408	TAAAAAAAAAAAG	TAAAAAAAAAAAAG	intron_variant	ART3
92707057	rs386060140	3.12571	0.127321	0.00520526	0.00154408	T	C	intron_variant	ART3
88804540	rs385796667	3.12438	0.391412	0.00327915	0.000972966	G	A	intergenic_variant	-
88804541	rs379130966	3.12438	0.391412	0.00327915	0.000972966	C	T	intergenic_variant	-
88804552	rs482665349	3.12438	0.391412	0.00327915	0.000972966	C	T	intergenic_variant	-
88804558	rs438424245	3.12438	0.391412	0.00327915	0.000972966	A	G	intergenic_variant	-
88804566	rs723226681	3.12438	0.391412	0.00327915	0.000972966	G	T	intergenic_variant	-
92041040	-	3.10522	0.195458	0.00417749	0.00124401	AT	ATGGTCTT	intergenic_variant	-
92738771	rs797273632	3.09934	0.130305	0.00509172	0.00151795	A	C	intron_variant	ART3
88710549	rs382925824	3.09928	0.345491	-0.00324762	0.000968195	G	A	intron_variant	GC
89076339	rs209873089	3.09501	0.327255	-0.00334237	0.000997251	A	G	intergenic_variant	-
84153804	rs382288182	3.09136	0.168435	0.00448844	0.00134013	C	A	intergenic_variant	-
84156702	rs382369937	3.09136	0.168435	0.00448844	0.00134013	T	C	intergenic_variant	-
88938934	rs380901256	3.09051	0.40882	0.00317503	0.000948136	A	G	intergenic_variant	-
88938941	rs383422040	3.09051	0.40882	0.00317503	0.000948136	C	T	intergenic_variant	-
88938942	rs377886668	3.09051	0.40882	0.00317503	0.000948136	T	G	intergenic_variant	-
88710504	rs384621014	3.08658	0.343667	-0.00324612	0.000970091	T	C	intron_variant	GC
88710507	rs379691480	3.08658	0.343667	-0.00324612	0.000970091	C	A	intron_variant	GC
88843879	rs42767491	3.08344	0.447447	0.00312739	0.000935168	G	A	intergenic_variant	-
88843961	rs42767490	3.08344	0.447447	0.00312739	0.000935168	C	T	intergenic_variant	-
88844490	rs109626985	3.08344	0.447447	0.00312739	0.000935168	G	T	intergenic_variant	-
88844850	rs132635437	3.08344	0.447447	0.00312739	0.000935168	G	A	intergenic_variant	-
88844888	rs134148927	3.08344	0.447447	0.00312739	0.000935168	G	A	intergenic_variant	-
88696832	rs134342291	3.07911	0.432858	-0.00305792	0.000915153	G	A	intron_variant	GC
92757745	rs377861455	3.06637	0.126989	0.00516281	0.00154887	C	A	downstream_gene_variant	NUP54
92763929	rs383644033	3.06637	0.126989	0.00516281	0.00154887	G	A	intron_variant	NUP54
92010788	rs210385801	3.06317	0.153183	0.00458447	0.00137621	G	T	intergenic_variant	-
92010789	rs208467277	3.06317	0.153183	0.00458447	0.00137621	C	T	intergenic_variant	-
92011873	rs210936770	3.06317	0.153183	0.00458447	0.00137621	C	G	intergenic_variant	-
89076767	rs468353307	3.06142	0.391247	-0.00315836	0.000948425	T	C	intergenic_variant	-
90254096	rs133518623	3.05776	0.403183	0.00307762	0.000924832	C	T	upstream_gene_variant	AFP
90257794	rs109773354	3.05776	0.403183	0.00307762	0.000924832	C	T	upstream_gene_variant	AFP
90257929	rs110356611	3.05776	0.403183	0.00307762	0.000924832	C	T	upstream_gene_variant	AFP
90272396	rs109913224	3.05776	0.403183	0.00307762	0.000924832	T	A	intron_variant	AFP
90274001	rs110481100	3.05776	0.403183	0.00307762	0.000924832	G	A	intron_variant	AFP
90277800	rs109401656	3.05776	0.403183	0.00307762	0.000924832	A	G	intron_variant	AFP
84295075	rs435778580	3.05019	0.137102	0.00504018	0.0015168	A	G	intergenic_variant	-
92060637	rs471923353	3.04896	0.130968	0.00512024	0.00154126	C	A	downstream_gene_variant	RCHY1
92061316	rs433840026	3.04896	0.130968	0.00512024	0.00154126	A	G	downstream_gene_variant	RCHY1
92063395	-	3.04896	0.130968	0.00512024	0.00154126	AT	AGT	intron_variant	RCHY1
88766124	-	3.04226	0.320789	-0.00329787	0.00099399	TTATTTTATTTTATTTTTAATAA	TA	intergenic_variant	-
89066633	-	3.04159	0.32742	-0.00330947	0.000997617	CCTTC	CC	intergenic_variant	-
90246656	rs523066119	3.04139	0.383952	0.00313244	0.00094429	GAAAAAAAAAAAAAC	GAAAAAAAAAAAAAAC	intron_variant	ALB
87973925	-	3.03072	0.312003	0.00321994	0.000972682	CAGGA	CAGGAGGA	upstream_gene_variant	MOB1B
88699553	rs136622454	3.02728	0.343999	-0.00321142	0.000970759	G	A	intron_variant	GC
88700172	rs134354575	3.02728	0.343999	-0.00321142	0.000970759	T	C	intron_variant	GC
88700195	-	3.02728	0.343999	-0.00321142	0.000970759	TTAT	TTCT	intron_variant	GC
88700199	rs133168864	3.02728	0.343999	-0.00321142	0.000970759	T	A	intron_variant	GC
88700293	rs384380464	3.02728	0.343999	-0.00321142	0.000970759	T	G	intron_variant	GC
88700355	rs134147739	3.02728	0.343999	-0.00321142	0.000970759	C	T	intron_variant	GC
88700533	-	3.02728	0.343999	-0.00321142	0.000970759	ATTTTTTTA	ATTTTTTTTA	intron_variant	GC
88700617	rs135503185	3.02728	0.343999	-0.00321142	0.000970759	A	G	intron_variant	GC
88700637	rs133429253	3.02728	0.343999	-0.00321142	0.000970759	A	G	intron_variant	GC
88700784	rs134886254	3.02728	0.343999	-0.00321142	0.000970759	T	C	intron_variant	GC
88700867	rs136046212	3.02728	0.343999	-0.00321142	0.000970759	G	A	intron_variant	GC
88700868	rs136773631	3.02728	0.343999	-0.00321142	0.000970759	A	C	intron_variant	GC
88700869	rs134764774	3.02728	0.343999	-0.00321142	0.000970759	G	A	intron_variant	GC
88700911	rs210350469	3.02728	0.343999	-0.00321142	0.000970759	G	A	intron_variant	GC
88701363	rs135660589	3.02728	0.343999	-0.00321142	0.000970759	T	C	intron_variant	GC
88701366	rs136476243	3.02728	0.343999	-0.00321142	0.000970759	T	C	intron_variant	GC
88701444	rs134195501	3.02728	0.343999	-0.00321142	0.000970759	T	C	intron_variant	GC
88701454	rs137525682	3.02728	0.343999	-0.00321142	0.000970759	A	G	intron_variant	GC
88701519	rs132714995	3.02728	0.343999	-0.00321142	0.000970759	T	C	intron_variant	GC
88701690	-	3.02728	0.343999	-0.00321142	0.000970759	AGTAGGT	AT	intron_variant	GC
88701698	rs137087855	3.02728	0.343999	-0.00321142	0.000970759	C	G	intron_variant	GC
88701757	rs135196800	3.02728	0.343999	-0.00321142	0.000970759	T	G	intron_variant	GC
88701931	rs132952510	3.02728	0.343999	-0.00321142	0.000970759	A	G	intron_variant	GC
88702036	rs135400856	3.02728	0.343999	-0.00321142	0.000970759	A	G	intron_variant	GC
88702049	rs132854893	3.02728	0.343999	-0.00321142	0.000970759	C	T	intron_variant	GC
88702119	rs380395417	3.02728	0.343999	-0.00321142	0.000970759	A	G	intron_variant	GC
88702146	rs384009482	3.02728	0.343999	-0.00321142	0.000970759	G	T	intron_variant	GC
88702156	rs385894741	3.02728	0.343999	-0.00321142	0.000970759	G	A	intron_variant	GC
88702496	rs137258136,rs798799619	3.02728	0.343999	-0.00321142	0.000970759	A	C	intron_variant	GC
88702543	rs135710584	3.02728	0.343999	-0.00321142	0.000970759	C	T	intron_variant	GC
88702603	rs133647067	3.02728	0.343999	-0.00321142	0.000970759	C	T	intron_variant	GC
88702821	rs135473350	3.02728	0.343999	-0.00321142	0.000970759	C	T	intron_variant	GC
88702843	rs136425121	3.02728	0.343999	-0.00321142	0.000970759	C	T	intron_variant	GC
88702853	rs134010985	3.02728	0.343999	-0.00321142	0.000970759	C	G	intron_variant	GC
88702911	rs134769436	3.02728	0.343999	-0.00321142	0.000970759	C	T	intron_variant	GC
88702999	rs137827059	3.02728	0.343999	-0.00321142	0.000970759	C	T	intron_variant	GC
88703135	rs133578893	3.02728	0.343999	-0.00321142	0.000970759	C	G	intron_variant	GC
88703143	rs137409249	3.02728	0.343999	-0.00321142	0.000970759	C	T	intron_variant	GC
88703206	rs132841712	3.02728	0.343999	-0.00321142	0.000970759	G	C	intron_variant	GC
88703218	rs133863813	3.02728	0.343999	-0.00321142	0.000970759	C	A	intron_variant	GC
88703269	rs135291007	3.02728	0.343999	-0.00321142	0.000970759	G	A	intron_variant	GC
88703327	rs132716502	3.02728	0.343999	-0.00321142	0.000970759	C	T	intron_variant	GC
88703367	-	3.02728	0.343999	-0.00321142	0.000970759	GAAA	GAA	intron_variant	GC
88704069	rs135762515	3.02728	0.343999	-0.00321142	0.000970759	G	T	intron_variant	GC
88704398	rs136673242	3.02728	0.343999	-0.00321142	0.000970759	A	T	intron_variant	GC
88704552	-	3.02728	0.343999	-0.00321142	0.000970759	GAAAAAAAAAT	GAAAAAAAAT	intron_variant	GC
88704826	rs134011290	3.02728	0.343999	-0.00321142	0.000970759	C	T	intron_variant	GC
88704865	rs132720609	3.02728	0.343999	-0.00321142	0.000970759	C	T	intron_variant	GC
88704943	rs133460058	3.02728	0.343999	-0.00321142	0.000970759	A	G	intron_variant	GC
88705265	rs135288980	3.02728	0.343999	-0.00321142	0.000970759	T	C	intron_variant	GC
88705292	rs136374482	3.02728	0.343999	-0.00321142	0.000970759	T	A	intron_variant	GC
88705383	rs133242107	3.02728	0.343999	-0.00321142	0.000970759	T	C	intron_variant	GC
88705434	rs137240170	3.02728	0.343999	-0.00321142	0.000970759	A	G	intron_variant	GC
88705658	-	3.02728	0.343999	-0.00321142	0.000970759	TC	TTACC	intron_variant	GC
88705695	rs136986657	3.02728	0.343999	-0.00321142	0.000970759	A	G	intron_variant	GC
88705759	rs134893283	3.02728	0.343999	-0.00321142	0.000970759	C	T	intron_variant	GC
88705763	rs135764933	3.02728	0.343999	-0.00321142	0.000970759	G	T	intron_variant	GC
88705810	rs133707963	3.02728	0.343999	-0.00321142	0.000970759	C	T	intron_variant	GC
88705831	rs135183708	3.02728	0.343999	-0.00321142	0.000970759	A	G	intron_variant	GC
88705951	rs132985908	3.02728	0.343999	-0.00321142	0.000970759	G	A	intron_variant	GC
88706024	rs133583657	3.02728	0.343999	-0.00321142	0.000970759	G	A	intron_variant	GC
88706080	rs137412281	3.02728	0.343999	-0.00321142	0.000970759	A	G	intron_variant	GC
88706139	rs132849659	3.02728	0.343999	-0.00321142	0.000970759	C	T	intron_variant	GC
88706192	rs136005043	3.02728	0.343999	-0.00321142	0.000970759	C	T	intron_variant	GC
88706304	rs132706754	3.02728	0.343999	-0.00321142	0.000970759	G	A	intron_variant	GC
88706441	rs136303714	3.02728	0.343999	-0.00321142	0.000970759	C	T	intron_variant	GC
88706599	-	3.02728	0.343999	-0.00321142	0.000970759	GC	GCC	intron_variant	GC
88706618	rs210297958	3.02728	0.343999	-0.00321142	0.000970759	AGT	AT	intron_variant	GC
88706754	rs136838094	3.02728	0.343999	-0.00321142	0.000970759	T	C	intron_variant	GC
88706797	rs134451546	3.02728	0.343999	-0.00321142	0.000970759	G	A	intron_variant	GC
88707041	rs133310590	3.02728	0.343999	-0.00321142	0.000970759	G	A	intron_variant	GC
88707329	rs137308664	3.02728	0.343999	-0.00321142	0.000970759	A	C	intron_variant	GC
88707471	rs136106814	3.02728	0.343999	-0.00321142	0.000970759	G	A	intron_variant	GC
88707593	-	3.02728	0.343999	-0.00321142	0.000970759	AA	AATA	intron_variant	GC
88707597	rs133088433	3.02728	0.343999	-0.00321142	0.000970759	C	A	intron_variant	GC
88707658	rs134568342	3.02728	0.343999	-0.00321142	0.000970759	C	T	intron_variant	GC
88707708	rs136989520	3.02728	0.343999	-0.00321142	0.000970759	C	T	intron_variant	GC
88707798	rs135444779	3.02728	0.343999	-0.00321142	0.000970759	G	A	stop_gained	GC
88708021	rs137713737	3.02728	0.343999	-0.00321142	0.000970759	T	C	intron_variant	GC
88708023	rs133772448	3.02728	0.343999	-0.00321142	0.000970759	T	C	intron_variant	GC
88708028	rs135846162	3.02728	0.343999	-0.00321142	0.000970759	C	T	intron_variant	GC
88708138	rs133051868	3.02728	0.343999	-0.00321142	0.000970759	T	C	intron_variant	GC
88708178	rs134378790	3.02728	0.343999	-0.00321142	0.000970759	A	C	intron_variant	GC
88708217	rs135612575	3.02728	0.343999	-0.00321142	0.000970759	G	A	intron_variant	GC
88708276	rs132859561	3.02728	0.343999	-0.00321142	0.000970759	T	A	intron_variant	GC
88708312	rs137139705	3.02728	0.343999	-0.00321142	0.000970759	T	C	intron_variant	GC
88708336	rs135922932	3.02728	0.343999	-0.00321142	0.000970759	G	A	intron_variant	GC
88708356	rs136722539	3.02728	0.343999	-0.00321142	0.000970759	G	T	intron_variant	GC
88708433	rs134149875	3.02728	0.343999	-0.00321142	0.000970759	C	T	intron_variant	GC
88708606	rs133431365	3.02728	0.343999	-0.00321142	0.000970759	A	G	intron_variant	GC
88708607	rs134892036	3.02728	0.343999	-0.00321142	0.000970759	A	G	intron_variant	GC
88708618	rs137728253	3.02728	0.343999	-0.00321142	0.000970759	A	C	intron_variant	GC
88709079	rs137310794	3.02728	0.343999	-0.00321142	0.000970759	G	A	intron_variant	GC
88709219	rs136252949	3.02728	0.343999	-0.00321142	0.000970759	T	C	intron_variant	GC
88709336	rs135666916	3.02728	0.343999	-0.00321142	0.000970759	G	A	intron_variant	GC
88709394	rs134204385	3.02728	0.343999	-0.00321142	0.000970759	C	T	intron_variant	GC
88709416	rs135995778	3.02728	0.343999	-0.00321142	0.000970759	G	T	intron_variant	GC
88709450	rs133730025	3.02728	0.343999	-0.00321142	0.000970759	T	A	intron_variant	GC
88709493	rs210581310	3.02728	0.343999	-0.00321142	0.000970759	A	G	intron_variant	GC
88709520	rs382587573	3.02728	0.343999	-0.00321142	0.000970759	A	T	intron_variant	GC
88709566	rs133024795	3.02728	0.343999	-0.00321142	0.000970759	A	G	intron_variant	GC
88709638	rs380637593	3.02728	0.343999	-0.00321142	0.000970759	T	C	intron_variant	GC
88709642	rs210659710	3.02728	0.343999	-0.00321142	0.000970759	C	T	intron_variant	GC
88709660	rs209205054	3.02728	0.343999	-0.00321142	0.000970759	T	G	intron_variant	GC
88709715	rs134036933	3.02728	0.343999	-0.00321142	0.000970759	C	T	intron_variant	GC
88709745	rs135403962	3.02728	0.343999	-0.00321142	0.000970759	ATTATTGA	AA	intron_variant	GC
88709751	rs132859116	3.02728	0.343999	-0.00321142	0.000970759	C	T	intron_variant	GC
88710094	rs797172867	3.02728	0.343999	-0.00321142	0.000970759	C	A	intron_variant	GC
88710190	rs135930253	3.02728	0.343999	-0.00321142	0.000970759	A	C	intron_variant	GC
88710275	rs137612629	3.02728	0.343999	-0.00321142	0.000970759	T	C	intron_variant	GC
88710692	rs134018789	3.02728	0.343999	-0.00321142	0.000970759	A	G	intron_variant	GC
88710718	rs137293031	3.02728	0.343999	-0.00321142	0.000970759	C	T	intron_variant	GC
88711105	rs136621747	3.02728	0.343999	-0.00321142	0.000970759	T	C	intron_variant	GC
88711118	rs133870515	3.02728	0.343999	-0.00321142	0.000970759	T	C	intron_variant	GC
88711119	rs135293975	3.02728	0.343999	-0.00321142	0.000970759	G	A	intron_variant	GC
88711128	rs436716749	3.02728	0.343999	-0.00321142	0.000970759	C	T	intron_variant	GC
88711140	rs134143178	3.02728	0.343999	-0.00321142	0.000970759	A	T	intron_variant	GC
88711148	-	3.02728	0.343999	-0.00321142	0.000970759	AA	AACA	intron_variant	GC
88711243	rs384437116	3.02728	0.343999	-0.00321142	0.000970759	C	T	intron_variant	GC
88711244	rs377975531	3.02728	0.343999	-0.00321142	0.000970759	A	G	intron_variant	GC
88711258	rs381238002	3.02728	0.343999	-0.00321142	0.000970759	A	G	intron_variant	GC
88711327	rs384389861	3.02728	0.343999	-0.00321142	0.000970759	G	A	intron_variant	GC
88711357	rs379447573	3.02728	0.343999	-0.00321142	0.000970759	T	C	intron_variant	GC
88711393	rs135294459	3.02728	0.343999	-0.00321142	0.000970759	T	C	intron_variant	GC
88711409	rs136356314	3.02728	0.343999	-0.00321142	0.000970759	T	A	intron_variant	GC
88711424	rs133247255	3.02728	0.343999	-0.00321142	0.000970759	A	G	intron_variant	GC
88711481	rs137778195	3.02728	0.343999	-0.00321142	0.000970759	G	T	intron_variant	GC
88711482	rs133878838	3.02728	0.343999	-0.00321142	0.000970759	G	T	intron_variant	GC
88711514	rs137360972	3.02728	0.343999	-0.00321142	0.000970759	C	A	intron_variant	GC
88711884	rs136359868	3.02728	0.343999	-0.00321142	0.000970759	T	C	missense_variant	GC
88711921	rs135187812	3.02728	0.343999	-0.00321142	0.000970759	T	A	splice_region_variant,intron_variant	GC
88711943	-	3.02728	0.343999	-0.00321142	0.000970759	CTTT	CT	intron_variant	GC
88711970	rs136122165	3.02728	0.343999	-0.00321142	0.000970759	A	G	intron_variant	GC
88711988	rs133546166	3.02728	0.343999	-0.00321142	0.000970759	A	G	intron_variant	GC
88712262	rs134971849	3.02728	0.343999	-0.00321142	0.000970759	C	T	intron_variant	GC
88712662	rs137511423	3.02728	0.343999	-0.00321142	0.000970759	G	A	synonymous_variant	GC
88713618	rs133643057	3.02728	0.343999	-0.00321142	0.000970759	A	G	intron_variant	GC
88713832	-	3.02728	0.343999	-0.00321142	0.000970759	ATACAGT	AT	intron_variant	GC
88714034	rs137191726	3.02728	0.343999	-0.00321142	0.000970759	A	G	intron_variant	GC
88714208	rs135592101	3.02728	0.343999	-0.00321142	0.000970759	A	G	intron_variant	GC
88714456	rs136110435	3.02728	0.343999	-0.00321142	0.000970759	C	T	intron_variant	GC
88714676	rs132901985	3.02728	0.343999	-0.00321142	0.000970759	A	G	intron_variant	GC
88714681	rs134610516	3.02728	0.343999	-0.00321142	0.000970759	C	A	intron_variant	GC
88714682	rs135960049	3.02728	0.343999	-0.00321142	0.000970759	A	T	intron_variant	GC
88715098	rs133861950	3.02728	0.343999	-0.00321142	0.000970759	G	A	intron_variant	GC
88715114	rs137525107	3.02728	0.343999	-0.00321142	0.000970759	T	C	intron_variant	GC
88715289	rs384322723	3.02728	0.343999	-0.00321142	0.000970759	C	G	intron_variant	GC
88715331	-	3.02728	0.343999	-0.00321142	0.000970759	ATG	AG	intron_variant	GC
88715407	rs208908679	3.02728	0.343999	-0.00321142	0.000970759	C	T	intron_variant	GC
88715425	rs211548156	3.02728	0.343999	-0.00321142	0.000970759	A	G	intron_variant	GC
88715667	rs135809429	3.02728	0.343999	-0.00321142	0.000970759	C	A	intron_variant	GC
88715728	rs133107015	3.02728	0.343999	-0.00321142	0.000970759	T	C	intron_variant	GC
88715735	rs134406988	3.02728	0.343999	-0.00321142	0.000970759	G	A	intron_variant	GC
88715894	rs209278013	3.02728	0.343999	-0.00321142	0.000970759	T	G	intron_variant	GC
88716912	rs132833642	3.02728	0.343999	-0.00321142	0.000970759	A	G	intron_variant	GC
88717257	rs137680296	3.02728	0.343999	-0.00321142	0.000970759	A	G	intron_variant	GC
88717271	rs133161280	3.02728	0.343999	-0.00321142	0.000970759	A	G	intron_variant	GC
88717919	rs135804013	3.02728	0.343999	-0.00321142	0.000970759	G	A	intron_variant	GC
88718084	rs136786106	3.02728	0.343999	-0.00321142	0.000970759	G	C	intron_variant	GC
88718142	-	3.02728	0.343999	-0.00321142	0.000970759	GT	GTT	intron_variant	GC
88718270	rs134720771	3.02728	0.343999	-0.00321142	0.000970759	G	C	intron_variant	GC
88718296	rs137814863	3.02728	0.343999	-0.00321142	0.000970759	T	G	intron_variant	GC
88718301	rs133635844	3.02728	0.343999	-0.00321142	0.000970759	G	T	intron_variant	GC
88718477	rs135095058	3.02728	0.343999	-0.00321142	0.000970759	A	C	intron_variant	GC
88718747	rs136453998	3.02728	0.343999	-0.00321142	0.000970759	T	G	intron_variant	GC
88718984	-	3.02728	0.343999	-0.00321142	0.000970759	ATTT	ATT	intron_variant	GC
88719052	-	3.02728	0.343999	-0.00321142	0.000970759	GAAAAAAG	GAAAAAAAG	intron_variant	GC
88719098	rs136047947	3.02728	0.343999	-0.00321142	0.000970759	G	C	intron_variant	GC
88719712	rs136685625	3.02728	0.343999	-0.00321142	0.000970759	T	A	intron_variant	GC
88719783	rs134015619	3.02728	0.343999	-0.00321142	0.000970759	A	G	synonymous_variant	GC
88719786	rs135385869	3.02728	0.343999	-0.00321142	0.000970759	G	A	synonymous_variant	GC
89248553	rs137248959	3.02405	0.139755	0.00488424	0.00147735	T	C	intron_variant	ADAMTS3
89248583	rs136200248	3.02405	0.139755	0.00488424	0.00147735	A	T	intron_variant	ADAMTS3
89248639	rs137014370	3.02405	0.139755	0.00488424	0.00147735	G	C	intron_variant	ADAMTS3
89248644	rs135378129	3.02405	0.139755	0.00488424	0.00147735	T	G	intron_variant	ADAMTS3
89248646	rs135784468	3.02405	0.139755	0.00488424	0.00147735	T	C	intron_variant	ADAMTS3
89248650	rs133727205	3.02405	0.139755	0.00488424	0.00147735	T	C	intron_variant	ADAMTS3
89249214	-	3.02405	0.139755	0.00488424	0.00147735	GA	GAA	intron_variant	ADAMTS3
89249595	rs210404019	3.02405	0.139755	0.00488424	0.00147735	T	C	intron_variant	ADAMTS3
89249912	rs210035182	3.02405	0.139755	0.00488424	0.00147735	A	G	intron_variant	ADAMTS3
89250116	rs208972261	3.02405	0.139755	0.00488424	0.00147735	T	A	intron_variant	ADAMTS3
89250139	rs207689677	3.02405	0.139755	0.00488424	0.00147735	G	T	intron_variant	ADAMTS3
89250567	rs209148948	3.02405	0.139755	0.00488424	0.00147735	G	A	intron_variant	ADAMTS3
89252370	rs385068319	3.02405	0.139755	0.00488424	0.00147735	A	G	intron_variant	ADAMTS3
89256298	-	3.02405	0.139755	0.00488424	0.00147735	TAG	TG	intron_variant	ADAMTS3
89256746	rs210228114	3.02405	0.139755	0.00488424	0.00147735	T	C	intron_variant	ADAMTS3
88816055	rs110152546	3.02254	0.449768	0.00313584	0.00094879	T	C	intergenic_variant	-
92063517	rs210852092	3.01955	0.192639	0.00415303	0.00125729	G	C	intron_variant	RCHY1
89065260	rs108986160	3.0177	0.327255	-0.00329456	0.000997754	T	C	intergenic_variant	-
89065302	rs109593863	3.0177	0.327255	-0.00329456	0.000997754	T	C	intergenic_variant	-
89065399	rs109501857	3.0177	0.327255	-0.00329456	0.000997754	C	T	intergenic_variant	-
89065441	rs109706782	3.0177	0.327255	-0.00329456	0.000997754	G	C	intergenic_variant	-
89065593	rs110403377	3.0177	0.327255	-0.00329456	0.000997754	T	C	intergenic_variant	-
89065695	rs109227335	3.0177	0.327255	-0.00329456	0.000997754	G	A	intergenic_variant	-
89065830	rs110420019	3.0177	0.327255	-0.00329456	0.000997754	G	A	intergenic_variant	-
89065865	rs110190378	3.0177	0.327255	-0.00329456	0.000997754	T	C	intergenic_variant	-
89065913	rs109504617	3.0177	0.327255	-0.00329456	0.000997754	C	T	intergenic_variant	-
89065919	rs110126971	3.0177	0.327255	-0.00329456	0.000997754	A	G	intergenic_variant	-
89065934	-	3.0177	0.327255	-0.00329456	0.000997754	GTTTTTTTTTTA	GTTTTTTTTTA	intergenic_variant	-
89066056	rs109615850	3.0177	0.327255	-0.00329456	0.000997754	T	C	intergenic_variant	-
89066109	rs110682384	3.0177	0.327255	-0.00329456	0.000997754	C	T	intergenic_variant	-
89066365	rs110858690	3.0177	0.327255	-0.00329456	0.000997754	T	C	intergenic_variant	-
89066381	rs110960689	3.0177	0.327255	-0.00329456	0.000997754	A	G	intergenic_variant	-
89066394	rs110199484	3.0177	0.327255	-0.00329456	0.000997754	A	C	intergenic_variant	-
89066530	rs444743960	3.0177	0.327255	-0.00329456	0.000997754	A	G	intergenic_variant	-
89066531	-	3.0177	0.327255	-0.00329456	0.000997754	TAAAAAAAAT	TAAAAAAAAAT	intergenic_variant	-
89066714	rs378451126	3.0177	0.327255	-0.00329456	0.000997754	C	T	intergenic_variant	-
89067342	rs110579462	3.0177	0.327255	-0.00329456	0.000997754	G	A	intergenic_variant	-
89067446	rs109265197	3.0177	0.327255	-0.00329456	0.000997754	A	G	intergenic_variant	-
89067447	rs110199423	3.0177	0.327255	-0.00329456	0.000997754	C	T	intergenic_variant	-
89067537	rs110041217	3.0177	0.327255	-0.00329456	0.000997754	T	A	intergenic_variant	-
89067569	-	3.0177	0.327255	-0.00329456	0.000997754	TGAAG	TG	intergenic_variant	-
89067721	rs211226379	3.0177	0.327255	-0.00329456	0.000997754	A	G	intergenic_variant	-
89067991	rs208351381	3.0177	0.327255	-0.00329456	0.000997754	G	C	intergenic_variant	-
89068239	rs210330916	3.0177	0.327255	-0.00329456	0.000997754	G	A	intergenic_variant	-
89068251	rs383703855	3.0177	0.327255	-0.00329456	0.000997754	T	C	intergenic_variant	-
89068290	rs210293868	3.0177	0.327255	-0.00329456	0.000997754	G	T	intergenic_variant	-
89068359	rs110255601	3.0177	0.327255	-0.00329456	0.000997754	A	G	intergenic_variant	-
89068536	rs109862235	3.0177	0.327255	-0.00329456	0.000997754	C	G	intergenic_variant	-
89068653	rs110333357	3.0177	0.327255	-0.00329456	0.000997754	C	G	intergenic_variant	-
89068660	rs211370590	3.0177	0.327255	-0.00329456	0.000997754	T	A	intergenic_variant	-
89068840	rs208614414	3.0177	0.327255	-0.00329456	0.000997754	T	C	intergenic_variant	-
89068843	rs209513647	3.0177	0.327255	-0.00329456	0.000997754	C	G	intergenic_variant	-
89068849	rs211554216	3.0177	0.327255	-0.00329456	0.000997754	C	A	intergenic_variant	-
89069273	rs381263575	3.0177	0.327255	-0.00329456	0.000997754	T	C	intergenic_variant	-
89069285	rs208810128	3.0177	0.327255	-0.00329456	0.000997754	T	C	intergenic_variant	-
89069376	rs210605295	3.0177	0.327255	-0.00329456	0.000997754	T	C	intergenic_variant	-
89069415	rs208930785	3.0177	0.327255	-0.00329456	0.000997754	T	C	intergenic_variant	-
89069416	rs210622021	3.0177	0.327255	-0.00329456	0.000997754	G	A	intergenic_variant	-
89069429	rs109995731	3.0177	0.327255	-0.00329456	0.000997754	C	T	intergenic_variant	-
89069734	rs110038593	3.0177	0.327255	-0.00329456	0.000997754	A	T	intergenic_variant	-
89069821	rs109002135	3.0177	0.327255	-0.00329456	0.000997754	A	G	intergenic_variant	-
89070221	rs209325079	3.0177	0.327255	-0.00329456	0.000997754	C	A	intergenic_variant	-
89070462	rs132879841	3.0177	0.327255	-0.00329456	0.000997754	A	G	intergenic_variant	-
89070667	rs110856813	3.0177	0.327255	-0.00329456	0.000997754	A	T	intergenic_variant	-
89070795	rs210690231	3.0177	0.327255	-0.00329456	0.000997754	A	T	intergenic_variant	-
89070911	rs208338201	3.0177	0.327255	-0.00329456	0.000997754	T	G	intergenic_variant	-
89071147	rs110602795	3.0177	0.327255	-0.00329456	0.000997754	T	A	intergenic_variant	-
89071227	rs110586436	3.0177	0.327255	-0.00329456	0.000997754	G	A	intergenic_variant	-
89071282	rs208471946	3.0177	0.327255	-0.00329456	0.000997754	T	C	intergenic_variant	-
89071284	rs209754783	3.0177	0.327255	-0.00329456	0.000997754	C	T	intergenic_variant	-
89071307	rs110194269	3.0177	0.327255	-0.00329456	0.000997754	C	T	intergenic_variant	-
89071594	rs208783438	3.0177	0.327255	-0.00329456	0.000997754	T	C	intergenic_variant	-
89071642	rs109744712	3.0177	0.327255	-0.00329456	0.000997754	G	C	intergenic_variant	-
89071754	rs109696819	3.0177	0.327255	-0.00329456	0.000997754	A	G	intergenic_variant	-
89071981	rs109238590	3.0177	0.327255	-0.00329456	0.000997754	G	A	intergenic_variant	-
89072013	rs110307946	3.0177	0.327255	-0.00329456	0.000997754	T	C	intergenic_variant	-
89072018	rs109886241	3.0177	0.327255	-0.00329456	0.000997754	A	C	intergenic_variant	-
89072114	rs209547759	3.0177	0.327255	-0.00329456	0.000997754	A	C	intergenic_variant	-
89072119	-	3.0177	0.327255	-0.00329456	0.000997754	ATTGTTTGTT	ATTGTTTGTTTGTT	intergenic_variant	-
89072183	rs110743867	3.0177	0.327255	-0.00329456	0.000997754	T	G	intergenic_variant	-
89072398	rs109659124	3.0177	0.327255	-0.00329456	0.000997754	G	A	intergenic_variant	-
89072401	rs109360068	3.0177	0.327255	-0.00329456	0.000997754	C	G	intergenic_variant	-
89072505	rs109112868	3.0177	0.327255	-0.00329456	0.000997754	C	T	intergenic_variant	-
89072545	-	3.0177	0.327255	-0.00329456	0.000997754	GCC	GC	intergenic_variant	-
89072556	rs108980238	3.0177	0.327255	-0.00329456	0.000997754	G	C	intergenic_variant	-
89072600	rs109164521	3.0177	0.327255	-0.00329456	0.000997754	G	A	intergenic_variant	-
89072917	rs110109944	3.0177	0.327255	-0.00329456	0.000997754	C	T	intergenic_variant	-
89073025	rs109633445	3.0177	0.327255	-0.00329456	0.000997754	C	G	intergenic_variant	-
89073274	rs109193855	3.0177	0.327255	-0.00329456	0.000997754	G	A	intergenic_variant	-
89073470	rs385823289	3.0177	0.327255	-0.00329456	0.000997754	C	T	intergenic_variant	-
89073649	rs109240776	3.0177	0.327255	-0.00329456	0.000997754	A	G	intergenic_variant	-
89073723	rs109336172	3.0177	0.327255	-0.00329456	0.000997754	A	G	intergenic_variant	-
89074024	rs211454183	3.0177	0.327255	-0.00329456	0.000997754	A	T	intergenic_variant	-
89074309	rs109266165	3.0177	0.327255	-0.00329456	0.000997754	C	T	intergenic_variant	-
89074418	rs109621560	3.0177	0.327255	-0.00329456	0.000997754	T	C	intergenic_variant	-
89074986	rs211685642	3.0177	0.327255	-0.00329456	0.000997754	A	C	intergenic_variant	-
89075058	rs208961486	3.0177	0.327255	-0.00329456	0.000997754	C	T	intergenic_variant	-
89075099	rs110175862	3.0177	0.327255	-0.00329456	0.000997754	A	G	intergenic_variant	-
89075208	rs110441017	3.0177	0.327255	-0.00329456	0.000997754	C	T	intergenic_variant	-
89075354	rs208816998	3.0177	0.327255	-0.00329456	0.000997754	G	A	intergenic_variant	-
89075616	rs382663789	3.0177	0.327255	-0.00329456	0.000997754	T	C	intergenic_variant	-
89075830	rs42444551	3.0177	0.327255	-0.00329456	0.000997754	C	T	intergenic_variant	-
89075852	rs110472980	3.0177	0.327255	-0.00329456	0.000997754	G	A	intergenic_variant	-
89075939	rs210057878	3.0177	0.327255	-0.00329456	0.000997754	A	C	intergenic_variant	-
89075977	rs209753904	3.0177	0.327255	-0.00329456	0.000997754	G	T	intergenic_variant	-
88876196	rs42767295	3.01391	0.411969	0.00321075	0.000973094	C	T	intergenic_variant	-
89131873	rs385037816	3.00183	0.459881	-0.00317515	0.000964588	G	C	intergenic_variant	-
92620686	rs379866453	3.00121	0.130802	0.00497705	0.00151218	C	G	downstream_gene_variant	CXCL10
92620687	rs381984290	3.00121	0.130802	0.00497705	0.00151218	T	G	downstream_gene_variant	CXCL10
88263943	rs43474157	2.98381	0.297082	0.00335988	0.00102435	T	C	intron_variant	SLC4A4
88901940	rs211688112	2.97925	0.357593	0.00317115	0.00096768	A	G	intergenic_variant	-
88911636	-	2.97925	0.357593	0.00317115	0.00096768	TCAGAG	TCAGACAGAG	intergenic_variant	-
88701599	-	2.97846	0.343833	-0.00318127	0.000970922	TCCAGGGAAGGATTCC	TC	intron_variant	GC
92074668	-	2.97717	0.255968	0.00351805	0.00107398	CTCTGT	CTCTGTCTGT	upstream_gene_variant	THAP6
92152666	rs467201000	2.9769	0.124171	0.00515068	0.00157247	T	G	intron_variant	CDKL2
92154924	rs454021255	2.9769	0.124171	0.00515068	0.00157247	C	G	intron_variant	CDKL2
92157047	rs456299233	2.9769	0.124171	0.00515068	0.00157247	A	G	intron_variant	CDKL2
88847626	rs134422228	2.97365	0.480438	-0.00311201	0.000950691	A	G	intergenic_variant	-
88849660	rs42767483	2.97365	0.480438	-0.00311201	0.000950691	A	T	intergenic_variant	-
88849690	rs42767482	2.97365	0.480438	-0.00311201	0.000950691	A	G	intergenic_variant	-
88850047	rs379278364	2.97365	0.480438	-0.00311201	0.000950691	A	T	intergenic_variant	-
88850156	rs383138894	2.97365	0.480438	-0.00311201	0.000950691	A	G	intergenic_variant	-
88852600	rs377821508	2.97365	0.480438	-0.00311201	0.000950691	T	G	intergenic_variant	-
88852993	rs42767472	2.97365	0.480438	-0.00311201	0.000950691	C	T	intergenic_variant	-
88853970	rs383015230	2.97365	0.480438	-0.00311201	0.000950691	C	T	intergenic_variant	-
88854809	rs42767477	2.97365	0.480438	-0.00311201	0.000950691	T	C	intergenic_variant	-
88855412	rs108986405	2.97365	0.480438	-0.00311201	0.000950691	A	T	intergenic_variant	-
88855694	rs136486523	2.97365	0.480438	-0.00311201	0.000950691	C	T	intergenic_variant	-
88856516	rs384328709	2.97365	0.480438	-0.00311201	0.000950691	G	C	intergenic_variant	-
88856632	rs378370913	2.97365	0.480438	-0.00311201	0.000950691	C	T	intergenic_variant	-
88857105	rs42767471	2.97365	0.480438	-0.00311201	0.000950691	T	G	intergenic_variant	-
88858218	rs42767470	2.97365	0.480438	-0.00311201	0.000950691	G	A	intergenic_variant	-
88859737	rs42767468	2.97365	0.480438	-0.00311201	0.000950691	A	T	intergenic_variant	-
88860192	rs42767467	2.97365	0.480438	-0.00311201	0.000950691	G	A	intergenic_variant	-
88862520	rs384474643	2.97365	0.480438	-0.00311201	0.000950691	C	A	intergenic_variant	-
88865091	rs42767460	2.97365	0.480438	-0.00311201	0.000950691	C	T	intergenic_variant	-
89135862	rs800379621	2.97357	0.482593	0.00316922	0.000968182	C	A	intergenic_variant	-
88853861	rs379518376	2.9727	0.482261	0.00310716	0.000949388	G	T	intergenic_variant	-
88860642	rs110900313	2.9727	0.482261	0.00310716	0.000949388	T	C	intergenic_variant	-
88861947	rs211044705	2.9727	0.482261	0.00310716	0.000949388	G	A	intergenic_variant	-
88862169	rs109234194	2.9727	0.482261	0.00310716	0.000949388	A	G	intergenic_variant	-
88878241	rs42767441	2.97252	0.497679	0.00310146	0.00094768	G	C	intergenic_variant	-
88951190	rs441600672	2.96095	0.309184	0.00330801	0.00101313	G	A	intergenic_variant	-
89153518	rs134062129	2.95758	0.165948	0.00429384	0.00131594	C	T	intergenic_variant	-
88882382	rs42766525	2.95441	0.480272	-0.00309969	0.000950568	G	A	intergenic_variant	-
88882386	rs42766524	2.95441	0.480272	-0.00309969	0.000950568	C	G	intergenic_variant	-
88882522	rs42766522	2.95441	0.480272	-0.00309969	0.000950568	A	C	intergenic_variant	-
89174223	rs134995007	2.95409	0.15998	0.00440258	0.00135021	T	C	intron_variant	ADAMTS3
89176009	rs207564391	2.95409	0.15998	0.00440258	0.00135021	C	G	intron_variant	ADAMTS3
89176834	rs135667938	2.95409	0.15998	0.00440258	0.00135021	A	G	intron_variant	ADAMTS3
89178150	-	2.95409	0.15998	0.00440258	0.00135021	GAAAAAAAAAAAC	GAAAAAAAAAAC	intron_variant	ADAMTS3
89178368	rs211179494	2.95409	0.15998	0.00440258	0.00135021	C	A	intron_variant	ADAMTS3
89178598	rs132717952	2.95409	0.15998	0.00440258	0.00135021	A	G	intron_variant	ADAMTS3
89181407	rs135835935	2.95409	0.15998	0.00440258	0.00135021	A	G	intron_variant	ADAMTS3
89181582	rs136832852	2.95409	0.15998	0.00440258	0.00135021	A	G	intron_variant	ADAMTS3
89185795	rs209525010	2.95409	0.15998	0.00440258	0.00135021	T	C	intron_variant	ADAMTS3
89187072	rs134980967	2.95409	0.15998	0.00440258	0.00135021	T	C	intron_variant	ADAMTS3
89188974	rs133038966	2.95409	0.15998	0.00440258	0.00135021	A	G	intron_variant	ADAMTS3
92128865	rs382590353	2.95379	0.172911	0.00430743	0.00132111	A	G	intergenic_variant	-
[truncated: 63,159 more rows]

## Sheet: CM6
Additional File 5
Results for single marker association analyses of CM6 in full sequence data
BP	rs number	minus log10(p-value)	Frequency	Effect	SE	Allele 1	Allele 2	Consequence	Nearest gene
89069039	rs474411433	9.12793	0.357438	0.00771978	0.00125397	C	T	intergenic_variant	-
89069508	rs109133718	9.12793	0.357438	0.00771978	0.00125397	T	C	intergenic_variant	-
88839914	rs382616218	9.0045	0.355028	0.00764614	0.0012512	A	C	intergenic_variant	-
88889031	rs134661922	8.93834	0.381371	0.00737968	0.00121242	A	G	intergenic_variant	-
88889105	rs135987983	8.93834	0.381371	0.00737968	0.00121242	T	C	intergenic_variant	-
88864277	rs211663554	8.85832	0.344008	0.00765899	0.00126446	T	C	intergenic_variant	-
88867125	rs379017477	8.76046	0.344008	0.00760958	0.00126389	G	T	intergenic_variant	-
88868378	rs211573848	8.76046	0.344008	0.00760958	0.00126389	C	T	intergenic_variant	-
88869547	rs385214798	8.76046	0.344008	0.00760958	0.00126389	C	A	intergenic_variant	-
88870607	rs110149088	8.76046	0.344008	0.00760958	0.00126389	C	T	intergenic_variant	-
88872507	rs526781737	8.76046	0.344008	0.00760958	0.00126389	C	T	intergenic_variant	-
88889152	rs109723567	8.76046	0.344008	0.00760958	0.00126389	G	A	intergenic_variant	-
88946139	rs134073630	8.75014	0.406508	0.00735006	0.00122157	G	A	intergenic_variant	-
88741762	rs110483492	8.60415	0.334366	0.00757047	0.00126974	G	A	upstream_gene_variant	GC
88721445	rs110507202	8.59285	0.332989	0.00758838	0.00127365	C	A	intron_variant	GC
88727480	rs109056048	8.59285	0.332989	0.00758838	0.00127365	G	A	intron_variant	GC
88728121	rs110675140	8.59285	0.332989	0.00758838	0.00127365	A	G	intron_variant	GC
88949268	rs382182861	8.5131	0.370351	0.00732902	0.00123636	T	G	intergenic_variant	-
88949311	rs384578210	8.5131	0.370351	0.00732902	0.00123636	G	A	intergenic_variant	-
88890502	rs109066341	8.50739	0.40978	0.00710409	0.00119885	C	T	intergenic_variant	-
89070689	rs110007626	8.49613	0.32834	0.00768125	0.00129719	C	A	intergenic_variant	-
88931080	rs134526905	8.45178	0.424242	0.00715904	0.00121244	A	G	intergenic_variant	-
88948835	rs208948091	8.45178	0.424242	0.00715904	0.00121244	T	C	intergenic_variant	-
88715608	rs210516393	8.41717	0.333333	0.00749844	0.00127275	G	C	intron_variant	GC
88718227	rs109893390	8.41717	0.333333	0.00749844	0.00127275	G	T	intron_variant	GC
88840407	rs381295092	8.35409	0.375344	0.00719389	0.00122606	A	C	intergenic_variant	-
88950274	rs462441126	8.24617	0.367424	0.00719571	0.00123508	C	T	intergenic_variant	-
88925573	rs468881023	8.23591	0.37104	0.00720309	0.00123718	A	T	intergenic_variant	-
88950902	rs379151134	8.23591	0.37104	0.00720309	0.00123718	A	T	intergenic_variant	-
88950915	rs457094637	8.23591	0.37104	0.00720309	0.00123718	T	C	intergenic_variant	-
88950933	rs470706002	8.23591	0.37104	0.00720309	0.00123718	G	A	intergenic_variant	-
89037958	-	8.22294	0.367769	0.00717662	0.0012337	TAACA	TAACAACA	intergenic_variant	-
88920329	rs110706202	8.1952	0.371901	0.00717024	0.00123487	C	T	intergenic_variant	-
88920446	rs211348802	8.1952	0.371901	0.00717024	0.00123487	C	G	intergenic_variant	-
88920834	rs110290698	8.1952	0.371901	0.00717024	0.00123487	C	T	intergenic_variant	-
88921203	rs110883944	8.1952	0.371901	0.00717024	0.00123487	T	C	intergenic_variant	-
88921605	rs110063573	8.1952	0.371901	0.00717024	0.00123487	G	A	intergenic_variant	-
88922578	rs109147645	8.1952	0.371901	0.00717024	0.00123487	T	C	intergenic_variant	-
88922597	rs110736684	8.1952	0.371901	0.00717024	0.00123487	A	T	intergenic_variant	-
88922632	rs109793316	8.1952	0.371901	0.00717024	0.00123487	A	G	intergenic_variant	-
88922708	rs109222137	8.1952	0.371901	0.00717024	0.00123487	T	C	intergenic_variant	-
88922712	rs110187721	8.1952	0.371901	0.00717024	0.00123487	C	T	intergenic_variant	-
88923279	rs109134147	8.1952	0.371901	0.00717024	0.00123487	T	C	intergenic_variant	-
88923316	rs210197409	8.1952	0.371901	0.00717024	0.00123487	C	A	intergenic_variant	-
88923373	rs383169234	8.1952	0.371901	0.00717024	0.00123487	C	T	intergenic_variant	-
88949498	rs382117558	8.1952	0.371901	0.00717024	0.00123487	T	A	intergenic_variant	-
88956886	rs110856911	8.1952	0.371901	0.00717024	0.00123487	T	G	intergenic_variant	-
88956907	rs109358009	8.1952	0.371901	0.00717024	0.00123487	A	C	intergenic_variant	-
88956908	rs110654017	8.1952	0.371901	0.00717024	0.00123487	G	A	intergenic_variant	-
88697293	rs110041776	8.17336	0.333678	0.00738075	0.00127297	T	G	intron_variant	GC
88891318	rs42766480	8.17026	0.410124	0.00693723	0.00119672	T	C	intergenic_variant	-
88950297	rs384816463	8.1584	0.36708	0.00715532	0.00123532	A	G	intergenic_variant	-
88950075	rs383508741	8.15054	0.371729	0.00714877	0.00123484	C	T	intergenic_variant	-
88963916	rs210914267	8.132	0.373795	0.007118	0.00123105	A	G	intergenic_variant	-
88967755	rs210296253	8.132	0.373795	0.007118	0.00123105	T	G	intergenic_variant	-
89011471	rs110192793	8.11847	0.368802	0.00714211	0.00123634	T	G	intergenic_variant	-
88918516	rs384830676	8.10782	0.371556	0.00712996	0.00123512	C	T	intergenic_variant	-
88918618	rs109982633	8.10782	0.371556	0.00712996	0.00123512	G	A	intergenic_variant	-
88921079	rs110893143	8.10782	0.371556	0.00712996	0.00123512	C	T	intergenic_variant	-
88922149	rs110840564	8.10782	0.371556	0.00712996	0.00123512	A	G	intergenic_variant	-
88922152	rs110455851	8.10782	0.371556	0.00712996	0.00123512	C	T	intergenic_variant	-
88922332	rs208840870	8.10782	0.371556	0.00712996	0.00123512	T	C	intergenic_variant	-
88922515	rs110968906	8.10782	0.371556	0.00712996	0.00123512	A	G	intergenic_variant	-
88923397	rs381333024	8.10782	0.371556	0.00712996	0.00123512	T	C	intergenic_variant	-
88923532	rs109365516	8.10782	0.371556	0.00712996	0.00123512	C	T	intergenic_variant	-
88923660	rs110015776	8.10782	0.371556	0.00712996	0.00123512	C	A	intergenic_variant	-
88923764	rs110298594	8.10782	0.371556	0.00712996	0.00123512	C	A	intergenic_variant	-
88923887	rs209834022	8.10782	0.371556	0.00712996	0.00123512	T	C	intergenic_variant	-
88923896	rs207958387	8.10782	0.371556	0.00712996	0.00123512	C	T	intergenic_variant	-
88923906	rs211312650	8.10782	0.371556	0.00712996	0.00123512	C	A	intergenic_variant	-
88923941	rs109767201	8.10782	0.371556	0.00712996	0.00123512	G	A	intergenic_variant	-
88924080	rs208244744	8.10782	0.371556	0.00712996	0.00123512	G	A	intergenic_variant	-
88924158	rs109182086	8.10782	0.371556	0.00712996	0.00123512	A	G	intergenic_variant	-
88924265	rs208159582	8.10782	0.371556	0.00712996	0.00123512	T	C	intergenic_variant	-
88924420	rs109513317	8.10782	0.371556	0.00712996	0.00123512	T	C	intergenic_variant	-
88924438	rs109530367	8.10782	0.371556	0.00712996	0.00123512	G	A	intergenic_variant	-
88924569	rs798868938	8.10782	0.371556	0.00712996	0.00123512	T	A	intergenic_variant	-
88924570	rs455254079	8.10782	0.371556	0.00712996	0.00123512	T	A	intergenic_variant	-
88924668	rs109895993	8.10782	0.371556	0.00712996	0.00123512	A	G	intergenic_variant	-
88925149	rs209045276	8.10782	0.371556	0.00712996	0.00123512	C	T	intergenic_variant	-
88925308	rs207836003	8.10782	0.371556	0.00712996	0.00123512	A	G	intergenic_variant	-
88925323	-	8.10782	0.371556	0.00712996	0.00123512	CTTT	CTT	intergenic_variant	-
88925329	rs210738424	8.10782	0.371556	0.00712996	0.00123512	C	A	intergenic_variant	-
88925361	rs109717713	8.10782	0.371556	0.00712996	0.00123512	A	T	intergenic_variant	-
88925454	rs110066881	8.10782	0.371556	0.00712996	0.00123512	G	T	intergenic_variant	-
88925563	rs209870216	8.10782	0.371556	0.00712996	0.00123512	C	T	intergenic_variant	-
88925691	rs110491208	8.10782	0.371556	0.00712996	0.00123512	A	G	intergenic_variant	-
88925781	rs109074336	8.10782	0.371556	0.00712996	0.00123512	G	A	intergenic_variant	-
88925866	rs109205575	8.10782	0.371556	0.00712996	0.00123512	T	C	intergenic_variant	-
88925876	rs109909670	8.10782	0.371556	0.00712996	0.00123512	C	T	intergenic_variant	-
88925910	rs109540761	8.10782	0.371556	0.00712996	0.00123512	C	T	intergenic_variant	-
88926006	rs110827798	8.10782	0.371556	0.00712996	0.00123512	G	A	intergenic_variant	-
88926039	rs110288459	8.10782	0.371556	0.00712996	0.00123512	A	T	intergenic_variant	-
88926088	rs109017082	8.10782	0.371556	0.00712996	0.00123512	G	A	intergenic_variant	-
88926151	rs108967707	8.10782	0.371556	0.00712996	0.00123512	G	A	intergenic_variant	-
88926158	rs207626727	8.10782	0.371556	0.00712996	0.00123512	T	C	intergenic_variant	-
88926217	rs110534011	8.10782	0.371556	0.00712996	0.00123512	C	A	intergenic_variant	-
88926424	rs209097337	8.10782	0.371556	0.00712996	0.00123512	G	A	intergenic_variant	-
88926500	rs519032748	8.10782	0.371556	0.00712996	0.00123512	G	A	intergenic_variant	-
88926826	rs468142850	8.10782	0.371556	0.00712996	0.00123512	T	G	intergenic_variant	-
88926832	rs385506994	8.10782	0.371556	0.00712996	0.00123512	T	A	intergenic_variant	-
88926947	rs383274919	8.10782	0.371556	0.00712996	0.00123512	T	G	intergenic_variant	-
88926948	rs378238266	8.10782	0.371556	0.00712996	0.00123512	T	G	intergenic_variant	-
88926958	-	8.10782	0.371556	0.00712996	0.00123512	AC	ATC	intergenic_variant	-
88927038	rs378352901	8.10782	0.371556	0.00712996	0.00123512	A	C	intergenic_variant	-
88927044	rs381773067	8.10782	0.371556	0.00712996	0.00123512	C	G	intergenic_variant	-
88927096	rs384815755	8.10782	0.371556	0.00712996	0.00123512	A	G	intergenic_variant	-
88927315	rs380755975	8.10782	0.371556	0.00712996	0.00123512	C	T	intergenic_variant	-
88927354	rs384298091	8.10782	0.371556	0.00712996	0.00123512	A	G	intergenic_variant	-
88927412	-	8.10782	0.371556	0.00712996	0.00123512	C	CCGACT	intergenic_variant	-
88927418	rs798556879	8.10782	0.371556	0.00712996	0.00123512	T	C	intergenic_variant	-
88927425	rs382568352	8.10782	0.371556	0.00712996	0.00123512	T	C	intergenic_variant	-
88927474	rs385085611	8.10782	0.371556	0.00712996	0.00123512	T	C	intergenic_variant	-
88927495	rs379538273	8.10782	0.371556	0.00712996	0.00123512	G	A	intergenic_variant	-
88927753	rs210144494	8.10782	0.371556	0.00712996	0.00123512	T	C	intergenic_variant	-
88928082	rs110033279	8.10782	0.371556	0.00712996	0.00123512	T	G	intergenic_variant	-
88928213	rs207495439	8.10782	0.371556	0.00712996	0.00123512	A	T	intergenic_variant	-
88928261	rs210758443	8.10782	0.371556	0.00712996	0.00123512	G	A	intergenic_variant	-
88928313	rs108993504	8.10782	0.371556	0.00712996	0.00123512	C	T	intergenic_variant	-
88928556	rs110029997	8.10782	0.371556	0.00712996	0.00123512	G	A	intergenic_variant	-
88928620	rs110245651	8.10782	0.371556	0.00712996	0.00123512	G	A	intergenic_variant	-
88929732	rs211689635	8.10782	0.371556	0.00712996	0.00123512	G	A	intergenic_variant	-
88930120	rs110051141	8.10782	0.371556	0.00712996	0.00123512	T	C	intergenic_variant	-
88930171	rs110697411	8.10782	0.371556	0.00712996	0.00123512	T	G	intergenic_variant	-
88930326	rs110274958	8.10782	0.371556	0.00712996	0.00123512	G	A	intergenic_variant	-
88930384	rs110033381	8.10782	0.371556	0.00712996	0.00123512	G	A	intergenic_variant	-
88930567	rs109017882	8.10782	0.371556	0.00712996	0.00123512	T	C	intergenic_variant	-
88930633	rs109518131	8.10782	0.371556	0.00712996	0.00123512	A	G	intergenic_variant	-
88930746	rs385881500	8.10782	0.371556	0.00712996	0.00123512	C	T	intergenic_variant	-
88930783	rs110589650	8.10782	0.371556	0.00712996	0.00123512	C	T	intergenic_variant	-
88930855	rs381338568	8.10782	0.371556	0.00712996	0.00123512	T	C	intergenic_variant	-
88930878	rs208052791	8.10782	0.371556	0.00712996	0.00123512	C	T	intergenic_variant	-
88930893	rs211390885	8.10782	0.371556	0.00712996	0.00123512	C	A	intergenic_variant	-
88930906	rs209295010	8.10782	0.371556	0.00712996	0.00123512	C	T	intergenic_variant	-
88930912	rs109678405	8.10782	0.371556	0.00712996	0.00123512	G	A	intergenic_variant	-
88930944	rs109802630	8.10782	0.371556	0.00712996	0.00123512	T	C	intergenic_variant	-
88931013	rs110954818	8.10782	0.371556	0.00712996	0.00123512	C	T	intergenic_variant	-
88931014	rs109268867	8.10782	0.371556	0.00712996	0.00123512	T	G	intergenic_variant	-
88931024	rs108962224	8.10782	0.371556	0.00712996	0.00123512	C	T	intergenic_variant	-
88931040	rs109751840	8.10782	0.371556	0.00712996	0.00123512	A	T	intergenic_variant	-
88931369	rs110896226	8.10782	0.371556	0.00712996	0.00123512	A	C	intergenic_variant	-
88931412	rs110607405	8.10782	0.371556	0.00712996	0.00123512	C	T	intergenic_variant	-
88931438	rs110439613	8.10782	0.371556	0.00712996	0.00123512	G	A	intergenic_variant	-
88931514	rs110642066	8.10782	0.371556	0.00712996	0.00123512	C	T	intergenic_variant	-
88931594	-	8.10782	0.371556	0.00712996	0.00123512	TTCTCT	TT	intergenic_variant	-
88931681	rs110583460	8.10782	0.371556	0.00712996	0.00123512	A	T	intergenic_variant	-
88931721	rs110104133	8.10782	0.371556	0.00712996	0.00123512	A	G	intergenic_variant	-
88931763	rs109048807	8.10782	0.371556	0.00712996	0.00123512	G	A	intergenic_variant	-
88931782	rs109885628	8.10782	0.371556	0.00712996	0.00123512	A	G	intergenic_variant	-
88931835	rs109191076	8.10782	0.371556	0.00712996	0.00123512	T	C	intergenic_variant	-
88931861	rs109680179	8.10782	0.371556	0.00712996	0.00123512	C	T	intergenic_variant	-
88931874	rs209666340	8.10782	0.371556	0.00712996	0.00123512	A	C	intergenic_variant	-
88931885	-	8.10782	0.371556	0.00712996	0.00123512	ATTTTTTTC	ATTTTTTC	intergenic_variant	-
88931952	rs109055848	8.10782	0.371556	0.00712996	0.00123512	G	A	intergenic_variant	-
88933108	rs208440400	8.10782	0.371556	0.00712996	0.00123512	T	C	intergenic_variant	-
88933431	rs109029623	8.10782	0.371556	0.00712996	0.00123512	C	T	intergenic_variant	-
88933840	rs383129712	8.10782	0.371556	0.00712996	0.00123512	T	C	intergenic_variant	-
88935150	rs110705954	8.10782	0.371556	0.00712996	0.00123512	T	C	intergenic_variant	-
88936276	rs110306852	8.10782	0.371556	0.00712996	0.00123512	A	G	intergenic_variant	-
88936465	rs110275082	8.10782	0.371556	0.00712996	0.00123512	A	G	intergenic_variant	-
88937596	rs208646881	8.10782	0.371556	0.00712996	0.00123512	A	G	intergenic_variant	-
88939908	rs110736494	8.10782	0.371556	0.00712996	0.00123512	T	C	intergenic_variant	-
88940334	rs381711131	8.10782	0.371556	0.00712996	0.00123512	A	T	intergenic_variant	-
88940739	rs211434313	8.10782	0.371556	0.00712996	0.00123512	G	A	intergenic_variant	-
88942391	rs209275255	8.10782	0.371556	0.00712996	0.00123512	A	C	intergenic_variant	-
88944175	rs109663691	8.10782	0.371556	0.00712996	0.00123512	T	G	intergenic_variant	-
88946757	rs110612015	8.10782	0.371556	0.00712996	0.00123512	C	T	intergenic_variant	-
88948156	rs109203355	8.10782	0.371556	0.00712996	0.00123512	C	T	intergenic_variant	-
88949060	rs383265286	8.10782	0.371556	0.00712996	0.00123512	A	G	intergenic_variant	-
88949202	rs381556519	8.10782	0.371556	0.00712996	0.00123512	T	C	intergenic_variant	-
88949227	rs385087581	8.10782	0.371556	0.00712996	0.00123512	C	G	intergenic_variant	-
88950543	rs378737740	8.10782	0.371556	0.00712996	0.00123512	T	C	intergenic_variant	-
88950648	rs378856089	8.10782	0.371556	0.00712996	0.00123512	T	C	intergenic_variant	-
88950712	rs381816548	8.10782	0.371556	0.00712996	0.00123512	G	A	intergenic_variant	-
88950719	rs384083470	8.10782	0.371556	0.00712996	0.00123512	T	G	intergenic_variant	-
88923835	rs211572973	8.10191	0.371384	0.00712751	0.00123518	G	A	intergenic_variant	-
88754670	rs210787271	8.07712	0.334711	0.00731769	0.00127026	T	A	intergenic_variant	-
88757174	rs110110447	8.07712	0.334711	0.00731769	0.00127026	T	C	intergenic_variant	-
88763550	rs109870642	8.07712	0.334711	0.00731769	0.00127026	A	G	intergenic_variant	-
88764649	rs110121930	8.07712	0.334711	0.00731769	0.00127026	T	C	intergenic_variant	-
88808884	rs208489948	8.06386	0.335916	0.00732086	0.00127195	T	C	intergenic_variant	-
88811827	rs109590923	8.06386	0.335916	0.00732086	0.00127195	T	A	intergenic_variant	-
88951059	rs382261353	8.06332	0.371384	0.00710841	0.00123508	G	A	intergenic_variant	-
88951060	rs385884562	8.06332	0.371384	0.00710841	0.00123508	C	A	intergenic_variant	-
88890285	rs109709079	8.05956	0.407369	0.00689184	0.00119776	T	C	intergenic_variant	-
88890448	-	8.05956	0.407369	0.00689184	0.00119776	ATTTTTTTTTTTC	ATTTTTTTTC	intergenic_variant	-
88891002	rs42766482	8.05956	0.407369	0.00689184	0.00119776	G	A	intergenic_variant	-
88891005	rs42766481	8.05956	0.407369	0.00689184	0.00119776	A	G	intergenic_variant	-
88891746	rs42766479	8.05956	0.407369	0.00689184	0.00119776	A	G	intergenic_variant	-
88891965	rs42766478	8.05956	0.407369	0.00689184	0.00119776	C	T	intergenic_variant	-
88892049	rs42766477	8.05956	0.407369	0.00689184	0.00119776	G	A	intergenic_variant	-
88892056	rs42766476	8.05956	0.407369	0.00689184	0.00119776	T	C	intergenic_variant	-
88892093	rs385345470	8.05956	0.407369	0.00689184	0.00119776	C	T	intergenic_variant	-
88892476	rs386023443	8.05956	0.407369	0.00689184	0.00119776	A	G	intergenic_variant	-
88892572	rs136158153	8.05956	0.407369	0.00689184	0.00119776	C	T	intergenic_variant	-
88892898	-	8.05956	0.407369	0.00689184	0.00119776	T	G	intergenic_variant	-
88892996	rs135307780	8.05956	0.407369	0.00689184	0.00119776	G	T	intergenic_variant	-
88893059	rs378499056	8.05956	0.407369	0.00689184	0.00119776	C	T	intergenic_variant	-
88893084	rs381772282	8.05956	0.407369	0.00689184	0.00119776	C	T	intergenic_variant	-
88893105	rs383604284	8.05956	0.407369	0.00689184	0.00119776	T	C	intergenic_variant	-
88893570	rs381678783	8.05956	0.407369	0.00689184	0.00119776	C	G	intergenic_variant	-
88893876	rs382600911	8.05956	0.407369	0.00689184	0.00119776	G	C	intergenic_variant	-
88894036	rs379895272	8.05956	0.407369	0.00689184	0.00119776	T	G	intergenic_variant	-
88894051	-	8.05956	0.407369	0.00689184	0.00119776	TAAGG	TG	intergenic_variant	-
88894061	rs452521618	8.05956	0.407369	0.00689184	0.00119776	G	A	intergenic_variant	-
88894128	rs382051912	8.05956	0.407369	0.00689184	0.00119776	T	C	intergenic_variant	-
88894149	rs385662912	8.05956	0.407369	0.00689184	0.00119776	C	T	intergenic_variant	-
88894503	rs42766447	8.05956	0.407369	0.00689184	0.00119776	G	C	intergenic_variant	-
88894540	rs42766446	8.05956	0.407369	0.00689184	0.00119776	G	A	intergenic_variant	-
88894683	rs42766445	8.05956	0.407369	0.00689184	0.00119776	A	C	intergenic_variant	-
88894684	rs42766444	8.05956	0.407369	0.00689184	0.00119776	T	C	intergenic_variant	-
88894747	rs42766443	8.05956	0.407369	0.00689184	0.00119776	T	A	intergenic_variant	-
88894851	rs378196084	8.05956	0.407369	0.00689184	0.00119776	G	A	intergenic_variant	-
88894877	rs380909146	8.05956	0.407369	0.00689184	0.00119776	G	A	intergenic_variant	-
88894938	rs384942827	8.05956	0.407369	0.00689184	0.00119776	T	C	intergenic_variant	-
88895003	-	8.05956	0.407369	0.00689184	0.00119776	TCTCC	TCTCCTCC	intergenic_variant	-
88895337	rs42766442	8.05956	0.407369	0.00689184	0.00119776	C	T	intergenic_variant	-
88895342	rs42766441	8.05956	0.407369	0.00689184	0.00119776	A	T	intergenic_variant	-
89004608	rs208431271	8.03393	0.370007	0.00709641	0.00123545	G	T	intergenic_variant	-
89004610	rs209409746	8.03393	0.370007	0.00709641	0.00123545	G	T	intergenic_variant	-
89006803	rs211149356	8.03393	0.370007	0.00709641	0.00123545	T	G	intergenic_variant	-
88926538	rs799981306	8.02569	0.369663	0.00708013	0.00123331	T	C	intergenic_variant	-
88926541	rs801026335	8.02569	0.369663	0.00708013	0.00123331	C	A	intergenic_variant	-
88950606	rs384131206	8.01624	0.371384	0.00708595	0.00123512	C	A	intergenic_variant	-
88750400	rs208837389	8.00366	0.338154	0.00724413	0.00126377	T	C	intergenic_variant	-
88801999	rs110987026	7.99247	0.335744	0.00728518	0.0012719	A	G	intergenic_variant	-
89013734	rs110571480	7.99209	0.369318	0.00706972	0.00123432	T	C	intergenic_variant	-
89021624	rs110131712	7.99209	0.369318	0.00706972	0.00123432	T	G	intergenic_variant	-
89024081	rs380814483	7.99209	0.369318	0.00706972	0.00123432	G	A	intergenic_variant	-
89029561	rs109966296	7.99209	0.369318	0.00706972	0.00123432	A	G	intergenic_variant	-
89029763	rs210055695	7.99209	0.369318	0.00706972	0.00123432	C	G	intergenic_variant	-
89031035	rs109673445	7.99209	0.369318	0.00706972	0.00123432	T	A	intergenic_variant	-
89032226	rs109464455	7.99209	0.369318	0.00706972	0.00123432	T	C	intergenic_variant	-
89032410	rs111032184	7.99209	0.369318	0.00706972	0.00123432	T	C	intergenic_variant	-
89032536	rs110010576	7.99209	0.369318	0.00706972	0.00123432	G	T	intergenic_variant	-
89032742	rs208779648	7.99209	0.369318	0.00706972	0.00123432	C	T	intergenic_variant	-
89032759	rs109176178	7.99209	0.369318	0.00706972	0.00123432	C	G	intergenic_variant	-
89032923	rs109383606	7.99209	0.369318	0.00706972	0.00123432	A	G	intergenic_variant	-
89033155	rs110483521	7.99209	0.369318	0.00706972	0.00123432	T	A	intergenic_variant	-
89033322	rs110047157	7.99209	0.369318	0.00706972	0.00123432	A	G	intergenic_variant	-
89033347	rs110245389	7.99209	0.369318	0.00706972	0.00123432	C	T	intergenic_variant	-
89033376	rs110327769	7.99209	0.369318	0.00706972	0.00123432	G	A	intergenic_variant	-
89033464	rs110797677	7.99209	0.369318	0.00706972	0.00123432	G	T	intergenic_variant	-
89033699	rs207602333	7.99209	0.369318	0.00706972	0.00123432	G	A	intergenic_variant	-
89033708	rs110532283	7.99209	0.369318	0.00706972	0.00123432	C	T	intergenic_variant	-
89033772	rs110923955	7.99209	0.369318	0.00706972	0.00123432	T	C	intergenic_variant	-
89034280	rs109713827	7.99209	0.369318	0.00706972	0.00123432	C	T	intergenic_variant	-
89034427	rs208264750	7.99209	0.369318	0.00706972	0.00123432	T	A	intergenic_variant	-
89034553	rs109684484	7.99209	0.369318	0.00706972	0.00123432	G	A	intergenic_variant	-
89034647	rs110974116	7.99209	0.369318	0.00706972	0.00123432	C	T	intergenic_variant	-
89035111	-	7.99209	0.369318	0.00706972	0.00123432	GTTTTTTTTC	GTTTTTTTTTC	intergenic_variant	-
89035322	rs109210686	7.99209	0.369318	0.00706972	0.00123432	T	G	intergenic_variant	-
89036520	rs110216321	7.99209	0.369318	0.00706972	0.00123432	T	C	intergenic_variant	-
89037025	rs110406557	7.99209	0.369318	0.00706972	0.00123432	T	C	intergenic_variant	-
89037770	rs109968027	7.99209	0.369318	0.00706972	0.00123432	C	T	intergenic_variant	-
89037813	rs208566169	7.99209	0.369318	0.00706972	0.00123432	C	T	intergenic_variant	-
89038031	rs210594100	7.99209	0.369318	0.00706972	0.00123432	A	G	intergenic_variant	-
89038220	rs109751057	7.99209	0.369318	0.00706972	0.00123432	C	T	intergenic_variant	-
89038469	rs209453756	7.99209	0.369318	0.00706972	0.00123432	G	A	intergenic_variant	-
89038648	rs110320182	7.99209	0.369318	0.00706972	0.00123432	C	T	intergenic_variant	-
89039024	rs207601048	7.99209	0.369318	0.00706972	0.00123432	T	G	intergenic_variant	-
89039035	rs209818241	7.99209	0.369318	0.00706972	0.00123432	T	C	intergenic_variant	-
89039047	rs210690982	7.99209	0.369318	0.00706972	0.00123432	A	G	intergenic_variant	-
89039071	rs208064733	7.99209	0.369318	0.00706972	0.00123432	C	T	intergenic_variant	-
89039101	rs379285247	7.99209	0.369318	0.00706972	0.00123432	C	T	intergenic_variant	-
89039129	rs382489986	7.99209	0.369318	0.00706972	0.00123432	A	T	intergenic_variant	-
89039156	rs209198827	7.99209	0.369318	0.00706972	0.00123432	A	T	intergenic_variant	-
89039180	-	7.99209	0.369318	0.00706972	0.00123432	AT	ATT	intergenic_variant	-
89039196	rs210683935	7.99209	0.369318	0.00706972	0.00123432	T	G	intergenic_variant	-
89039293	rs110433292	7.99209	0.369318	0.00706972	0.00123432	G	A	intergenic_variant	-
89039808	rs110546108	7.99209	0.369318	0.00706972	0.00123432	T	C	intergenic_variant	-
89039828	rs211467063	7.99209	0.369318	0.00706972	0.00123432	T	C	intergenic_variant	-
89039839	rs208291535	7.99209	0.369318	0.00706972	0.00123432	T	C	intergenic_variant	-
89039984	rs109221178	7.99209	0.369318	0.00706972	0.00123432	T	G	intergenic_variant	-
89040006	rs211645356	7.99209	0.369318	0.00706972	0.00123432	A	T	intergenic_variant	-
89040054	rs208362277	7.99209	0.369318	0.00706972	0.00123432	C	T	intergenic_variant	-
89040060	rs210299362	7.99209	0.369318	0.00706972	0.00123432	A	G	intergenic_variant	-
89040117	rs211499650	7.99209	0.369318	0.00706972	0.00123432	G	T	intergenic_variant	-
89040245	rs109230005	7.99209	0.369318	0.00706972	0.00123432	T	C	intergenic_variant	-
89040273	rs110960191	7.99209	0.369318	0.00706972	0.00123432	C	G	intergenic_variant	-
89040373	rs109210927	7.99209	0.369318	0.00706972	0.00123432	G	C	intergenic_variant	-
89040385	rs109812126	7.99209	0.369318	0.00706972	0.00123432	T	C	intergenic_variant	-
89040517	rs110142953	7.99209	0.369318	0.00706972	0.00123432	T	C	intergenic_variant	-
89040528	rs110396857	7.99209	0.369318	0.00706972	0.00123432	G	T	intergenic_variant	-
89040591	rs109697167	7.99209	0.369318	0.00706972	0.00123432	T	G	intergenic_variant	-
89040670	rs109210820	7.99209	0.369318	0.00706972	0.00123432	G	A	intergenic_variant	-
89040699	rs207729218	7.99209	0.369318	0.00706972	0.00123432	G	A	intergenic_variant	-
89040713	rs109053101	7.99209	0.369318	0.00706972	0.00123432	A	G	intergenic_variant	-
89015821	rs467800368	7.98644	0.369146	0.00706749	0.0012344	ATCAGTTCAGTC	ATCAGTTCAGTTCAGTTCAGTC	intergenic_variant	-
88729872	rs109803407	7.95876	0.34332	0.00719063	0.00125829	C	T	intron_variant	GC
88949467	rs385110666	7.95731	0.372245	0.00705598	0.00123485	A	C	intergenic_variant	-
88921379	rs110888851	7.94426	0.370007	0.00704805	0.00123457	C	T	intergenic_variant	-
88949645	rs800391507	7.93017	0.37104	0.00704796	0.00123575	T	C	intergenic_variant	-
88889565	rs42766488	7.90999	0.404959	0.00681118	0.00119589	G	A	intergenic_variant	-
88889582	rs42766487	7.90999	0.404959	0.00681118	0.00119589	C	T	intergenic_variant	-
88889612	rs42766486	7.90999	0.404959	0.00681118	0.00119589	G	T	intergenic_variant	-
88889704	rs42766484	7.90999	0.404959	0.00681118	0.00119589	C	T	intergenic_variant	-
88975283	rs717086386	7.90472	0.421143	0.00689208	0.00121054	GAAAAAAAAAG	GAAAAAAAAAAG	intergenic_variant	-
89036121	-	7.90129	0.369146	0.00702582	0.00123432	CTTTTTTTTTTTA	CTTTTTTTTTA	intergenic_variant	-
89036570	rs110432804	7.85804	0.373795	0.00693803	0.00122255	T	C	intergenic_variant	-
88890047	-	7.85083	0.404614	0.00678545	0.00119627	AA	AAAAGA	intergenic_variant	-
89044084	rs110543767	7.84481	0.369663	0.00699791	0.00123424	T	C	intergenic_variant	-
89045248	rs379256902	7.84481	0.369663	0.00699791	0.00123424	C	T	intergenic_variant	-
89047260	rs110138767	7.84481	0.369663	0.00699791	0.00123424	A	G	upstream_gene_variant	NPFFR2
89051385	rs109034709	7.84481	0.369663	0.00699791	0.00123424	G	T	upstream_gene_variant	NPFFR2
89053873	rs110621961	7.84481	0.369663	0.00699791	0.00123424	A	G	intron_variant	NPFFR2
89056316	rs110331357	7.84481	0.369663	0.00699791	0.00123424	A	G	intron_variant	NPFFR2
89059253	rs110326785	7.84481	0.369663	0.00699791	0.00123424	A	G	stop_lost	NPFFR2
88773543	rs207809845	7.83606	0.335916	0.00720308	0.0012712	G	A	intergenic_variant	-
88922396	rs137712965	7.83436	0.369663	0.00699591	0.00123479	T	C	intergenic_variant	-
89079580	-	7.82932	0.351067	0.00712599	0.00125819	AA	AGA	intergenic_variant	-
89080949	rs798232059	7.82932	0.351067	0.00712599	0.00125819	T	C	intergenic_variant	-
89081629	rs379489465	7.82932	0.351067	0.00712599	0.00125819	T	G	intergenic_variant	-
88991816	rs208914861	7.81667	0.37259	0.00696301	0.0012305	T	C	intergenic_variant	-
88957007	rs111017734	7.81574	0.370868	0.0069767	0.001233	T	C	intergenic_variant	-
88951692	rs458148578	7.80278	0.369663	0.00699578	0.00123749	G	A	intergenic_variant	-
88951705	rs136145876	7.80278	0.369663	0.00699578	0.00123749	G	T	intergenic_variant	-
88952280	rs378572903	7.80278	0.369663	0.00699578	0.00123749	G	C	intergenic_variant	-
88952286	rs132759911	7.80278	0.369663	0.00699578	0.00123749	A	G	intergenic_variant	-
88918554	rs379565318	7.79105	0.370351	0.00697306	0.00123448	C	A	intergenic_variant	-
88918585	rs109385101	7.79105	0.370351	0.00697306	0.00123448	T	C	intergenic_variant	-
88922059	rs110692400	7.79105	0.370351	0.00697306	0.00123448	A	G	intergenic_variant	-
88922120	rs211463091	7.79105	0.370351	0.00697306	0.00123448	A	G	intergenic_variant	-
88922272	rs210478071	7.79105	0.370351	0.00697306	0.00123448	T	C	intergenic_variant	-
88922349	rs211287286	7.79105	0.370351	0.00697306	0.00123448	T	G	intergenic_variant	-
88922377	rs208056995	7.79105	0.370351	0.00697306	0.00123448	G	A	intergenic_variant	-
88922378	rs210462315	7.79105	0.370351	0.00697306	0.00123448	G	A	intergenic_variant	-
88922434	rs110911309	7.79105	0.370351	0.00697306	0.00123448	G	A	intergenic_variant	-
88922487	rs111011719	7.79105	0.370351	0.00697306	0.00123448	T	G	intergenic_variant	-
88922520	rs109795183	7.79105	0.370351	0.00697306	0.00123448	G	A	intergenic_variant	-
88923539	rs109479788	7.79105	0.370351	0.00697306	0.00123448	G	A	intergenic_variant	-
88923562	rs110046515	7.79105	0.370351	0.00697306	0.00123448	C	G	intergenic_variant	-
88923633	rs110876877	7.79105	0.370351	0.00697306	0.00123448	G	A	intergenic_variant	-
88923647	rs109516287	7.79105	0.370351	0.00697306	0.00123448	A	G	intergenic_variant	-
88951917	rs210702039	7.79105	0.370351	0.00697306	0.00123448	T	A	intergenic_variant	-
88952204	rs381724770	7.79105	0.370351	0.00697306	0.00123448	C	A	intergenic_variant	-
88952824	rs135954275	7.79105	0.370351	0.00697306	0.00123448	C	T	intergenic_variant	-
88953464	rs109636885	7.79105	0.370351	0.00697306	0.00123448	A	G	intergenic_variant	-
88953483	rs109033447	7.79105	0.370351	0.00697306	0.00123448	C	A	intergenic_variant	-
88953540	rs209236042	7.79105	0.370351	0.00697306	0.00123448	C	T	intergenic_variant	-
88953547	-	7.79105	0.370351	0.00697306	0.00123448	AT	ATT	intergenic_variant	-
88953631	rs109870819	7.79105	0.370351	0.00697306	0.00123448	T	A	intergenic_variant	-
88953770	rs109288064	7.79105	0.370351	0.00697306	0.00123448	G	C	intergenic_variant	-
88953823	rs109596935	7.79105	0.370351	0.00697306	0.00123448	T	C	intergenic_variant	-
88953907	rs110163498	7.79105	0.370351	0.00697306	0.00123448	T	G	intergenic_variant	-
88954137	rs382860518	7.79105	0.370351	0.00697306	0.00123448	T	C	intergenic_variant	-
88954148	rs381073597	7.79105	0.370351	0.00697306	0.00123448	A	T	intergenic_variant	-
88954816	rs109200549	7.79105	0.370351	0.00697306	0.00123448	A	T	intergenic_variant	-
88954914	rs110079930	7.79105	0.370351	0.00697306	0.00123448	G	A	intergenic_variant	-
88954922	rs110523016	7.79105	0.370351	0.00697306	0.00123448	G	A	intergenic_variant	-
88955001	rs384872007	7.79105	0.370351	0.00697306	0.00123448	C	T	intergenic_variant	-
88955132	rs136957248	7.79105	0.370351	0.00697306	0.00123448	T	C	intergenic_variant	-
88955213	rs109255004	7.79105	0.370351	0.00697306	0.00123448	C	T	intergenic_variant	-
88955351	rs110904948	7.79105	0.370351	0.00697306	0.00123448	G	C	intergenic_variant	-
88955912	rs110955273	7.79105	0.370351	0.00697306	0.00123448	C	T	intergenic_variant	-
88956037	rs109754988	7.79105	0.370351	0.00697306	0.00123448	G	A	intergenic_variant	-
88956087	rs108947847	7.79105	0.370351	0.00697306	0.00123448	A	C	intergenic_variant	-
88956182	rs109955177	7.79105	0.370351	0.00697306	0.00123448	G	C	intergenic_variant	-
88956236	rs109809535	7.79105	0.370351	0.00697306	0.00123448	A	G	intergenic_variant	-
88956256	rs110565191	7.79105	0.370351	0.00697306	0.00123448	G	T	intergenic_variant	-
88956387	rs109314792	7.79105	0.370351	0.00697306	0.00123448	A	C	intergenic_variant	-
88956707	rs134349648	7.79105	0.370351	0.00697306	0.00123448	C	T	intergenic_variant	-
88956791	rs135016589	7.79105	0.370351	0.00697306	0.00123448	C	T	intergenic_variant	-
88956792	rs109954822	7.79105	0.370351	0.00697306	0.00123448	A	G	intergenic_variant	-
88957058	rs137427023	7.79105	0.370351	0.00697306	0.00123448	C	T	intergenic_variant	-
88957066	-	7.79105	0.370351	0.00697306	0.00123448	GC	GCC	intergenic_variant	-
88957147	rs383689764	7.79105	0.370351	0.00697306	0.00123448	G	A	intergenic_variant	-
88957533	rs109254312	7.79105	0.370351	0.00697306	0.00123448	A	C	intergenic_variant	-
88957751	rs110912338	7.79105	0.370351	0.00697306	0.00123448	A	G	intergenic_variant	-
88957804	rs382873486	7.79105	0.370351	0.00697306	0.00123448	T	C	intergenic_variant	-
88957837	rs381144302	7.79105	0.370351	0.00697306	0.00123448	C	T	intergenic_variant	-
88957901	rs386032181	7.79105	0.370351	0.00697306	0.00123448	G	A	intergenic_variant	-
88958104	rs136405291	7.79105	0.370351	0.00697306	0.00123448	G	T	intergenic_variant	-
88958141	rs211402536	7.79105	0.370351	0.00697306	0.00123448	T	C	intergenic_variant	-
88958973	rs110125354	7.79105	0.370351	0.00697306	0.00123448	G	T	intergenic_variant	-
88959470	rs380049546	7.79105	0.370351	0.00697306	0.00123448	A	C	intergenic_variant	-
88959520	rs383065614	7.79105	0.370351	0.00697306	0.00123448	C	T	intergenic_variant	-
88959777	rs109898859	7.79105	0.370351	0.00697306	0.00123448	G	T	intergenic_variant	-
88960413	rs109551978	7.79105	0.370351	0.00697306	0.00123448	G	A	intergenic_variant	-
88978573	rs109998208	7.79105	0.370351	0.00697306	0.00123448	T	C	intergenic_variant	-
88985343	rs109713863	7.79105	0.370351	0.00697306	0.00123448	C	T	intergenic_variant	-
88770377	rs211540853	7.78485	0.337466	0.00715103	0.00126654	G	A	intergenic_variant	-
88897381	rs384509180	7.77056	0.370179	0.0069631	0.00123449	G	C	intergenic_variant	-
88897640	rs379704178	7.77056	0.370179	0.0069631	0.00123449	C	T	intergenic_variant	-
88897688	rs381333075	7.77056	0.370179	0.0069631	0.00123449	T	C	intergenic_variant	-
88897689	rs384455645	7.77056	0.370179	0.0069631	0.00123449	G	A	intergenic_variant	-
88897818	rs525374338	7.77056	0.370179	0.0069631	0.00123449	T	A	intergenic_variant	-
88897819	rs517191010	7.77056	0.370179	0.0069631	0.00123449	G	T	intergenic_variant	-
88897822	rs479908505	7.77056	0.370179	0.0069631	0.00123449	A	T	intergenic_variant	-
88898698	rs385548034	7.77056	0.370179	0.0069631	0.00123449	T	C	intergenic_variant	-
88898915	rs383372218	7.77056	0.370179	0.0069631	0.00123449	A	G	intergenic_variant	-
88898943	rs381071641	7.77056	0.370179	0.0069631	0.00123449	T	A	intergenic_variant	-
88899096	rs109264638	7.77056	0.370179	0.0069631	0.00123449	A	G	intergenic_variant	-
88899107	rs110252317	7.77056	0.370179	0.0069631	0.00123449	G	A	intergenic_variant	-
88899152	rs109136107	7.77056	0.370179	0.0069631	0.00123449	A	G	intergenic_variant	-
88899236	rs110572144	7.77056	0.370179	0.0069631	0.00123449	A	G	intergenic_variant	-
88899265	rs110913250	7.77056	0.370179	0.0069631	0.00123449	G	T	intergenic_variant	-
88899302	rs109975125	7.77056	0.370179	0.0069631	0.00123449	G	C	intergenic_variant	-
88899460	rs109858688	7.77056	0.370179	0.0069631	0.00123449	A	G	intergenic_variant	-
88899561	rs109676670	7.77056	0.370179	0.0069631	0.00123449	T	C	intergenic_variant	-
88899610	rs382472823	7.77056	0.370179	0.0069631	0.00123449	G	C	intergenic_variant	-
88899616	rs385930718	7.77056	0.370179	0.0069631	0.00123449	A	G	intergenic_variant	-
88899670	rs379307603	7.77056	0.370179	0.0069631	0.00123449	G	A	intergenic_variant	-
88899894	-	7.77056	0.370179	0.0069631	0.00123449	ATTT	ATT	intergenic_variant	-
88899951	rs456926929	7.77056	0.370179	0.0069631	0.00123449	T	A	intergenic_variant	-
88899952	-	7.77056	0.370179	0.0069631	0.00123449	ATTTTA	ATTTTTA	intergenic_variant	-
88899978	rs383078905	7.77056	0.370179	0.0069631	0.00123449	C	T	intergenic_variant	-
88899988	rs385020062	7.77056	0.370179	0.0069631	0.00123449	T	C	intergenic_variant	-
88900059	rs380187091	7.77056	0.370179	0.0069631	0.00123449	T	A	intergenic_variant	-
88900104	rs383263281	7.77056	0.370179	0.0069631	0.00123449	T	C	intergenic_variant	-
88900117	rs378575664	7.77056	0.370179	0.0069631	0.00123449	G	A	intergenic_variant	-
88900141	rs381180702	7.77056	0.370179	0.0069631	0.00123449	T	C	intergenic_variant	-
88900290	rs384246435	7.77056	0.370179	0.0069631	0.00123449	T	C	intergenic_variant	-
88900298	rs378665278	7.77056	0.370179	0.0069631	0.00123449	A	T	intergenic_variant	-
88923805	rs382452184	7.76689	0.329373	0.0072129	0.00127911	T	C	intergenic_variant	-
88923806	rs385242368	7.76689	0.329373	0.0072129	0.00127911	G	A	intergenic_variant	-
88923811	rs209297389	7.76689	0.329373	0.0072129	0.00127911	T	C	intergenic_variant	-
88956088	rs109565577	7.76646	0.370523	0.00695813	0.00123397	G	A	intergenic_variant	-
89079305	-	7.76562	0.362431	0.00714114	0.0012665	AAAACAAACC	AAAACAAACAAACC	intergenic_variant	-
88977023	rs211282601	7.73143	0.372245	0.00692275	0.00123073	T	C	intergenic_variant	-
88982768	rs110353011	7.73143	0.372245	0.00692275	0.00123073	C	T	intergenic_variant	-
88983725	rs109107734	7.73143	0.372245	0.00692275	0.00123073	A	G	intergenic_variant	-
88984593	rs110277259	7.73143	0.372245	0.00692275	0.00123073	C	T	intergenic_variant	-
88985301	rs207671422	7.73143	0.372245	0.00692275	0.00123073	C	T	intergenic_variant	-
88986980	rs109598488	7.73143	0.372245	0.00692275	0.00123073	T	C	intergenic_variant	-
88991556	rs208792307	7.73143	0.372245	0.00692275	0.00123073	A	G	intergenic_variant	-
88992270	-	7.73143	0.372245	0.00692275	0.00123073	ATTT	ATT	intergenic_variant	-
88898003	rs382725791	7.72697	0.370007	0.00694149	0.00123445	G	A	intergenic_variant	-
88892105	rs379544747	7.70629	0.370007	0.00693313	0.00123477	A	C	intergenic_variant	-
88895125	rs109810870	7.70629	0.370007	0.00693313	0.00123477	A	G	intergenic_variant	-
88895626	rs380445286	7.70629	0.370007	0.00693313	0.00123477	C	T	intergenic_variant	-
88896161	rs381877275	7.70629	0.370007	0.00693313	0.00123477	G	A	intergenic_variant	-
88896810	rs109930514	7.70629	0.370007	0.00693313	0.00123477	C	T	intergenic_variant	-
88896848	rs109223084	7.70629	0.370007	0.00693313	0.00123477	T	G	intergenic_variant	-
88896849	rs109603412	7.70629	0.370007	0.00693313	0.00123477	G	A	intergenic_variant	-
88896970	rs109445126	7.70629	0.370007	0.00693313	0.00123477	C	T	intergenic_variant	-
88900416	rs384445829	7.70629	0.370007	0.00693313	0.00123477	A	G	intergenic_variant	-
88900489	rs377791474	7.70629	0.370007	0.00693313	0.00123477	T	C	intergenic_variant	-
88900500	rs381681014	7.70629	0.370007	0.00693313	0.00123477	C	A	intergenic_variant	-
88900593	rs384696553	7.70629	0.370007	0.00693313	0.00123477	T	A	intergenic_variant	-
88900700	rs379658322	7.70629	0.370007	0.00693313	0.00123477	A	G	intergenic_variant	-
88900720	rs382281840	7.70629	0.370007	0.00693313	0.00123477	G	A	intergenic_variant	-
88900739	rs384863373	7.70629	0.370007	0.00693313	0.00123477	G	A	intergenic_variant	-
88900788	rs382627226	7.70629	0.370007	0.00693313	0.00123477	C	T	intergenic_variant	-
88901040	rs385234363	7.70629	0.370007	0.00693313	0.00123477	T	C	intergenic_variant	-
88901140	rs379899004	7.70629	0.370007	0.00693313	0.00123477	T	C	intergenic_variant	-
88901206	rs382263946	7.70629	0.370007	0.00693313	0.00123477	C	A	intergenic_variant	-
88901231	rs384999314	7.70629	0.370007	0.00693313	0.00123477	C	T	intergenic_variant	-
88901232	rs380326730	7.70629	0.370007	0.00693313	0.00123477	T	G	intergenic_variant	-
88901238	rs383303322	7.70629	0.370007	0.00693313	0.00123477	G	A	intergenic_variant	-
88901326	rs378309538	7.70629	0.370007	0.00693313	0.00123477	A	G	intergenic_variant	-
88901361	rs381035321	7.70629	0.370007	0.00693313	0.00123477	T	C	intergenic_variant	-
88901396	rs378033936	7.70629	0.370007	0.00693313	0.00123477	G	A	intergenic_variant	-
88901469	rs381243519	7.70629	0.370007	0.00693313	0.00123477	C	T	intergenic_variant	-
88901666	rs109744776	7.70629	0.370007	0.00693313	0.00123477	T	C	intergenic_variant	-
88901760	rs110409022	7.70629	0.370007	0.00693313	0.00123477	C	T	intergenic_variant	-
88901827	rs109995307	7.70629	0.370007	0.00693313	0.00123477	A	T	intergenic_variant	-
88901893	rs208689612	7.70629	0.370007	0.00693313	0.00123477	C	T	intergenic_variant	-
88902068	rs109760471	7.70629	0.370007	0.00693313	0.00123477	C	T	intergenic_variant	-
88902106	rs110478387	7.70629	0.370007	0.00693313	0.00123477	G	A	intergenic_variant	-
88902148	rs109715376	7.70629	0.370007	0.00693313	0.00123477	C	G	intergenic_variant	-
88902501	rs208156878	7.70629	0.370007	0.00693313	0.00123477	C	T	intergenic_variant	-
88902519	rs109574172	7.70629	0.370007	0.00693313	0.00123477	A	G	intergenic_variant	-
88902618	rs109902245	7.70629	0.370007	0.00693313	0.00123477	G	A	intergenic_variant	-
88902774	rs208721371	7.70629	0.370007	0.00693313	0.00123477	A	C	intergenic_variant	-
88902779	rs207538574	7.70629	0.370007	0.00693313	0.00123477	C	A	intergenic_variant	-
88902788	rs109853427	7.70629	0.370007	0.00693313	0.00123477	T	C	intergenic_variant	-
88902839	rs110437631	7.70629	0.370007	0.00693313	0.00123477	G	A	intergenic_variant	-
88902845	rs110805781	7.70629	0.370007	0.00693313	0.00123477	C	G	intergenic_variant	-
88902905	rs109263079	7.70629	0.370007	0.00693313	0.00123477	C	T	intergenic_variant	-
88904633	rs109438665	7.70629	0.370007	0.00693313	0.00123477	C	G	intergenic_variant	-
88904905	rs109238460	7.70629	0.370007	0.00693313	0.00123477	G	C	intergenic_variant	-
88905103	rs208826275	7.70629	0.370007	0.00693313	0.00123477	A	G	intergenic_variant	-
88905699	rs110472749	7.70629	0.370007	0.00693313	0.00123477	T	A	intergenic_variant	-
88906037	rs209679331	7.70629	0.370007	0.00693313	0.00123477	T	C	intergenic_variant	-
88906065	rs110941888	7.70629	0.370007	0.00693313	0.00123477	T	C	intergenic_variant	-
88906907	rs109732272	7.70629	0.370007	0.00693313	0.00123477	T	C	intergenic_variant	-
88907551	-	7.70629	0.370007	0.00693313	0.00123477	GGG	GAG	intergenic_variant	-
88907893	rs384344146	7.70629	0.370007	0.00693313	0.00123477	G	A	intergenic_variant	-
88908995	rs109386088	7.70629	0.370007	0.00693313	0.00123477	A	T	intergenic_variant	-
88909075	rs109764909	7.70629	0.370007	0.00693313	0.00123477	G	A	intergenic_variant	-
88909308	rs110292830	7.70629	0.370007	0.00693313	0.00123477	A	G	intergenic_variant	-
88909683	rs110199299	7.70629	0.370007	0.00693313	0.00123477	A	C	intergenic_variant	-
88909747	rs110798934	7.70629	0.370007	0.00693313	0.00123477	A	G	intergenic_variant	-
88909765	rs110986203	7.70629	0.370007	0.00693313	0.00123477	T	C	intergenic_variant	-
88910171	rs110304295	7.70629	0.370007	0.00693313	0.00123477	G	A	intergenic_variant	-
88910303	rs207508248	7.70629	0.370007	0.00693313	0.00123477	C	G	intergenic_variant	-
88910314	rs210978578	7.70629	0.370007	0.00693313	0.00123477	G	A	intergenic_variant	-
88910322	rs384469846	7.70629	0.370007	0.00693313	0.00123477	G	C	intergenic_variant	-
88910329	rs208024876	7.70629	0.370007	0.00693313	0.00123477	CG	TG	intergenic_variant	-
88910410	rs109219256	7.70629	0.370007	0.00693313	0.00123477	A	G	intergenic_variant	-
88910426	rs207761497	7.70629	0.370007	0.00693313	0.00123477	G	A	intergenic_variant	-
88910433	rs210178061	7.70629	0.370007	0.00693313	0.00123477	T	C	intergenic_variant	-
88910459	rs109235203	7.70629	0.370007	0.00693313	0.00123477	T	A	intergenic_variant	-
88910794	rs210394829	7.70629	0.370007	0.00693313	0.00123477	C	T	intergenic_variant	-
88910887	rs379940281	7.70629	0.370007	0.00693313	0.00123477	C	T	intergenic_variant	-
88910890	rs383947842	7.70629	0.370007	0.00693313	0.00123477	C	G	intergenic_variant	-
88910952	rs110927746	7.70629	0.370007	0.00693313	0.00123477	G	C	intergenic_variant	-
88910980	rs210370597	7.70629	0.370007	0.00693313	0.00123477	G	T	intergenic_variant	-
88911993	rs109510125	7.70629	0.370007	0.00693313	0.00123477	A	T	intergenic_variant	-
88912892	rs208842030	7.70629	0.370007	0.00693313	0.00123477	T	C	intergenic_variant	-
88913027	rs110661097	7.70629	0.370007	0.00693313	0.00123477	G	A	intergenic_variant	-
88913350	rs109654720	7.70629	0.370007	0.00693313	0.00123477	C	G	intergenic_variant	-
88913412	rs110868469	7.70629	0.370007	0.00693313	0.00123477	G	A	intergenic_variant	-
88914063	-	7.70629	0.370007	0.00693313	0.00123477	CA	CATA	intergenic_variant	-
88914293	rs109803561	7.70629	0.370007	0.00693313	0.00123477	T	C	intergenic_variant	-
88914607	rs210939883	7.70629	0.370007	0.00693313	0.00123477	G	A	intergenic_variant	-
88914625	rs208430472	7.70629	0.370007	0.00693313	0.00123477	C	T	intergenic_variant	-
88915035	rs207489575	7.70629	0.370007	0.00693313	0.00123477	T	C	intergenic_variant	-
88915164	rs109316437	7.70629	0.370007	0.00693313	0.00123477	T	C	intergenic_variant	-
88915225	-	7.70629	0.370007	0.00693313	0.00123477	AT	ATT	intergenic_variant	-
88915318	rs208615253	7.70629	0.370007	0.00693313	0.00123477	C	T	intergenic_variant	-
88915349	rs208980921	7.70629	0.370007	0.00693313	0.00123477	T	C	intergenic_variant	-
88916069	rs110970491	7.70629	0.370007	0.00693313	0.00123477	T	C	intergenic_variant	-
88916319	-	7.70629	0.370007	0.00693313	0.00123477	AACTCT	AT	intergenic_variant	-
88916902	rs109863254	7.70629	0.370007	0.00693313	0.00123477	A	G	intergenic_variant	-
88917431	rs208842025	7.70629	0.370007	0.00693313	0.00123477	C	G	intergenic_variant	-
88917806	rs378002309	7.70629	0.370007	0.00693313	0.00123477	A	G	intergenic_variant	-
88917847	rs516396418	7.70629	0.370007	0.00693313	0.00123477	GAAAAAAAAAAT	GAAAAAAAAAT	intergenic_variant	-
88917868	rs384349566	7.70629	0.370007	0.00693313	0.00123477	A	G	intergenic_variant	-
88917976	rs378233738	7.70629	0.370007	0.00693313	0.00123477	G	A	intergenic_variant	-
88918329	rs379550442	7.70629	0.370007	0.00693313	0.00123477	C	T	intergenic_variant	-
88919352	rs110434046	7.70629	0.370007	0.00693313	0.00123477	G	A	intergenic_variant	-
88919441	rs110158218	7.70629	0.370007	0.00693313	0.00123477	T	C	intergenic_variant	-
88919775	rs109800549	7.70629	0.370007	0.00693313	0.00123477	A	G	intergenic_variant	-
88920089	rs110820529	7.70629	0.370007	0.00693313	0.00123477	A	G	intergenic_variant	-
88920988	rs109104871	7.70629	0.370007	0.00693313	0.00123477	T	C	intergenic_variant	-
88921038	rs110847775	7.70629	0.370007	0.00693313	0.00123477	G	T	intergenic_variant	-
88921505	-	7.70629	0.370007	0.00693313	0.00123477	ATG	AG	intergenic_variant	-
88921713	rs110266361	7.70629	0.370007	0.00693313	0.00123477	C	A	intergenic_variant	-
88921849	rs110412867	7.70629	0.370007	0.00693313	0.00123477	C	A	intergenic_variant	-
88922545	rs110129941	7.70629	0.370007	0.00693313	0.00123477	A	G	intergenic_variant	-
88922856	rs110362518,rs524084349	7.70629	0.370007	0.00693313	0.00123477	T	C	intergenic_variant	-
88923384	rs378779411	7.70629	0.370007	0.00693313	0.00123477	G	A	intergenic_variant	-
88952208	rs384912177	7.706	0.370007	0.00693128	0.00123447	T	C	intergenic_variant	-
88952458	rs110166299	7.706	0.370007	0.00693128	0.00123447	C	T	intergenic_variant	-
89003259	rs379417872	7.6992	0.353822	0.00701274	0.00124958	T	C	intergenic_variant	-
88898658	rs109667152	7.69226	0.368285	0.0069153	0.00123282	A	G	intergenic_variant	-
88949497	rs379249059	7.68119	0.389807	0.00692872	0.00123619	C	T	intergenic_variant	-
88951655	rs444612473	7.67893	0.370179	0.00692333	0.00123542	G	C	intergenic_variant	-
88951708	rs136801537	7.67893	0.370179	0.00692333	0.00123542	A	G	intergenic_variant	-
88951735	rs109234260	7.67893	0.370179	0.00692333	0.00123542	A	C	intergenic_variant	-
88952089	rs110775601	7.67149	0.367941	0.00691883	0.00123528	C	T	intergenic_variant	-
88952143	rs109341826	7.67149	0.367941	0.00691883	0.00123528	T	A	intergenic_variant	-
89136437	rs380890191	7.647	0.31491	0.00734186	0.0013131	A	T	intergenic_variant	-
88892442	rs137238546	7.64411	0.377066	0.00679491	0.00121552	G	A	intergenic_variant	-
88892577	rs136964605	7.64093	0.416839	0.00665826	0.00119135	A	G	intergenic_variant	-
88949672	rs380293170	7.59772	0.363981	0.00687487	0.00123393	A	T	intergenic_variant	-
88889420	rs207890656	7.58799	0.367596	0.00687948	0.00123562	C	A	intergenic_variant	-
88951636	rs137235078	7.56003	0.367769	0.00686887	0.00123621	A	G	intergenic_variant	-
88786458	rs110010313	7.52975	0.321625	0.0071029	0.00128114	A	G	intergenic_variant	-
88889668	rs42766485	7.49679	0.414428	0.00657903	0.0011895	C	T	intergenic_variant	-
88899839	-	7.43944	0.348313	0.00691099	0.00125479	CTTAAT	CT	intergenic_variant	-
88723742	rs436532576	7.3986	0.292528	0.00725562	0.00132134	T	C	intron_variant	GC
88898061	rs385676458	7.36967	0.339704	0.00690161	0.00125957	G	A	intergenic_variant	-
88898112	rs379706990	7.36967	0.339704	0.00690161	0.00125957	C	T	intergenic_variant	-
88898113	rs382909576	7.36967	0.339704	0.00690161	0.00125957	G	A	intergenic_variant	-
88739045	rs109360654	7.36758	0.368113	0.00682494	0.00124577	G	A	intron_variant	GC
88739458	rs109541079	7.36758	0.368113	0.00682494	0.00124577	A	G	upstream_gene_variant	GC
88739941	rs109611915	7.36758	0.368113	0.00682494	0.00124577	A	C	upstream_gene_variant	GC
88742578	rs109460102	7.36758	0.368113	0.00682494	0.00124577	T	C	upstream_gene_variant	GC
88732529	rs380207082	7.31894	0.371556	0.00677455	0.00124107	C	A	intron_variant	GC
88732763	rs108952128	7.31894	0.371556	0.00677455	0.00124107	G	C	intron_variant	GC
88732912	rs379213686	7.31894	0.371556	0.00677455	0.00124107	C	G	intron_variant	GC
88732914	rs381240416	7.31894	0.371556	0.00677455	0.00124107	T	A	intron_variant	GC
88732937	rs382737760	7.31894	0.371556	0.00677455	0.00124107	C	T	intron_variant	GC
88736353	rs110187686	7.31894	0.371556	0.00677455	0.00124107	A	G	intron_variant	GC
88951612	rs133698885	7.30863	0.337638	0.00686397	0.00125842	C	A	intergenic_variant	-
88743767	-	7.30747	0.356749	0.00687558	0.00126066	TA	TACTTAAAA	upstream_gene_variant	GC
88739413	rs108964685	7.30744	0.366219	0.00679331	0.00124558	A	G	upstream_gene_variant	GC
88750175	rs444223217	7.27829	0.36553	0.00678539	0.00124686	A	G	intergenic_variant	-
88926751	rs381118294	7.26988	0.346591	0.00683679	0.0012571	C	T	intergenic_variant	-
89077838	rs110646135	7.23566	0.32197	0.00707852	0.00130492	G	T	intergenic_variant	-
89080891	rs382885133	7.23566	0.32197	0.00707852	0.00130492	C	G	intergenic_variant	-
89081567	rs384234002	7.23566	0.32197	0.00707852	0.00130492	C	A	intergenic_variant	-
89089825	rs381768069	7.23566	0.32197	0.00707852	0.00130492	G	C	intergenic_variant	-
89091173	rs134716419	7.23566	0.32197	0.00707852	0.00130492	C	G	intergenic_variant	-
89091295	rs134363736	7.23566	0.32197	0.00707852	0.00130492	G	A	intergenic_variant	-
89092084	rs110460970	7.23566	0.32197	0.00707852	0.00130492	T	C	intergenic_variant	-
89092866	-	7.23566	0.32197	0.00707852	0.00130492	CTATAC	CTAC	intergenic_variant	-
89078779	rs208293212	7.22311	0.451274	0.00659325	0.00121662	A	G	intergenic_variant	-
89078788	rs210435664	7.22311	0.451274	0.00659325	0.00121662	G	A	intergenic_variant	-
88949643	-	7.21557	0.365186	0.00667556	0.00123251	A	G	intergenic_variant	-
88949653	-	7.21557	0.365186	0.00667556	0.00123251	GA	GAA	intergenic_variant	-
88901940	rs211688112	7.17968	0.356061	0.00671841	0.00124382	A	G	intergenic_variant	-
88911636	-	7.17968	0.356061	0.00671841	0.00124382	TCAGAG	TCAGACAGAG	intergenic_variant	-
89144774	rs207975154	7.17215	0.323003	0.00703273	0.00130277	A	G	intergenic_variant	-
89095878	rs110289320	7.16323	0.322142	0.00703773	0.00130458	G	C	intergenic_variant	-
88743797	rs109941853	7.10332	0.366908	0.006687	0.0012453	T	C	upstream_gene_variant	GC
88876183	rs459255144	7.08107	0.318526	0.00692985	0.00129275	T	C	intergenic_variant	-
89033518	-	7.05909	0.355716	0.0066379	0.00124041	TC	TCC	intergenic_variant	-
88992519	rs383824704	7.02064	0.406508	0.00643663	0.00120641	C	G	intergenic_variant	-
88750194	rs471491797	7.01556	0.372417	0.00662323	0.00124188	C	T	intergenic_variant	-
88892536	rs379979664	7.01282	0.391701	0.00664809	0.00124681	G	A	intergenic_variant	-
89105011	rs208079532	6.99218	0.324208	0.00692834	0.00130148	T	C	intergenic_variant	-
89108337	rs382046057	6.99218	0.324208	0.00692834	0.00130148	C	A	intergenic_variant	-
89113031	rs110111839	6.99218	0.324208	0.00692834	0.00130148	A	G	intergenic_variant	-
89115697	rs384132929	6.99218	0.324208	0.00692834	0.00130148	T	C	intergenic_variant	-
89117171	rs380890906	6.99218	0.324208	0.00692834	0.00130148	T	C	intergenic_variant	-
89118971	rs384330814	6.99218	0.324208	0.00692834	0.00130148	A	T	intergenic_variant	-
89124363	rs109922943	6.99218	0.324208	0.00692834	0.00130148	C	G	intergenic_variant	-
89136686	rs209171276	6.99218	0.324208	0.00692834	0.00130148	C	T	intergenic_variant	-
88994633	rs380091301	6.9864	0.377755	0.00655241	0.00123142	T	C	intergenic_variant	-
89103430	rs110186820	6.98322	0.323347	0.00693314	0.0013033	G	A	intergenic_variant	-
88744593	rs110300280	6.92714	0.369318	0.00659458	0.00124516	A	G	intergenic_variant	-
88951099	rs381136451	6.90243	0.359332	0.00656016	0.0012411	C	T	intergenic_variant	-
88951100	rs383067240	6.90243	0.359332	0.00656016	0.0012411	T	G	intergenic_variant	-
88743095	rs110412802	6.89162	0.368457	0.00658253	0.00124641	C	G	upstream_gene_variant	GC
88743268	rs110479753	6.89162	0.368457	0.00658253	0.00124641	A	G	upstream_gene_variant	GC
88743289	rs110704157	6.89162	0.368457	0.00658253	0.00124641	C	T	upstream_gene_variant	GC
88743453	rs110016670	6.89162	0.368457	0.00658253	0.00124641	A	G	upstream_gene_variant	GC
88743498	rs109286446	6.89162	0.368457	0.00658253	0.00124641	G	A	upstream_gene_variant	GC
88743653	rs208228204	6.89162	0.368457	0.00658253	0.00124641	T	C	upstream_gene_variant	GC
88743655	rs110119351	6.89162	0.368457	0.00658253	0.00124641	G	A	upstream_gene_variant	GC
88743666	rs109545201	6.89162	0.368457	0.00658253	0.00124641	T	C	upstream_gene_variant	GC
88743726	rs110844805	6.89162	0.368457	0.00658253	0.00124641	T	A	upstream_gene_variant	GC
88743825	rs110888514	6.89162	0.368457	0.00658253	0.00124641	C	A	upstream_gene_variant	GC
88743848	rs109820841	6.89162	0.368457	0.00658253	0.00124641	G	A	upstream_gene_variant	GC
88744039	rs109022157	6.89162	0.368457	0.00658253	0.00124641	A	G	upstream_gene_variant	GC
88744063	rs109412456	6.89162	0.368457	0.00658253	0.00124641	A	T	upstream_gene_variant	GC
88744207	rs110289936	6.89162	0.368457	0.00658253	0.00124641	C	T	intergenic_variant	-
88744375	rs109676757	6.89162	0.368457	0.00658253	0.00124641	A	G	intergenic_variant	-
88744388	rs207766535	6.89162	0.368457	0.00658253	0.00124641	T	C	intergenic_variant	-
88744426	rs109973277	6.89162	0.368457	0.00658253	0.00124641	T	C	intergenic_variant	-
88744658	-	6.89162	0.368457	0.00658253	0.00124641	TAAAAAAAAAT	TAAAAAAAT	intergenic_variant	-
88744675	rs208152208	6.89162	0.368457	0.00658253	0.00124641	G	A	intergenic_variant	-
88744765	rs110256633	6.89162	0.368457	0.00658253	0.00124641	A	G	intergenic_variant	-
88744984	rs109985435	6.89162	0.368457	0.00658253	0.00124641	A	C	intergenic_variant	-
88744985	rs110181141	6.89162	0.368457	0.00658253	0.00124641	T	C	intergenic_variant	-
88745845	rs110929176	6.89162	0.368457	0.00658253	0.00124641	G	A	intergenic_variant	-
88746085	rs110079485	6.89162	0.368457	0.00658253	0.00124641	G	T	intergenic_variant	-
88746296	rs110118492	6.89162	0.368457	0.00658253	0.00124641	T	C	intergenic_variant	-
88753120	rs109488706	6.8783	0.364842	0.00667647	0.00126554	A	G	intergenic_variant	-
88729259	rs110543979	6.86085	0.373623	0.00654122	0.00124164	T	C	intron_variant	GC
89038961	-	6.84871	0.29115	0.0070847	0.00134612	TGAGA	TGAGGAGA	intergenic_variant	-
89038969	rs381215358	6.84871	0.29115	0.0070847	0.00134612	A	G	intergenic_variant	-
[truncated: 64,520 more rows]

## Sheet: kg milk
Additional File 5
[truncated: 65,158 more rows]

## Sheet: kg protein
Additional File 5
[truncated: 65,158 more rows]

[truncated: 1 more sheets: kg fat]
