# Supplementary material for: Fine mapping of a QTL on bovine chromosome 6 using imputed full sequence data suggests a key role for the group-specific component (GC) gene in clinical mastitis and milk production
Source: Genet Sel Evol. 2016 Oct 19;48:79. doi: 10.1186/s12711-016-0257-2 (PMC5072345; doi:10.1186/s12711-016-0257-2)
Supplement: Supplementary file 6 — Additional file 6: Table S5. Results for General Linear Model (GLM) analyses of effect of rs110675140 genotype on DBP, ALB, 25(OH)D2, 25(OH)D3 and total 25(OH)D; free 25(OH)D2, 25(OH)D3 and total 25(OH)D; bioavailable (i.e., free and ALB-bound) 25(OH)D2, 25(OH)D3 and total 25(OH)D; DBP-bound total 25(OH)D; and ALB-bound total 25(OH)D serum concentrations. Detailed results of GLM analyses of genotype effect on several serum protein levels in 50 NR cows. [file 12711_2016_257_MOESM6_ESM.xlsx]

## Sheet: Sheet1
Additional File 6. Results for General Linear Model analyses.
GLM were used to determine possible effects of the rs110675140 genotype on serum concentrations of:
DBP, ALB, 25(OH)D2, 25(OH)D3 and total 25(OH)D;
free 25(OH)D2, 25(OH)D3 and total 25(OH)D;
bioavailable (i.e., free and ALB bound) 25(OH)D2, 25(OH)D3, and total 25(OH)D;
DBP-bound total 25(OH)D;
ALB-bound total (25(OH)D.
The model included three fixed effects as explanatory variables:
rs110675140 genotype (2 classes, AA and GG),
lactation number (5 classes),
stage of lactation at the time of sampling (months after calving, 6 classes).
Dependent variable	Genotype rs110483492	Lactation stage (months after calving)	Lactation number (number of calves)
DBP	ns	0.002	ns
25(OH)D2	ns	0.003	ns
25(OH)D3	ns	0.007	ns
25(OH)D total	ns	ns	ns
ALB	0.04	ns	0.04
Free 25(OH)D2	ns	0.0002	ns
Free 25(OH)D3	ns	ns	ns
Free 25(OH)D total	ns	ns	ns
Bio 25(OH)D2	ns	0.0004	ns
Bio 25(OH)D3	ns	ns	ns
Bio 25(OH)D total	ns	ns	ns
DBP-bound 25(OH)D total	ns	ns	ns
ALB-bound 25(OH)D total	ns	ns	ns
the numbers represents p-values
ns-non significant
DBP	Vitamin D binding protein
25(OH)D2	vitamin D2
25(OH)D3	vitamin D3
25(OH)D total	vitamin D total
ALB	Albumin
Free 25(OH)D2	free vitamin D2
Free 25(OH)D3	free vitamin D3
Free 25(OH)D total	free vitamin D total
Bio 25(OH)D2	bioavailable vitamin D2
Bio 25(OH)D3	bioavailable vitamin D3
Bio 25(OH)D total	bioavailable vitamin D total
DBP-bound 25(OH)D total	Vitamin D binding protein-bound vitamin D total
ALB-bound 25(OH)D total	Albumin-bound vitamin D total
